# Supplementary material for: The Proteome and Lipidome of Extracellular Vesicles from Haemonchus contortus to Underpin Explorations of Host–Parasite Cross–Talk
Source: Int J Mol Sci. 2023 Jun 30;24(13):10955. doi: 10.3390/ijms241310955 (PMC10341815; doi:10.3390/ijms241310955)
Supplement: Supplementary file 1 [file ijms-24-10955-s001.zip]

Archive with 12 entries (12 files):
- Table S1_R1.xlsx
- __MACOSX/._Table S1_R1.xlsx
- Table S2.xlsx
- __MACOSX/._Table S2.xlsx
- Table S3.xlsx
- __MACOSX/._Table S3.xlsx
- Table S4_R1.xlsx
- __MACOSX/._Table S4_R1.xlsx
- Table S5.xlsx
- __MACOSX/._Table S5.xlsx
- Table S6.xlsx
- __MACOSX/._Table S6.xlsx
