# Supplementary material for: The Proteome and Lipidome of Extracellular Vesicles from Haemonchus contortus to Underpin Explorations of Host–Parasite Cross–Talk
Source: Int J Mol Sci. 2023 Jun 30;24(13):10955. doi: 10.3390/ijms241310955 (PMC10341815; doi:10.3390/ijms241310955)
Supplement: Supplementary file 1 [file ijms-24-10955-s001.zip › Table S1_R1.xlsx]

## Sheet: Table S1
Table S1. The full list of proteins quantified in EV of Haemonchus contortus.
		Relative quantification**
Protein IDs	Description*	Replicate 1	Replicate 2	Replicate 3	Replicate 4	Peptides	Razor + unique peptides	Unique peptides	Sequence coverage [%]	Unique + razor sequence coverage [%]	Unique sequence coverage [%]	Mol. weight [kDa]	Q-value	Score	Intensity	MS/MS count	Uniquely identified in EVs
HCON_00001410	Nucleoside diphosphate kinase domain containing protein	30.0407	29.7681	29.7472	29.7139	9	9	9	77.3	77.3	77.3	17.467	0	323.31	241340000000	340
HCON_00001500	Ras domain containing protein, partial	27.5678	27.5769	27.0062	27.4571	15	15	15	60.7	60.7	60.7	23.62	0	125.98	6224900000	93
HCON_00001980	Sec1 protein domain containing protein	29.8319	29.5706	29.8078	29.8174	22	22	22	48.4	48.4	48.4	65.817	0	323.31	6636700000	146
HCON_00002080	Uncharacterised	28.8736	29.0201	29.2125	29.0822	3	3	3	14.1	14.1	14.1	29.808	0	218.5	15283000000	61
HCON_00002880	Uncharacterised	28.2868	28.3695	28.4338	28.7951	11	11	11	46.5	46.5	46.5	27.625	0	323.31	35909000000	195
HCON_00002890	Mitochondrial substrate solute carrier domain containing protein	26.0813	25.5678	25.2464	24.8114	21	21	18	77.6	77.6	71.4	33.72	0	323.31	70598000000	251
HCON_00003795	Ribosomal protein S17e domain containing protein	0	28.2799	28.4662	28.2842	8	8	8	53.8	53.8	53.8	15.13	0	55.831	8248800000	60
HCON_00004010	Ribosomal protein L24e domain containing protein	28.2492	27.8539	28.8434	28.8897	3	3	3	19.7	19.7	19.7	17.721	0	13.646	7531500000	43
HCON_00004020	Uncharacterised	27.6029	26.3406	27.4145	26.0254	8	8	8	61.8	61.8	61.8	17.148	0	100.39	39133000000	146
HCON_00004060	Argonaute Dicer protein and Stem cell self-renewal protein Piwi domain containing protein	24.6508	24.5857	0	24.0473	34	34	34	50.7	50.7	50.7	102.65	0	323.31	19850000000	258
HCON_00004330	Uncharacterised	27.3423	26.8311	0	27.5899	9	9	9	33	33	33	39.099	0	207.51	8140500000	90
HCON_00004450	Uncharacterised	27.6396	27.5277	27.1807	27.9699	16	16	15	16.4	16.4	15.8	146.94	0	81.204	971370000	39	Y
HCON_00004590	Protein Y106G6H.1	27.034	27.4095	27.2451	27.5399	9	9	9	24.2	24.2	24.2	47.431	0	157.52	11839000000	85
HCON_00004650	Ribosomal protein S7e domain containing protein	28.7321	28.729	28.8416	28.821	10	10	10	54.1	54.1	54.1	22.198	0	103.25	46823000000	128
HCON_00004780	Ras domain containing protein	29.6555	29.9532	29.7142	29.8078	10	10	7	47.4	47.4	33.2	23.601	0	42.576	26154000000	137
HCON_00004790	Ribosomal protein L30 and Ribosomal protein L30p L7e domain containing protein	28.9778	29.0699	28.706	29.137	20	20	20	65.4	65.4	65.4	28.311	0	323.31	42587000000	255
HCON_00005260	Tubulin FtsZ domain containing protein	28.5182	29.0352	29.0442	28.8351	26	26	10	68.1	68.1	32.1	49.937	0	323.31	157510000000	661
HCON_00005380	Peptidase C1A domain containing protein	33.6578	33.7485	33.5649	33.5926	15	15	15	53.9	53.9	53.9	38.443	0	323.31	195870000000	596
HCON_00005410	Peptidase C1A domain containing protein	31.2782	31.4107	30.6855	31.1462	7	7	6	31.2	31.2	28.5	32.314	0	106.56	8053100000	50
HCON_00005480	Cathepsin B-like cysteine proteinase 1	34.0641	34.0437	34.0507	34.1383	9	9	9	29.2	29.2	29.2	38.431	0	153.87	60266000000	280
HCON_00005490	Peptidase C1A domain containing protein	30.2442	30.3729	30.4223	30.4081	6	6	6	27.8	27.8	27.8	38.479	0	177.2	7236800000	93
HCON_00005640	Peptidase C1A domain containing protein	31.337	31.395	30.7742	30.9608	7	7	7	19.5	19.5	19.5	42.774	0	242.27	6529900000	86	Y
HCON_00005660	Peptidase C1A domain containing protein	32.4432	32.4865	32.5478	32.2977	12	12	11	41.1	41.1	35.2	38.06	0	323.31	39650000000	295
HCON_00005670	Peptidase C1A domain containing protein	33.3371	33.9053	34.0073	33.6963	10	10	10	36.9	36.9	36.9	38.034	0	175.96	48154000000	170
HCON_00005800	Peptidase C1A domain containing protein	27.9068	27.951	27.924	28.0409	10	3	3	22.9	11.4	11.4	39.888	0	13.252	1859900000	32	Y
HCON_00005820	cysteine proteinase, partial	33.534	33.7522	33.4043	33.6341	17	14	10	44.3	41.4	31.6	39.849	0	323.31	94110000000	437
HCON_00005830	Peptidase C1A domain containing protein	33.5028	33.5069	33.412	33.495	16	15	15	60.9	56	56	39.876	0	323.31	127500000000	424
HCON_00005840	Peptidase C1A domain containing protein	31.95	31.7941	31.6321	31.505	21	21	17	57	57	49.2	40.879	0	323.31	37759000000	261
HCON_00005850	Peptidase C1A domain containing protein	31.6541	31.9821	31.7698	31.616	13	13	13	40.1	40.1	40.1	40.321	0	323.31	50531000000	221
HCON_00005860	Peptidase C1A domain containing protein	33.4122	33.536	33.4836	33.4422	18	18	18	54.7	54.7	54.7	39.576	0	323.31	118250000000	541
HCON_00005870	Peptidase C1A domain containing protein	32.2252	32.2812	32.243	32.2382	19	19	19	65.2	65.2	65.2	39.204	0	323.31	111170000000	507
HCON_00005880	Peptidase C1A domain containing protein	32.2216	32.3614	32.2797	32.0941	14	13	11	40.7	40.7	31.6	39.897	0	323.31	31371000000	211
HCON_00005890	Peptidase C1A domain containing protein	27.9551	26.3292	26.2067	26.4432	6	4	4	12.6	6	6	39.439	0.00054289	5.0364	278510000	11	Y
HCON_00005900	Peptidase C1A domain containing protein	32.1534	31.7681	31.8361	31.5831	14	10	10	42.5	35.2	35.2	42.774	0	193.69	20869000000	147
HCON_00005910	Peptidase C1A domain containing protein	30.6835	30.3851	30.3672	30.4628	15	14	11	48	48	37.9	39.061	0	128.04	6267000000	102
HCON_00005920	Peptidase C1A domain containing protein	30.5333	30.5448	30.3493	30.3187	12	8	8	33.8	22.5	22.5	38.704	0	171.12	2959500000	46	Y
HCON_00005930	Peptidase C1A domain containing protein	30.9212	31.0957	31.1171	31.1399	13	11	11	41.7	36.2	36.2	39.575	0	145.88	26305000000	124
HCON_00005955	Peptidase C1A domain containing protein	31.0668	31.2001	30.2233	30.2762	16	14	10	47.6	38.7	26.6	39.403	0	323.31	10386000000	163
HCON_00005960	Peptidase C1A domain containing protein	31.7636	31.9589	31.7104	31.8102	15	6	5	50.3	26.6	21.1	39.191	0	190.87	5232500000	49	Y
HCON_00005970	Peptidase C1A domain containing protein	32.5517	32.6635	32.7255	32.6469	17	17	16	53.7	53.7	50.6	39.155	0	323.31	33794000000	276
HCON_00005980	Peptidase C1A domain containing protein	31.9796	31.5541	31.8845	31.7188	9	9	9	27.8	27.8	27.8	39.498	0	323.31	28108000000	176
HCON_00005990	Peptidase C1A domain containing protein	0	28.0371	27.9599	28.0226	5	4	4	23.8	18	18	38.425	0	261.14	5246300000	66	Y
HCON_00006080	Peptidase C1A domain containing protein	30.995	31.0268	31.0321	30.8251	7	6	5	31	29	23.6	38.778	0	115.09	4183500000	55	Y
HCON_00006090	Peptidase C1A domain containing protein	33.2222	33.1317	33.0869	33.1253	12	11	10	39.4	37.4	33.6	38.681	0	323.31	77202000000	286
HCON_00006130	Peptidase C1A domain containing protein	31.6967	31.3872	31.8385	31.6573	10	9	9	44.9	37.8	37.8	31.822	0	323.31	10040000000	83
HCON_00006140	Peptidase C1A domain containing protein	30.1636	30.2839	30.3142	30.3549	6	6	6	16.8	16.8	16.8	39.005	0	54.767	14393000000	100
HCON_00006180	Peptidase C1A domain containing protein	27.3497	27.4688	27.2386	27.5109	3	3	3	14.5	14.5	14.5	38.456	0	109.86	253760000	19	Y
HCON_00006190	Peptidase C1A domain containing protein	33.916	33.704	33.9791	33.832	18	18	17	57.4	57.4	55.7	39.286	0	323.31	160510000000	581
HCON_00006210	Peptidase C1A domain containing protein	28.4358	28.2477	27.9887	27.8826	6	6	6	19	19	19	38.518	0	25.155	4659700000	42
HCON_00006250	Peptidase C1A domain containing protein	31.4957	31.5895	31.4739	30.7487	11	11	10	37.8	37.8	37.8	38.748	0	323.31	5827800000	72	Y
HCON_00006270	Peptidase C1A domain containing protein	27.7769	27.0911	27.3836	27.1445	8	8	8	32	32	32	38.528	0	114.23	2286100000	27	Y
HCON_00006320	Peptidase C1A domain containing protein	27.8877	27.9135	28.4988	27.7398	3	3	3	12.6	12.6	12.6	40.229	0	9.0697	381490000	13	Y
HCON_00006340	Peptidase C1A domain containing protein	33.5186	32.1556	33.6878	33.6446	8	8	3	35.3	35.3	17.9	38.952	0	323.31	24332000000	164	Y
HCON_00006450	Peptidase C1A domain containing protein	35.8371	35.1721	34.938	35.0077	4	4	4	15.2	15.2	15.2	38.53	0	323.31	157850000000	248	Y
HCON_00006570	Phosphoenolpyruvate carboxykinase domain containing protein	30.5103	30.594	30.4909	30.598	42	39	39	67.5	63.5	63.5	73.424	0	323.31	439420000000	1057
HCON_00006930	Uncharacterised	31.2618	31.2254	31.2301	31.2843	30	30	30	30	30	30	128.58	0	323.31	60704000000	516
HCON_00007680	PREDICTED: paramyosin, partial	22.1285	22.9515	24.3894	24.1531	100	100	100	75.6	75.6	75.6	101.01	0	323.31	1921000000000	2825
HCON_00007790	Heat shock protein Hsp20 domain containing protein	25.3053	25.173	25.2624	24.1481	12	11	7	63.5	63.5	45.9	17.465	0	323.31	54661000000	172
HCON_00008300	Chitin binding protein domain containing protein	27.8615	26.8301	27.3977	27.4332	19	19	19	31.6	31.6	31.6	76.617	0	252.26	17107000000	126
HCON_00008400	Uncharacterised	29.3205	29.2967	29.5926	29.6723	14	14	1	85.7	85.7	11.9	14.289	0	323.31	161950000000	347
HCON_00008450	Ribosomal protein L15 domain containing protein	28.2709	28.428	28.3225	28.8414	8	8	8	40	40	40	16.126	0	51.948	23223000000	122
HCON_00008830	Uncharacterised	26.1926	24.6582	25.6509	0	22	22	20	49	49	44.7	56.654	0	323.31	138250000000	442
HCON_00008840	Ras domain containing protein	27.8322	27.6427	28.0019	27.9933	2	2	2	8.8	8.8	8.8	23.934	0	5.818	283010000	9	Y
HCON_00008900	tetraspanin family protein	29.1853	29.3185	29.0309	28.8061	3	3	3	15.8	15.8	15.8	28.853	0	38.388	538750000	12	Y
HCON_00009410	Uncharacterised	26.8533	26.7466	26.7779	26.8018	18	18	18	65.4	65.4	65.4	44.438	0	199.7	14550000000	141
HCON_00009440	Uncharacterised	26.6495	0	27.6242	27.0717	2	2	2	5.6	5.6	5.6	59.129	0	8.9545	133530000	12	Y
HCON_00010255	Uncharacterised	30.0627	29.9525	29.8926	30.061	31	31	31	54.9	54.9	54.9	66.713	0	323.31	88235000000	418
HCON_00010370	Ribosomal protein S10 domain containing protein	27.2649	26.7892	26.7041	27.1588	6	6	6	50	50	50	13.267	0	91.984	29399000000	90
HCON_00010560	Protein synthesis factor and Translation elongation factor EFTu EF1A and Translation elongation factor EFG EF2 domain containing protein	30.0632	30.1631	30.2981	30.1359	52	52	52	58.6	58.6	58.6	94.526	0	323.31	279920000000	968
HCON_00010880	Phosphoribosyltransferase domain containing protein	27.2441	28.0992	27.7528	28.2924	8	8	8	53.7	53.7	53.7	20.47	0	97.39	9126900000	69
HCON_00011110	p15	30.7805	30.6194	30.5016	31.4527	8	8	3	39.4	39.4	21.9	15.952	0	35.883	33524000000	85
HCON_00011390	Diacylglycerol kinase domain containing protein	27.2243	0	26.5042	26.6301	7	7	7	17.1	17.1	17.1	62.541	0	17.672	986620000	38	Y
HCON_00011760	Ribosomal protein L14 domain containing protein	28.3373	28.5494	28.6624	28.7656	3	3	3	23	23	23	15.406	0	82.691	30438000000	86
HCON_00011780	hypothetical protein Y032_0013g2002	26.6418	27.0387	26.7872	26.6451	6	6	6	15.4	15.4	15.4	53.329	0	16.138	197510000	18	Y
HCON_00011940	hypothetical protein ANCCAN_13584	26.2221	26.3507	25.2981	0	9	9	9	22.7	22.7	22.7	53.654	0	323.31	15699000000	131
HCON_00012090	Uncharacterised	32.0565	32.0364	32.1189	32.126	7	7	7	59	59	59	11.061	0	112.63	173360000000	118
HCON_00012320	Uncharacterised	27.667	28.1022	27.4953	28.3968	14	14	14	81.2	81.2	81.2	20.683	0	290.44	24902000000	160
HCON_00012970	Hypothetical protein CBG17315, partial	30.9865	30.9323	31.0154	31.0767	42	42	32	25.8	25.8	19.7	202.99	0	323.31	11637000000	186	Y
HCON_00013240	putative SH3 domain protein	27.2128	27.5028	26.9899	27.8091	7	7	7	14.1	14.1	14.1	72.15	0	87.093	2635600000	56
HCON_00013470	CBN-EXC-4 protein	27.7484	28.0634	26.2615	27.6248	16	16	16	62.7	62.7	62.7	33.728	0	323.31	60400000000	266
HCON_00013945	Chitin binding protein domain containing protein	28.4906	28.4411	28.5943	28.4843	20	20	20	26.6	26.6	26.6	102.51	0	139.87	2717600000	64	Y
HCON_00013950	Batten's disease protein Cln3 domain containing protein	26.7953	27.9047	28.5311	28.0283	2	2	2	5.2	5.2	5.2	49.679	0	9.6701	440810000	11	Y
HCON_00014070	Ribosomal protein S6e domain containing protein	26.0477	25.7295	25.0158	27.046	15	15	15	39.7	39.7	39.7	28.055	0	323.31	47714000000	209
HCON_00014510	Ras domain containing protein	27.6611	27.4602	27.3642	27.1872	5	3	3	28.1	16.1	16.1	22.522	0	12.167	2351600000	31
HCON_00015530	Ras domain containing protein	27.4296	27.1939	27.3683	27.0619	6	5	3	33.2	27.9	17.8	23.596	0	50.206	1769500000	43
HCON_00016560	Uncharacterised	26.3744	26.1007	25.9993	0	7	7	7	23.1	23.1	23.1	40.629	0	33.723	2847900000	45
HCON_00016640	Uncharacterised	27.0175	28.8763	28.6427	28.4462	8	8	8	65.2	65.2	65.2	14.406	0	323.31	77734000000	183
HCON_00018240	Major facilitator superfamily MFS-1 domain containing protein	27.9734	27.4235	27.69	27.4742	2	2	2	2.3	2.3	2.3	53.622	0	7.0403	314160000	13	Y
HCON_00018830	Uncharacterised	26.908	26.7273	26.4681	26.8286	19	19	19	35.3	35.3	35.3	69.745	0	172.84	10739000000	166
HCON_00019960	Uncharacterised	29.1944	29.9084	29.2433	29.4519	7	7	7	42.4	42.4	42.4	13.417	0	48.54	25409000000	120
HCON_00020330	hypothetical protein Y032_0001g293	0	27.5069	27.6928	27.6976	2	2	2	7.3	7.3	7.3	41.691	0.00052715	4.5329	762020000	21	Y
HCON_00021540	Thioredoxin domain containing protein	22.335	0	23.3069	22.7367	30	30	30	56.5	56.5	56.5	54.491	0	323.31	106340000000	450
HCON_00021810	Ribosomal protein L31e domain containing protein	28.9322	28.814	0	28.6418	3	3	3	27.4	27.4	27.4	14.717	0	146.19	13821000000	38
HCON_00021850	Phosphoglucose isomerase (PGI) domain containing protein	27.2389	26.8584	27.7547	27.5606	35	35	35	81.7	81.7	81.7	61.506	0	323.31	132370000000	492
HCON_00021880	Protein of unknown function DUF1261 domain containing protein	27.486	27.4299	27.6802	28.0551	3	3	3	18.1	18.1	18.1	24.61	0	44.391	346430000	20	Y
HCON_00022130	Temporarily assigned gene name protein 40	27.6292	27.3567	27.6276	27.6198	2	2	2	3.1	3.1	3.1	80.536	0.00052466	4.4494	207940000	7	Y
HCON_00022270	ATPase domain containing protein	27.0031	27.5054	27.0934	27.2035	9	9	9	43.7	43.7	43.7	40.184	0	57.45	2416600000	61
HCON_00022410	DOMON domain containing protein	30.5652	30.5895	30.7337	30.9028	6	6	6	30.9	30.9	30.9	18.585	0	13.225	3961100000	37	Y
HCON_00022420	DOMON domain containing protein	26.5686	26.9051	26.9158	27.8205	3	3	3	15.7	15.7	15.7	18.923	0.0010106	3.7296	1243200000	9	Y
HCON_00022430	DOMON domain containing protein	30.7501	31.4021	30.8242	30.7241	15	15	15	41.5	41.5	41.5	23.162	0	323.31	12745000000	100	Y
HCON_00022435	DOMON domain containing protein	28.6073	28.9274	28.5941	28.723	7	7	7	37.7	37.7	37.7	21.148	0	20.151	1067200000	30	Y
HCON_00023530	Protein PQN-52, isoform c	23.3312	23.0795	0	25.4329	25	25	25	41.5	41.5	41.5	78.777	0	323.31	51478000000	326
HCON_00024040	EF-hand domain and EF-hand domain pair-containing protein	28.1657	0	27.7443	28.0504	4	4	4	36.3	36.3	36.3	21.985	0	25.966	771670000	16	Y
HCON_00024640	Uncharacterised	26.7647	27.2637	26.8969	26.9357	12	12	12	48.9	48.9	48.9	38.04	0	323.31	17542000000	149
HCON_00025180	ribosomal protein S19	28.4312	28.6923	28.2968	28.5577	7	7	7	41.1	41.1	41.1	17.407	0	323.31	29225000000	140
HCON_00025230	BPG-independent PGAM and Metalloenzyme domain containing protein	26.4173	26.1312	27.6855	26.6937	22	22	22	47.7	47.7	47.7	62.04	0	323.31	78437000000	312
HCON_00025440	Protein T08B6.4	29.1643	29.0281	28.5371	28.914	11	11	11	23.1	23.1	23.1	63.091	0	74.923	4959400000	89
HCON_00025500	Neurotransmitter-gated ion-channel ligand-binding and Neurotransmitter-gated ion-channel transmembrane region domain containing protein	28.4898	28.4257	28.4991	28.7742	13	13	13	29.7	29.7	29.7	58.092	0	203.22	6387600000	117
HCON_00025980	S-adenosyl-L-homocysteine hydrolase and Clathrin adaptor domain containing protein	26.185	23.5621	23.1703	25.0634	23	23	23	60.4	60.4	60.4	47.891	0	323.31	39043000000	247
HCON_00026170	ATPase domain containing protein	26.5843	26.1028	27.5344	26.7574	35	35	35	58.7	58.7	58.7	57.946	0	323.31	353810000000	711
HCON_00054450	core histone H2A/H2B/H3/H4	31.2312	31.2284	31.3258	31.2739	11	11	11	64.1	64.1	64.1	11.369	0	226.02	62344000000	233
HCON_00026960	Uncharacterised	29.5198	29.4438	29.4375	29.5883	12	12	12	40.2	40.2	40.2	24.766	0	149.41	40108000000	217
HCON_00027320	Uncharacterised	29.2028	31.6672	31.4562	31.2559	32	32	32	37.6	37.6	37.6	137.92	0	299.05	19880000000	217
HCON_00027910	Aldo keto reductase domain containing protein	0	26.7091	26.2248	26.4183	17	16	16	65.2	65.2	65.2	34.894	0	190.73	43772000000	209
HCON_00027970	Ribosomal protein S19e domain containing protein	28.1019	28.3367	28.1418	27.9281	6	6	6	43	43	43	16.645	0	211.86	29394000000	102
HCON_00028280	Ribosomal protein S8e domain containing protein	28.8474	29.0934	29.1062	29.1147	15	15	15	59.1	59.1	59.1	23.639	0	323.31	68469000000	282
HCON_00028450	Protein synthesis factor and Translation elongation factor EFTu EF1A domain containing protein	32.0241	32.1791	32.1516	32.258	23	23	3	57	57	6.7	50.637	0	323.31	747140000000	867
HCON_00028800	Ribosomal protein L4 L1e domain containing protein	29.3013	29.5649	29.4971	29.7036	33	33	32	64.7	64.7	64.7	38.871	0	323.31	103790000000	525
HCON_00029750	Calponin actin-binding domain containing protein	25.6717	25.3304	25.4542	0	13	13	13	57.4	57.4	57.4	17.202	0	206.76	102000000000	180
HCON_00029980	Uncharacterised	27.5978	27.4636	27.679	27.9397	9	9	9	36.2	36.2	36.2	23.96	0	163.85	24602000000	155
HCON_00030130	Uncharacterised	26.9548	26.834	27.1313	26.7955	4	4	4	45.2	45.2	45.2	9.436	0	37.372	7646600000	35
HCON_00031110	Peptidase M24B and Peptidase M24 domain containing protein	28.0208	27.8663	27.7292	27.6621	10	10	10	19.8	19.8	19.8	56.283	0	23.911	6781000000	84
HCON_00031810	Ribosomal protein L22 L17 domain containing protein	29.2282	28.5204	28.9341	29.1125	10	10	10	56.5	56.5	56.5	21.711	0	201.18	34218000000	138
HCON_00033430	Uncharacterised	25.8491	26.2291	26.0694	25.9489	6	6	6	42	42	42	20.502	0	36.762	4395800000	54
HCON_00034310	galectin	32.3775	32.401	32.3214	32.5274	32	32	30	85.2	85.2	85.2	31.627	0	323.31	482300000000	808
HCON_00034330	Peptidyl-prolyl cis-trans isomerase domain containing protein	30.6453	30.823	30.5999	30.5245	12	12	12	78.9	78.9	78.9	18.536	0	323.31	142430000000	393
HCON_00034570	General substrate transporter domain containing protein	0	27.8528	27.8406	27.9344	4	4	4	6.5	6.5	6.5	67.991	0	54.404	1123000000	24	Y
HCON_00035130	Lactate malate dehydrogenase domain containing protein	27.545	27.4808	27.3943	27.2816	17	17	15	65.7	65.7	61.5	36.671	0	323.31	115250000000	265
HCON_00035140	Lactate malate dehydrogenase domain containing protein	25.8674	26.0175	0	27.4601	8	6	6	30.3	26.1	26.1	35.696	0	107.71	2158300000	25	Y
HCON_00035280	Proteinase inhibitor I33 domain containing protein	27.3068	28.013	27.8766	28.3947	7	7	7	27.9	27.9	27.9	25.061	0	323.31	21605000000	117
HCON_00035290	K Homology domain containing protein	23.5418	23.5438	0	23.8261	41	41	41	41.4	41.4	41.4	136.51	0	323.31	38085000000	333
HCON_00035460	Ribosomal protein L29 domain containing protein	29.2623	29.394	29.4501	29.074	5	5	5	35	35	35	14.3	0	244.6	27043000000	112
HCON_00035510	Tetrahydrofolate dehydrogenase cyclohydrolase domain containing protein	25.7168	25.3845	0	25.7643	13	13	13	47.8	47.8	47.8	34.501	0	64.744	11344000000	99
HCON_00035610	Like-Sm ribonucleoprotein and Adenylate kinase domain containing protein	28.0883	28.4308	28.0978	28.0965	11	11	11	60.9	60.9	60.9	26.026	0	217.07	27507000000	167
HCON_00035620	PREDICTED: 40S ribosomal protein S9	29.4869	29.4462	29.5885	29.593	19	19	19	52.6	52.6	52.6	22.203	0	69.987	63911000000	302
HCON_00035770	hypothetical protein Y032_0015g2770	27.4308	27.4634	27.7407	26.2998	22	22	22	46.8	46.8	46.8	68.392	0	323.31	36823000000	301
HCON_00035950	Gamma interferon inducible lysosomal thiol reductase GILT domain containing protein	32.3393	31.9875	31.971	31.9451	12	12	12	43.3	43.3	43.3	29.897	0	323.31	13774000000	142
HCON_00036040	Beta-lactamase-related domain containing protein	26.4926	26.8424	26.7149	27.0488	19	19	19	43.4	43.4	43.4	58.878	0	115.3	14100000000	145
HCON_00036210	Galectin domain containing protein	24.6636	24.2634	24.6392	0	20	18	18	75.6	69.4	69.4	33.094	0	271.28	29280000000	196
HCON_00036510	Amino acid permease-associated region domain containing protein	31.2657	31.3493	31.3312	30.6468	10	10	10	15.6	15.6	15.6	63.603	0	69.566	4727500000	55	Y
HCON_00036640	hypothetical protein Y032_0070g452	24.2805	26.648	26.1061	0	94	94	94	36.3	36.3	36.3	424.38	0	323.31	129880000000	1038
HCON_00036850	Uncharacterised	26.6154	26.5653	25.4415	27.2794	24	24	21	43.9	43.9	40.5	59.977	0	323.31	55235000000	243
HCON_00037200	PREDICTED: guanine nucleotide-binding protein subunit beta-1	30.4496	30.2593	30.4105	30.3072	12	12	12	51.8	51.8	51.8	37.393	0	323.31	21015000000	194
HCON_00037330	RNA-directed DNA polymerase (reverse transcriptase) and Integrase domain containing protein	32.8728	32.7615	32.7259	32.8898	2	2	2	1.3	1.3	1.3	126.47	0.0078197	2.3638	23895000000	15	Y
HCON_00037370	Hypothetical protein CBG15758	28.0398	28.7151	28.2615	0	2	2	2	56.1	56.1	56.1	10.234	0	323.31	2064900000	34
HCON_00037815	Alpha-D-phosphohexomutase domain containing protein	28.3712	28.3957	28.2233	28.5291	32	32	32	69.5	69.5	69.5	61.837	0	323.31	76921000000	388
HCON_00037980	Malate L-lactate dehydrogenase domain containing protein	28.8496	28.4857	28.6531	29.0818	18	18	17	52.9	52.9	50.5	40.777	0	323.31	59248000000	243
HCON_00038180	C. briggsae CBR-LYS-6.1 protein	29.6791	29.3781	29.4365	29.3165	5	5	5	23	23	23	29.545	0	48.262	1481700000	28	Y
HCON_00038880	succinate dehydrogenase and fumarate reductase iron-sulfur protein	28.4994	27.7781	28.0458	27.3659	19	19	19	61.2	61.2	61.2	31.564	0	323.31	169600000000	344
HCON_00039040	Ribosomal protein L35Ae domain containing protein	27.7249	27.6234	26.9828	27.1781	5	5	5	37.4	37.4	37.4	13.738	0	59.33	7522300000	38
HCON_00039200	Protein of unknown function DB domain containing protein	29.4349	29.5906	29.1549	29.5325	8	8	8	33.3	33.3	33.3	38.666	0	323.31	4109800000	86	Y
HCON_00039240	Phosphorylated immunoreceptor signaling ITAM domain containing protein	28.9593	29.5015	28.8579	28.9521	5	5	5	16.8	16.8	16.8	40.879	0	126.19	1169900000	18	Y
HCON_00040180	parasitic stage specific protein 1	30.2914	30.3079	30.5896	30.6589	11	11	11	62.3	62.3	62.3	24.337	0	323.31	65423000000	218	Y
HCON_00040700	Tricarboxylate iron carrier domain containing protein	28.4024	29.142	28.7104	28.7726	16	16	16	69	69	69	36.168	0	323.31	148170000000	291
HCON_00041190	Glycoside hydrolase domain containing protein	28.4396	28.3978	28.2546	28.3959	19	19	17	23.3	23.3	20.9	103.18	0	120.45	6564900000	70	Y
HCON_00041495	Uncharacterised	28.2511	0	27.4299	28.909	5	3	3	19.3	12.3	12.3	39.074	0	52.574	576140000	14	Y
HCON_00041530	Uncharacterised	28.7069	28.8113	28.7895	28.5698	9	9	7	32.3	32.3	29.5	40.696	0	140.92	1409400000	42	Y
HCON_00042250	Uncharacterised	27.115	26.4692	26.5767	26.5916	4	4	4	22.9	22.9	22.9	25.298	0	141.35	5046400000	65
HCON_00042350	Aldehyde dehydrogenase domain containing protein	27.293	0	28.1838	26.7929	41	41	38	79.6	79.6	76	62.077	0	323.31	498790000000	974
HCON_00042810	Superoxide dismutase domain containing protein	27.1904	27.1721	26.9563	27.3807	7	7	7	49.1	49.1	49.1	17.174	0	286.65	16797000000	122
HCON_00044130	hypothetical protein ANCDUO_10389	26.9729	27.045	27.2374	0	3	3	3	4.4	4.4	4.4	89.765	0	16.019	210690000	10	Y
HCON_00044480	Ras domain containing protein	27.924	28.0459	28.1048	28.1996	9	9	9	58	58	58	23.132	0	167.83	6770100000	98
HCON_00044970	Protein of unknown function DUF1261 domain containing protein	28.7616	28.7468	28.7229	28.8207	3	3	3	15.9	15.9	15.9	25.975	0	8.3502	605070000	17	Y
HCON_00045040	Protein of unknown function DUF6 domain containing protein	31.275	31.2879	30.8593	30.9459	8	8	8	13.8	13.8	13.8	43.054	0	323.31	7377600000	67
HCON_00046840	Gamma interferon inducible lysosomal thiol reductase GILT domain containing protein	31.776	31.9351	31.8999	31.8998	13	13	13	42.3	42.3	42.3	27.629	0	323.31	17167000000	207
HCON_00046910	Dolichyl-diphosphooligosaccharide-protein glycosyltransferase 48kDa subunit domain containing protein	27.0261	27.2386	27.1426	27.2712	14	14	14	46.2	46.2	46.2	49.672	0	323.31	18245000000	170
HCON_00046930	Uncharacterised	28.3836	28.0699	28.3163	27.8631	12	12	12	60	60	60	30.693	0	323.31	65983000000	296
HCON_00047200	ATPase domain containing protein	27.2811	27.6602	27.3905	27.6351	5	5	5	57	57	57	13.359	0	231.27	3530400000	51
HCON_00047370	Saposin type B domain containing protein	28.8018	28.701	29.3039	28.7877	7	7	7	71.4	71.4	71.4	11.79	0	77.432	5207800000	62
HCON_00047380	saposin-like protein 1	27.2216	26.8731	27.126	26.7548	2	2	2	19.4	19.4	19.4	13.515	0	27.455	651430000	17	Y
HCON_00047700	KOW and Translation elongation factor domain containing protein	28.1193	28.1225	28.2731	28.3993	7	7	7	54	54	54	17.7	0	276.24	26801000000	107
HCON_00047720	putative zinc metallopeptidase precursor	36.0262	35.9352	35.8023	35.8215	42	40	40	60.1	58.8	58.8	94.026	0	323.31	538630000000	1196
HCON_00047830	putative zinc metallopeptidase, partial	36.0781	36.1526	36.0853	36.0207	65	65	63	75.2	75.2	73.9	95.179	0	323.31	427840000000	1241
HCON_00048020	triosephosphate isomerase	30.1059	29.9563	30.455	30.384	18	18	18	79.4	79.4	79.4	27.474	0	323.31	189380000000	453
HCON_00048680	peroxiredoxin	33.1	33.0153	33.358	33.2282	20	20	20	91.8	91.8	91.8	21.96	0	323.31	319910000000	467
HCON_00048730	Hypothetical protein CBG03045	30.5097	30.3609	30.6772	30.2957	4	4	4	30.2	30.2	30.2	16.222	0	93.995	2020300000	19	Y
HCON_00049590	Hypothetical protein CBG12673	27.0906	27.4547	27.7191	27.568	6	6	6	9.7	9.7	9.7	83.827	0	15.164	597410000	24	Y
HCON_00051830	Galectin domain containing protein	29.2272	29.0636	29.4247	28.7741	24	22	21	78.1	72.3	72.3	31.667	0	323.31	148150000000	329
HCON_00052190	Glycosyl hydrolase domain containing protein	30.8045	30.7712	30.6209	30.7692	26	26	26	48.8	48.8	48.8	70.962	0	323.31	131520000000	452
HCON_00052360	Acetyl-CoA hydrolase transferase domain containing protein	25.1344	23.9242	26.5972	25.5681	25	25	19	67.8	67.8	51.8	50.864	0	323.31	357120000000	872
HCON_00052770	Peptidase A1 domain containing protein	29.7843	29.5945	30.1587	29.7608	6	4	4	15.1	12.4	12.4	44.014	0	20.748	975540000	18	Y
HCON_00052780	Peptidase A1 domain containing protein	30.5907	31.0131	30.8167	31.1559	10	3	3	31.5	7.1	7.1	44.231	0	59.222	2105100000	23	Y
HCON_00052800	Peptidase A1 domain containing protein	32.1841	32.1157	32.1529	32.1487	11	11	2	32	32	2.9	44.275	0	323.31	10248000000	96	Y
HCON_00052830	Peptidase A1 domain containing protein	31.3518	31.881	31.7311	31.2919	10	10	8	21.4	21.4	19.2	44.13	0	186.36	8025300000	79	Y
HCON_00052840	Peptidase A1 domain containing protein	30.0029	29.8	29.7196	30.1469	7	4	4	21.1	16.5	16.5	44.516	0	77.135	1077700000	22	Y
HCON_00052880	Peptidase A1 domain containing protein	29.6337	29.7865	30.1899	29.6641	6	6	4	17.5	17.5	14.8	44.488	0	151.18	2009700000	37	Y
HCON_00053200	Alkyl hydroperoxide reductase Thiol specific antioxidant Mal allergen domain containing protein	28.9272	28.9241	29.1278	28.8629	12	12	12	71.7	71.7	71.7	15.863	0	323.31	50100000000	205
HCON_00053490	Uncharacterised	28.9841	29.1062	29.1785	29.4764	28	28	28	58	58	58	67.581	0	323.31	48921000000	392
HCON_00053580	Protein Y17G7B.23, isoform b	28.819	28.3199	27.9876	28.2731	5	5	5	25.6	25.6	25.6	31.992	0	278.51	639480000	22	Y
HCON_00053830	Transthyretin domain containing protein	0	27.439	27.911	28.0235	8	8	8	60.3	60.3	60.3	15.505	0	323.31	108530000000	253
HCON_00054650	Histidine acid phosphatase domain containing protein	29.6143	29.6887	29.663	30.1486	8	3	2	21.2	7.8	6.1	53.252	0	36.976	1257300000	21	Y
HCON_00054660	Histidine acid phosphatase domain containing protein	32.7314	32.4364	32.3129	32.2748	18	18	11	39.1	39.1	20.7	49.68	0	196.74	16196000000	123
HCON_00054910	Peptidase A1 domain containing protein	31.4887	31.5553	31.5975	31.952	10	10	7	23.8	23.8	19.3	43.994	0	134.83	9223700000	76	Y
HCON_00055240	eukaryotic initiation factor 4A-III	28.5734	28.2692	28.3397	27.5853	24	24	23	65	65	65	44.452	0	323.31	42335000000	298
HCON_00055400	Myosin and Myosin head and Myosin tail domain containing protein	21.3441	21.8376	0	21.5282	116	110	95	54.3	52.7	44.8	226.05	0	323.31	275210000000	1403
HCON_00055920	Uncharacterised	27.1628	26.2306	27.4553	27.4089	9	9	9	57.8	57.8	57.8	15.56	0	323.31	3896100000000	736
HCON_00056410	SAICAR synthetase and 1-(5-Phosphoribosyl)-5-amino-4-imidazole-carboxylate (AIR) carboxylase domain containing protein	26.1511	25.782	0	26.0578	9	9	9	24.3	24.3	24.3	47.028	0	83.311	4396000000	62
HCON_00056540	Glutathione S-transferase domain containing protein	25.739	24.1892	24.2252	25.6121	17	17	16	68.6	68.6	65.2	23.731	0	323.31	112490000000	323
HCON_00056570	Glutathione S-transferase domain containing protein	30.0757	30.121	30.1645	30.3012	20	20	19	78	78	74.6	23.454	0	323.31	100020000000	321
HCON_00056600	Glutathione S-transferase domain containing protein	28.655	28.6292	28.9662	28.722	13	12	12	72.2	68.8	68.8	23.604	0	323.31	28010000000	122
HCON_00058150	Enolase domain containing protein	30.9871	31.291	31.2215	31.3799	36	36	36	82	82	82	47.075	0	323.31	1233500000000	1270
HCON_00059320	Cystinosin ERS1p repeat domain containing protein	29.269	29.2543	29.4288	29.2971	5	5	5	23.2	23.2	23.2	40.545	0	11.712	784960000	18	Y
HCON_00059470	ribosomal protein L24	26.1905	27.2215	0	28.981	5	5	5	32.4	32.4	32.4	16.125	0	34.648	16555000000	86
HCON_00059820	hypothetical protein Y032_0122g1055	24.9367	25.4844	25.4663	0	23	23	23	56.2	56.2	56.2	47.471	0	323.31	103440000000	364
HCON_00060770	Uncharacterised	32.5835	32.622	32.115	32.551	11	11	2	60	60	14.8	15.566	0	289.05	32605000000	137
HCON_00060860	Malic enzyme domain containing protein	26.6898	26.8057	26.615	26.5653	8	7	7	14.2	12.8	12.8	71.993	0	21.88	356500000	20	Y
HCON_00061040	hypothetical protein Y032_0030g2064	27.6716	27.8503	0	27.2293	13	13	13	29	29	29	76.636	0	202.45	3435200000	64
HCON_00061320	apical gut membrane polyprotein	36.2336	36.1451	36.1292	36.2336	54	54	52	65.3	65.3	63.6	93.35	0	323.31	876970000000	1641
HCON_00061325	Uncharacterised	32.644	32.9577	32.7911	32.576	6	4	4	9.6	6.8	6.8	84.092	0	78.335	12083000000	70	Y
HCON_00061500	Ribosomal protein L32e domain containing protein	28.8163	28.7887	28.3466	28.8247	4	4	4	29.9	29.9	29.9	15.665	0	281.31	17245000000	78
HCON_00061770	Uncharacterised	28.0578	28.1183	28.2712	28.1238	9	9	9	43.9	43.9	43.9	14.963	0	53.385	11249000000	62	Y
HCON_00061790	Uncharacterised	0	27.0336	27.2092	27.1228	8	8	8	59.7	59.7	59.7	13.939	0	175.76	5430200000	47	Y
HCON_00062440	Pyridoxal phosphate-dependent enzyme and Amino acid-binding ACT domain containing protein	31.1171	30.7534	31.0282	30.9556	27	27	27	49.6	49.6	49.6	51.991	0	323.31	179180000000	529
HCON_00063090	ATPase and Cell division protein 48 and Vps4 oligomerisation domain containing protein	26.4301	24.7073	25.2528	25.0044	27	27	26	43.6	43.6	42.1	90.161	0	323.31	56118000000	331
HCON_00063590	Protein of unknown function DUF2146 and Glyceraldehyde 3-phosphate dehydrogenase domain containing protein	32.2733	32.187	32.4271	32.4189	22	22	22	67.4	67.4	67.4	36.508	0	323.31	1211800000000	980
HCON_00063670	Malic enzyme domain containing protein	25.9073	25.945	24.6724	25.4306	34	34	27	71.3	71.3	61.5	70.439	0	323.31	108570000000	458
HCON_00064370	ATPase domain containing protein	28.3139	28.4652	28.1038	27.0553	9	9	9	14.7	14.7	14.7	98.694	0	19.478	1870900000	45
HCON_00064490	CoA-binding and ATP-citrate lyase succinyl-CoA ligase domain containing protein	27.3478	27.9146	27.7165	27.1772	33	33	33	35	35	35	121.04	0	323.31	34299000000	381
HCON_00064700	Amino acid transporter domain containing protein	27.7873	27.7615	27.6308	28.2615	2	2	2	4.5	4.5	4.5	53.72	0.00054496	5.1563	1981700000	17	Y
HCON_00065080	Uncharacterised	28.7925	28.5711	28.6185	28.979	53	50	9	41.5	40.4	8.9	181.68	0	323.31	112150000000	576
HCON_00065090	Uncharacterised	28.1217	28.2646	28.3153	28.5938	31	21	21	25.2	16.6	16.6	180.4	0	323.31	10966000000	96	Y
HCON_00065470	Uncharacterised	27.2213	27.199	26.8184	27.1777	7	7	7	29.5	29.5	29.5	28.651	0	152.81	3791700000	62
HCON_00065600	Actin actin domain containing protein	31.4367	32.1648	32.2275	32.1423	32	11	11	84	46.9	46.9	42.002	0	323.31	823570000000	512
HCON_00065630	Galectin domain containing protein	30.7561	30.662	31.0042	30.5984	11	11	11	76.6	76.6	76.6	16.675	0	284.03	43618000000	244
HCON_00065870	PREDICTED: histone H3.3 isoform X1	30.9255	31.4765	31.3311	31.4054	6	6	1	48.5	48.5	23.5	15.328	0	70.173	44572000000	105
HCON_00066000	RecName: Full=Extracellular superoxide dismutase	30.3396	29.2918	30.5833	30.1964	5	5	5	35	35	35	19.079	0	234.31	2875700000	60	Y
HCON_00066970	hypothetical protein Y032_0217g2405	28.6304	28.611	28.4528	28.731	17	17	17	10.5	10.5	10.5	240.65	0	242.93	1205500000	54	Y
HCON_00067090	Fumarate lyase and Fumarase C domain containing protein	31.5279	31.3631	31.4319	31.48	31	31	31	72.1	72.1	72.1	53.19	0	323.31	738940000000	1106
HCON_00067190	Uncharacterised	26.2072	26.2993	25.9494	0	5	5	5	9.8	9.8	9.8	76.8	0	18.701	648950000	27	Y
HCON_00067400	Uncharacterised	29.2929	29.045	28.626	28.9269	10	10	10	47.3	47.3	47.3	18.875	0	281.96	44989000000	141
HCON_00067670	Protein T10E10.4	30.7202	30.55	30.8789	30.8058	4	4	4	36.2	36.2	36.2	23.311	0	237.05	11426000000	91
HCON_00067680	Protease inhibitor I8 domain containing protein	27.063	26.9734	27.6089	0	4	4	4	32.5	32.5	32.5	17.316	0	269.07	7659000000	57
HCON_00068030	Galectin domain containing protein	29.807	29.965	30.164	30.3603	11	11	11	42.9	42.9	42.9	32.176	0	116.15	23716000000	126
HCON_00068130	Phosphoenolpyruvate carboxykinase domain containing protein	29.7757	29.7547	29.8822	29.9076	48	48	45	78	78	74	73.111	0	323.31	881340000000	1330
HCON_00068210	Haem peroxidase and Ferric reductase transmembrane component and FAD-binding 8 and Ferric reductase domain containing protein	28.725	28.7681	28.8174	28.9463	29	29	29	21.8	21.8	21.8	170.83	0	317.13	2681500000	106	Y
HCON_00068690	Hypothetical protein CBG13227	28.6974	28.6204	28.3244	28.6205	3	3	3	34	34	34	11.328	0	57.933	2512800000	46
HCON_00069050	Peptidase M16 domain containing protein	22.3405	23.4276	23.9882	22.0818	27	27	27	63.1	63.1	63.1	53.108	0	323.31	98597000000	457
HCON_00070120	Annexin repeat domain containing protein	31.3478	31.294	31.5617	31.4953	28	28	28	75	75	75	35.819	0	323.31	182090000000	529
HCON_00070580	ADP-ribosylation factor family protein, partial	30.4074	30.5702	30.3411	30.63	9	9	9	64.1	64.1	64.1	20.504	0	323.31	29345000000	139
HCON_00071150	G-protein domain containing protein	28.1385	28.1659	28.4768	28.6251	3	3	3	44.4	44.4	44.4	8.2854	0	46.239	2459000000	51	Y
HCON_00089950	CRE-UBQ-2 protein	31.8585	31.7376	31.1683	31.6592	6	6	6	41.4	41.4	41.4	14.664	0	323.31	68962000000	340
HCON_00071230	Methylmalonyl-CoA mutase and Cobalamin (vitamin B12)-binding domain containing protein	22.7807	21.9394	22.6697	22.6001	36	36	24	52.2	52.2	31.1	81.898	0	323.31	305020000000	617
HCON_00071280	Phosphatidylethanolamine-binding protein PEBP domain containing protein	28.3529	27.5668	26.4519	26.6543	15	15	15	65.5	65.5	65.5	24.791	0	323.31	154450000000	304
HCON_00071310	Ras domain containing protein	27.2649	27.4148	27.4253	27.4982	5	5	5	23.9	23.9	23.9	28.783	0	80.212	701390000	18	Y
HCON_00071480	Fructose-bisphosphate aldolase domain containing protein	32.0656	31.96	32.1978	32.3108	27	27	25	75.9	75.9	74	44.116	0	323.31	790430000000	1021
HCON_00071960	Uncharacterised	28.6937	28.5531	28.4913	28.7359	23	3	3	57.1	6.7	6.7	50.566	0	130.81	32182000000	134
HCON_00072140	NAD-dependent epimerase dehydratase domain containing protein	27.2531	0	27.7322	28.0962	8	8	8	24.8	24.8	24.8	37.265	0	95.057	6513000000	49
HCON_00072850	parasitic stage specific protein 2	33.7149	33.8597	33.6038	33.5162	16	16	16	82.9	82.9	82.9	14.443	0	313.63	613050000000	1043
HCON_00073940	Uncharacterised	27.0467	28.9755	28.492	28.5508	27	27	27	15	15	15	274.72	0	104.53	1920900000	88	Y
HCON_00074100	Protein T28F3.8	30.8318	30.8679	29.7733	30.9549	21	21	21	16.9	16.9	16.9	169.01	0	323.31	7735900000	119	Y
HCON_00074340	aldolase	24.8493	24.293	0	24.96	27	25	25	74.7	72.6	72.6	42.825	0	323.31	461280000000	684
HCON_00074520	Phospholipase B domain containing protein	34.0682	33.9368	33.8157	33.8613	26	26	26	61.2	61.2	61.2	55.32	0	323.31	87090000000	410
HCON_00075300	Dynein light chain domain containing protein	0	27.521	28.2717	28.282	4	4	4	35.7	35.7	35.7	11.36	0	31.568	12974000000	93
HCON_00076060	Macrophage migration inhibitory factor domain containing protein	28.5932	28.9358	28.4675	29.0261	7	7	7	53.9	53.9	53.9	12.26	0	120.93	78255000000	127
HCON_00076810	DNA RNA helicase domain containing protein	26.1063	27.0808	26.5932	25.6311	22	22	22	58.9	58.9	58.9	48.943	0	323.31	24984000000	167
HCON_00077090	Ribosomal protein S3Ae domain containing protein	29.82	29.7309	29.9919	29.9434	14	14	14	50.6	50.6	50.6	29.107	0	323.31	50970000000	251
HCON_00077290	Heat shock protein 70 domain containing protein	28.1279	28.1264	28.2654	28.0763	42	42	42	60.5	60.5	60.5	90.367	0	323.31	72483000000	458
HCON_00078110	BTB:POZ and Endonuclease exonuclease phosphatase and Peptidase M18 domain containing protein	0	26.084	25.6662	26.6652	11	11	11	27.1	27.1	27.1	54.174	0	213.27	6241300000	108
HCON_00078690	ATPase domain containing protein	34.3434	34.5497	34.4508	34.1509	25	25	25	29	29	29	128.47	0	323.31	77683000000	109
HCON_00079480	K Homology and Ribosomal protein S3 domain containing protein	29.4984	29.2369	29.3723	29.3835	18	18	18	77	77	77	27.874	0	185.04	49053000000	218
HCON_00079500	putative endoribonuclease L-PSP	33.0249	33.4502	32.9266	33.3473	13	13	4	80.6	80.6	19.4	17.717	0	323.31	892720000000	523
HCON_00080090	Ribosomal protein S8 domain containing protein	28.7756	29.515	29.1279	29.3639	8	8	8	65.9	65.9	65.9	15.363	0	254.78	25295000000	138
HCON_00080290	Adenosylcobalamin biosynthesis domain containing protein	0	26.9595	27.1598	27.065	8	8	8	54.6	54.6	54.6	25.823	0	250.31	27280000000	107
HCON_00080560	Uncharacterised	32.8473	33.2192	34.3633	32.6072	34	8	2	71	26.3	10.9	41.866	0	323.31	270600000000	251
HCON_00080750	Chaperonin Cpn60 TCP-1 domain containing protein	27.5495	24.6524	27.2411	27.5596	38	38	38	66.6	66.6	66.6	60.657	0	323.31	192430000000	542
HCON_00080880	Protein of unknown function DUF953 domain containing protein	28.2457	28.3755	28.6741	28.0323	7	7	7	59.3	59.3	59.3	13.99	0	146.89	23705000000	128
HCON_00081410	Uncharacterised	27.2755	27.7191	27.3748	27.5563	8	8	8	36.4	36.4	36.4	34.254	0	71.514	9177300000	67
HCON_00081640	Mitochondrial substrate solute carrier domain containing protein	25.1102	26.5261	26.7036	26.0131	16	16	16	66.4	66.4	66.4	33.213	0	323.31	43932000000	197
HCON_00082220	Ig-like domain-containing protein, partial	0	28.4471	28.8335	28.5138	3	3	3	10.7	10.7	10.7	52.625	0	8.4896	499610000	10	Y
HCON_00083280	Serine hydroxymethyltransferase domain containing protein	0	24.0991	24.5984	24.1176	31	31	31	68.5	68.5	68.5	57.221	0	323.31	135370000000	477
HCON_00083770	Dual oxidase maturation factor domain containing protein	28.2147	28.4967	28.1512	28.3376	6	6	6	18.5	18.5	18.5	45.256	0	268.84	745310000	24	Y
HCON_00084370	Hypothetical protein CBG00470	30.9766	30.9723	31.3561	30.8677	6	6	6	21.7	21.7	21.7	43.162	0	299.81	3357500000	46	Y
HCON_00084440	Uncharacterised	28.2142	28.2562	28.6603	28.4494	10	10	10	52.7	52.7	52.7	21.438	0	323.31	51261000000	187
HCON_00084840	Uncharacterised	26.0131	26.1325	0	26.4838	5	5	5	37.9	37.9	37.9	15.898	0	25.953	14636000000	29	Y
HCON_00085020	Galectin domain containing protein	32.6241	32.5854	32.8887	32.9211	11	11	11	73.4	73.4	73.4	16.26	0	323.31	81438000000	251
HCON_00085060	Galectin domain containing protein	28.8905	28.8858	28.8707	28.5468	4	4	3	34.3	34.3	27.1	19.037	0	48.333	4534800000	45	Y
HCON_00085640	Protein synthesis factor and Translation elongation factor EFTu EF1A domain containing protein	28.3144	28.2751	28.5216	28.4021	27	27	27	61.3	61.3	61.3	55.161	0	238.22	29546000000	222
HCON_00086310	Uncharacterised	29.2459	29.444	29.2973	29.4237	58	58	2	45.8	45.8	2.3	177.01	0	323.31	123150000000	545
HCON_00086320	Uncharacterised	28.6589	28.5642	28.434	28.8701	57	19	16	43.7	16.1	12.5	177.25	0	323.31	19602000000	138	Y
HCON_00087640	Ribosomal protein L6E domain containing protein	29.8266	29.7374	29.7341	29.9021	17	17	17	59.4	59.4	59.4	24.613	0	109.27	82524000000	256	Y
HCON_00087670	Myosin head and IQ calmodulin-binding region and Myosin tail 2 domain containing protein	29.1325	29.1867	28.9215	29.1282	23	23	23	26.8	26.8	26.8	105.07	0	162.04	3204600000	112
HCON_00088580	Uncharacterised	29.4147	29.3235	29.3888	29.797	4	4	4	6.9	6.9	6.9	78.156	0	109.66	636900000	21	Y
HCON_00088600	C-type lectin domain containing protein	28.2132	27.5264	27.8236	27.5594	6	6	6	31.6	31.6	31.6	28.508	0	40.566	394810000	18	Y
HCON_00088645	von Willebrand factor and C-type lectin domain containing protein	31.8578	31.6711	31.5144	31.5158	18	15	15	34	30.8	30.8	55.245	0	323.31	9621800000	113	Y
HCON_00088646	von Willebrand factor and C-type lectin domain containing protein	30.4359	30.543	30.5869	30.6254	11	11	11	22.9	22.9	22.9	50.036	0	323.31	4163700000	50	Y
HCON_00088680	von Willebrand factor and C-type lectin domain containing protein	35.4409	34.8099	35.6283	34.9662	42	42	39	45.4	45.4	44.1	70.731	0	323.31	131780000000	421	Y
HCON_00089320	Ras domain containing protein	28.2212	28.8525	28.5514	29.0907	15	15	15	55.6	55.6	55.6	24.338	0	193.95	30032000000	156
HCON_00089530	ribosomal protein S15	28.6778	28.3006	28.9593	29.4365	6	6	6	35.8	35.8	35.8	17.211	0	34.661	25683000000	98
HCON_00089620	Uncharacterised	28.6993	28.6216	28.6981	28.8516	12	12	12	17.3	17.3	17.3	75.097	0	32.966	1083700000	44
HCON_00090290	Peptidase M12A domain containing protein	26.4743	0	26.5565	26.3731	3	3	3	8.1	8.1	8.1	58.741	0	8.1182	93278000	9	Y
HCON_00090800	Calreticulin calnexin domain containing protein	26.4394	0	26.4676	26.5739	9	9	8	20.1	20.1	18.9	67.251	0	70.468	6095200000	56
HCON_00091250	UTP--glucose-1-phosphate uridylyltransferase domain containing protein	28.7327	28.5956	28.4011	28.4013	21	21	21	49.3	49.3	49.3	45.394	0	323.31	54731000000	273
HCON_00091550	Ribosomal protein L3 domain containing protein	28.9579	28.8331	29.0299	28.9429	18	18	18	45.1	45.1	45.1	45.376	0	323.31	50261000000	281
HCON_00091730	Syntaxin and Target SNARE coiled-coil region domain containing protein	29.5508	29.3108	29.6837	29.7971	7	7	7	28	28	28	33.307	0	191.78	1832700000	40	Y
HCON_00092780	Nematode fatty acid retinoid binding domain containing protein	24.3508	24.1001	24.334	0	23	23	23	64.8	64.8	64.8	20.199	0	323.31	284150000000	442
HCON_00092800	Nematode fatty acid retinoid binding domain containing protein	25.3501	27.3469	27.1682	27.8054	21	21	14	78.7	78.7	61.2	19.972	0	284.96	314230000000	287
HCON_00092810	Nematode fatty acid retinoid binding domain containing protein	23.4717	23.2197	23.6916	23.9951	22	22	22	59.4	59.4	59.4	19.868	0	323.31	304730000000	524
HCON_00092830	Uncharacterised	0	27.253	27.2646	27.5908	6	6	6	12.6	12.6	12.6	69.095	0	18.595	2960000000	31
HCON_00093210	intestinal prolyl carboxypeptidase 1	37.7206	37.6531	37.5648	37.5282	82	82	76	70.4	70.4	68.5	123.78	0	323.31	2628500000000	3268
HCON_00093230	Peptidase S28 domain containing protein	30.8863	31.0848	30.8428	31.0583	4	1	1	2.2	1.1	1.1	127.36	0	11.838	3359800000	27	Y
HCON_00093250	intestinal prolyl carboxypeptidase 2	33.9356	33.9121	33.5839	33.9428	6	5	4	7.5	5.9	5	125.19	0	22.432	31721000000	95
HCON_00093255	intestinal prolyl carboxypeptidase 2	36.6704	36.81	36.6346	36.6606	68	65	65	52.7	52.7	52.7	129.68	0	323.31	1586600000000	2381
HCON_00093830	peroxiredoxin 1 precursor	27.6674	28.6277	27.4225	29.2467	11	11	11	53.3	53.3	53.3	25.446	0	323.31	196040000000	315
HCON_00094170	Uncharacterised	27.9319	28.0818	27.8897	27.2799	42	42	42	33.5	33.5	33.5	185.15	0	323.31	35701000000	373
HCON_00094190	Uncharacterised, partial	30.793	30.7819	30.6706	30.9459	62	62	48	43.6	43.6	35.7	180.05	0	323.31	18667000000	371
HCON_00094870	Chaperonin Cpn60 TCP-1 domain containing protein	24.1219	0	24.9247	23.7705	23	23	22	51.3	51.3	51.3	59.638	0	323.31	24101000000	232
HCON_00095260	Uncharacterised	26.9838	28.1007	28.5301	27.8771	13	13	13	56.8	56.8	56.8	31.017	0	323.31	58892000000	195
HCON_00095380	Ribosomal protein S7 domain containing protein	28.3446	27.5423	27.7253	27.7784	11	11	11	46.7	46.7	46.7	23.958	0	323.31	31806000000	192
HCON_00096020	Ras family protein, partial	30.0892	29.7604	29.0955	28.9461	11	11	11	51.6	51.6	51.6	21.22	0	140.82	3019500000	72
HCON_00096040	Uncharacterised	29.2753	29.5511	29.5592	29.5347	8	8	8	43.9	43.9	43.9	22.561	0	323.31	20647000000	116
HCON_00096710	Heat shock protein 70 domain containing protein	26.7452	26.2459	25.7693	27.0543	35	32	15	52.3	49.7	26.1	72.541	0	323.31	125220000000	508
HCON_00096930	PREDICTED: LOW QUALITY PROTEIN: probable inorganic pyrophosphatase 1, partial	28.1208	27.9865	27.711	27.2208	20	20	20	68.5	68.5	68.5	36.05	0	323.31	51099000000	302
HCON_00097550	Frag1 DRAM Sfk1 domain containing protein	28.2071	27.7858	28.2139	28.042	2	2	2	4.1	4.1	4.1	30.237	0.00052165	4.3149	336990000	6	Y
HCON_00098130	hypothetical protein Y032_0006g3036	28.8883	28.8262	28.7916	28.5299	20	20	18	18.3	18.3	16.4	140.56	0	142.09	2701300000	85
HCON_00098180	Carbonic anhydrase domain containing protein	25.3291	24.7306	0	25.8508	12	12	12	56	56	56	29.659	0	220	31587000000	179
HCON_00098390	Protein of unknown function DUF148 domain containing protein	27.4505	28.2645	28.2195	28.8585	3	3	3	10.3	10.3	10.3	28.162	0	14.599	413060000	10	Y
HCON_00098990	Uncharacterised	28.0218	27.697	27.9554	28.6676	6	6	6	26.5	26.5	26.5	24.259	0	109.13	10781000000	85
HCON_00099040	Nucleosome assembly protein (NAP) domain containing protein	23.4434	23.6254	23.6261	24.6358	18	18	17	57.7	57.7	57.7	37.368	0	323.31	67500000000	309
HCON_00099090	Uncharacterised	30.0045	29.9906	29.9734	29.1874	12	12	12	24.1	24.1	24.1	60.934	0	46.877	7566300000	68
HCON_00099300	Fibrinogen domain containing protein, partial	30.2652	30.2715	30.3028	30.5096	7	7	7	23.3	23.3	23.3	51.232	0	92.688	1986200000	27	Y
HCON_00099370	Uncharacterised	32.5463	32.5379	32.5147	32.5568	144	144	144	68.7	68.7	68.7	200.42	0	323.31	1573900000000	2992
HCON_00099450	Uncharacterised	28.3541	28.4907	28.5153	28.4289	13	13	13	15.8	15.8	15.8	124.43	0	211.49	1068700000	52	Y
HCON_00099460	C-type lectin and von Willebrand factor domain containing protein	28.873	28.656	28.743	28.5316	6	6	6	9.1	9.1	9.1	116.77	0	109.8	675810000	20	Y
HCON_00099480	Protein of unknown function DUF148 domain containing protein	28.5946	29.2981	29.0879	29.01	4	3	3	13.3	10.5	10.5	30.051	0	23.421	554100000	12	Y
HCON_00100460	hypothetical protein HCOI_01208300	27.08	27.0197	27.1025	27.3854	2	2	2	11.2	11.2	11.2	18.985	0	48.733	318010000	13	Y
HCON_00100510	SCP extracellular domain containing protein, partial	28.4436	28.0916	28.4439	27.9367	5	2	2	9.8	7.1	7.1	59.994	0	99.396	273790000	16	Y
HCON_00100784	Peptidase M12A domain containing protein	31.9006	31.9016	30.9717	30.8634	1	1	1	3.2	3.2	3.2	52.538	0.0079217	2.4659	3285800000	14	Y
HCON_00100790	Protein of unknown function DUF148 domain containing protein	30.0865	29.6314	30.0908	30.1826	5	5	2	13.2	13.2	10.2	28.162	0	6.6564	1289100000	13	Y
HCON_00100800	Protein of unknown function DUF148 domain containing protein	28.8632	28.8294	29.2455	29.8621	4	2	2	17.2	10.6	10.6	27.06	0	27.281	757580000	17	Y
HCON_00101255	Uncharacterised	29.757	29.26	29.634	28.3702	7	7	6	44.8	44.8	39.2	21.853	0	34.398	3375200000	44
HCON_00101300	Transketolase domain containing protein	27.8046	26.5146	25.6237	25.6705	27	27	27	57.5	57.5	57.5	66.245	0	323.31	51471000000	309
HCON_00101310	Formyl transferase and Aldehyde dehydrogenase domain containing protein	27.2907	27.3004	27.5088	27.7286	54	54	54	57.6	57.6	57.6	99.758	0	323.31	150380000000	787
HCON_00101590	Peptidase M12A domain containing protein	27.2834	26.9039	27.0685	27.1684	5	5	5	15.6	15.6	15.6	49.731	0	13.856	250960000	16	Y
HCON_00101920	Adenosine AMP deaminase domain containing protein	28.2894	28.4202	28.3537	28.6722	19	19	19	55.7	55.7	55.7	46.475	0	323.31	38314000000	227
HCON_00101940	FAD-dependent pyridine nucleotide-disulphide oxidoreductase and Pyridine nucleotide-disulphide oxidoreductase domain containing protein	28.4366	28.1631	28.4967	28.5424	23	23	23	51.2	51.2	51.2	69.498	0	133.13	14050000000	175
HCON_00102060	ribosomal protein S23	28.3048	28.2944	0	27.7421	5	5	5	43.4	43.4	43.4	15.775	0	206.01	23564000000	98
HCON_00102730	Ras domain containing protein	27.4915	27.8097	28.1584	27.2356	4	4	4	33	33	33	21.079	0	8.0791	644150000	11	Y
HCON_00103060	Troponin domain containing protein	27.3531	0	29.7118	28.6453	16	16	16	60	60	60	29.952	0	323.31	109500000000	264
HCON_00103670	Uncharacterised	29.6009	30.1545	30.2075	30.1933	5	5	0	46.9	46.9	0	10.939	0	78.348	1783800000	19	Y
HCON_00103680	Uncharacterised	27.8156	27.1756	0	27.5499	5	5	4	37.2	37.2	37.2	10.615	0	19.968	236700000	9	Y
HCON_00103865	Hypothetical protein CBG13962	28.4056	28.5044	29.0822	28.4779	4	4	4	19.2	19.2	19.2	34.786	0	297.55	3993600000	42
HCON_00104060	IMP dehydrogenase GMP reductase and Cystathionine beta-synthase domain containing protein	28.631	28.3725	28.3685	28.7299	14	14	14	33.4	33.4	33.4	55.67	0	143.97	14923000000	156
HCON_00104070	Ribophorin I domain containing protein	26.0659	26.8787	26.615	26.7838	22	22	22	50.9	50.9	50.9	66.175	0	323.31	32157000000	271
HCON_00104900	C. briggsae CBR-LNTL-1 protein	27.1822	27.1014	0	27.3171	5	5	5	24.4	24.4	24.4	31.368	0	14.682	522630000	23	Y
HCON_00105090	Ribosomal protein L18e domain containing protein	29.0946	28.239	29.2629	29.3671	10	10	10	54.8	54.8	54.8	21.36	0	289.2	43248000000	143
HCON_00105130	Ribosomal protein L34e domain containing protein	26.7288	27.5748	26.747	27.0114	5	5	5	33.3	33.3	33.3	13.159	0	38.128	17665000000	81
HCON_00105200	glutamate dehydrogenase, partial	32.611	32.5944	32.6865	32.6807	47	47	47	80.3	80.3	80.3	59.647	0	323.31	4506000000000	2436
HCON_00105480	Protein ZC410.5, isoform a	30.6519	30.691	30.4646	30.5331	8	8	8	44.1	44.1	44.1	15.303	0	323.31	7868600000	104
HCON_00105700	Protein Y37D8A.19, partial	29.6912	29.8909	29.4844	29.7942	8	8	8	58.7	58.7	58.7	10.986	0	78.918	1612300000	30	Y
HCON_00106250	Uncharacterised	29.5515	29.4463	29.2903	29.2198	18	18	18	61	61	61	28.528	0	323.31	48936000000	209
HCON_00106320	Uncharacterised	27.7649	27.6403	27.5508	27.4449	5	5	5	26.6	26.6	26.6	24.998	0	87.325	1045500000	29	Y
HCON_00106880	Uncharacterised	28.9307	28.8858	28.6555	29.0299	11	11	11	48	48	48	26.006	0	148.68	19812000000	136
HCON_00108110	S-adenosylmethionine synthetase domain containing protein	27.382	27.7115	0	27.4099	9	9	9	30.5	30.5	30.5	38.866	0	85.841	8070300000	67
HCON_00108430	Amidinotransferase domain containing protein	28.1585	27.9408	27.873	27.9379	11	11	11	41.9	41.9	41.9	31.417	0	93.353	21291000000	147
HCON_00109040	cap-10	27.2266	26.4062	0	26.0311	4	4	4	15.7	15.7	15.7	24.247	0	8.3371	2023800000	13	Y
HCON_00109300	Mitochondrial substrate solute carrier domain containing protein	29.7405	29.3332	29.5866	29.5975	26	26	19	61.4	61.4	47.4	36.22	0	323.31	392760000000	623
HCON_00110140	GPCR and Peptidase M13 domain containing protein	30.5231	30.3087	30.0394	30.269	33	33	33	27.2	27.2	27.2	175.84	0	323.31	8527900000	182	Y
HCON_00110530	Uncharacterised	28.9398	29.4029	29.0553	0	7	4	4	36.2	21.7	21.7	23.332	0	10.506	955950000	18	Y
HCON_00110560	Uncharacterised, partial	26.9076	26.8121	27.036	26.6831	5	5	5	5	5	5	167.94	0	31.996	185290000	17	Y
HCON_00111060	Protein C01B10.6, isoform a	30.8579	30.8613	31.1758	30.624	3	3	3	11	11	11	45.092	0	105.98	1714000000	20	Y
HCON_00111710	Uncharacterised	28.9472	28.7251	28.6052	28.9618	18	18	18	47.3	47.3	47.3	49.943	0	323.31	42769000000	284
HCON_00111750	Ras family protein	29.9251	29.6399	29.4373	29.8369	11	11	11	59.9	59.9	59.9	21.63	0	323.31	13645000000	118
HCON_00112110	ATP-binding region and Heat shock protein Hsp90 domain containing protein, partial	23.7775	23.611	23.9743	26.7132	39	39	39	45	45	45	90.854	0	323.31	71163000000	374
HCON_00112180	Mitochondrial substrate solute carrier domain containing protein	28.1249	28.3621	27.2176	28.1212	18	18	18	70.8	70.8	70.8	37.842	0	323.31	83739000000	239
HCON_00112720	Uncharacterised	28.2448	27.9068	28.3298	28.2771	19	19	19	81.6	81.6	81.6	30.154	0	323.31	340750000000	720
HCON_00112730	Phospholipase C and C2 calcium-dependent membrane targeting domain containing protein	27.0315	27.7257	27.6712	27.5913	12	12	12	26.2	26.2	26.2	85.279	0	115.62	1884400000	48
HCON_00113630	Ribosomal protein L7Ae L30e S12e Gadd45 domain containing protein	28.9682	29.1853	29.7664	29.0782	18	18	18	61.5	61.5	61.5	30.173	0	323.31	71904000000	252
HCON_00114100	Nucleoside phosphorylase domain containing protein	28.131	29.0612	28.7152	27.3731	10	10	10	38.5	38.5	38.5	35.695	0	169.44	9356000000	66	Y
HCON_00115270	Ribosomal protein S24e domain containing protein	28.0059	28.3563	0	28.5842	4	4	4	30.5	30.5	30.5	14.905	0	19.618	28079000000	49
HCON_00115770	ATPase domain containing protein	29.7981	30.0279	29.5964	29.7383	17	17	17	51.4	51.4	51.4	55.058	0	323.31	46367000000	288
HCON_00116040	Protein of unknown function DUF1261 domain containing protein	28.3693	28.3329	28.3679	27.8255	4	4	4	17.8	17.8	17.8	30.234	0	251.86	545110000	22	Y
HCON_00116270	ATPase domain containing protein	28.1899	28.5968	28.9011	28.8763	3	3	3	9.3	9.3	9.3	49.167	0	302.56	2267600000	35
HCON_00116280	RNA recognition motif and Polyadenylate-binding protein Hyperplastic disc protein domain containing protein	24.5188	24.8718	0	25.4332	20	20	20	41.6	41.6	41.6	72.044	0	323.31	29171000000	213
HCON_00116460	hypothetical protein Y032_0027g1502	0	28.5125	28.4413	28.748	2	2	2	1.7	1.7	1.7	203.71	0.0079033	2.455	832890000	10	Y
HCON_00117340	Major sperm protein domain containing protein	26.0963	24.0803	24.5785	0	9	9	9	33.5	33.5	33.5	24.065	0	288.46	16622000000	77
HCON_00117720	Uncharacterised	27.7005	27.8865	28.0221	28.3483	18	18	18	79.4	79.4	79.4	35.555	0	323.31	90273000000	288
HCON_00118050	Protein Y11D7A.3, isoform b, partial	28.6121	28.6966	0	28.7824	4	4	4	7	7	7	50.261	0	8.0235	356550000	11	Y
HCON_00118230	hypothetical protein Y032_0379g319	31.1628	31.0059	30.9881	30.9993	7	7	7	21.9	21.9	21.9	22.027	0	290.19	5089800000	73	Y
HCON_00118710	Tensin phosphotyrosine-binding and Variant SH3 domain containing protein	28.7798	28.6449	28.4749	28.4506	14	14	14	25.2	25.2	25.2	82.068	0	140.9	3065600000	109
HCON_00118740	Ribosomal protein S13 domain containing protein	27.1402	26.9594	27.8373	27.4001	13	13	12	59.7	59.7	55.2	17.816	0	204.22	39140000000	106
HCON_00118750	Translocon Sec61 SecY and SecY protein domain containing protein	27.8618	28.0848	27.9174	27.5369	6	6	6	18.8	18.8	18.8	52.143	0	253.09	6469000000	52
HCON_00119180	ARF SAR superfamily domain containing protein	27.7041	0	27.7574	27.4356	14	14	14	86.6	86.6	86.6	21.964	0	323.31	32533000000	138
HCON_00119340	Ribosomal protein S25 domain containing protein	28.4118	28.8112	28.6841	28.5868	4	4	4	32.5	32.5	32.5	13.142	0	100.29	12466000000	33
HCON_00119540	PDZ domain containing protein	29.3192	29.6825	29.8253	29.8351	7	7	7	23.4	23.4	23.4	32.064	0	127.87	22074000000	107
HCON_00120120	FAD-dependent pyridine nucleotide-disulphide oxidoreductase and Pyridine nucleotide-disulphide oxidoreductase domain containing protein	26.3471	24.755	26.0949	25.6937	26	26	26	62.2	62.2	62.2	52.892	0	323.31	243870000000	447
HCON_00121080	Histidine acid phosphatase domain containing protein	0	28.7171	28.5807	27.6958	4	4	4	15	15	15	46.392	0	30.397	300210000	8	Y
HCON_00121800	Uncharacterised	25.6024	25.7161	26.7556	0	9	9	9	42.3	42.3	42.3	27.208	0	80.213	5777400000	76
HCON_00122680	Hypothetical protein CBG03167	26.2108	25.2563	24.6483	25.8547	19	19	15	51.8	51.8	42.6	58.57	0	258.23	10773000000	120
HCON_00122710	Protein Y69E1A.2	26.8772	25.8415	0	27.2925	16	13	12	38.2	32.2	30.6	72.837	0	206.2	3411100000	51	Y
HCON_00123080	Uncharacterised	26.6176	26.9853	27.0423	26.8519	5	5	5	8.3	8.3	8.3	75.014	0	11.951	678440000	20	Y
HCON_00123300	Uncharacterised	29.8347	29.5534	30.0928	28.9755	3	3	3	35.2	35.2	35.2	13.102	0	133.14	1217900000	17
HCON_00123530	Lipoma HMGIC fusion partner protein and Heat shock protein 70 domain containing protein	31.1396	31.2072	31.0899	31.1457	36	36	33	65.9	65.9	61.6	70.429	0	323.31	552770000000	1046
HCON_00123930	Ribosomal protein S17 domain containing protein	29.3	29.9859	29.4956	29.3524	10	10	10	53.5	53.5	53.5	17.631	0	280.29	40048000000	175
HCON_00124950	Metridin ShK toxin domain containing protein	28.541	27.3815	27.6782	27.7988	3	3	3	40	40	40	7.7459	0	34.268	278000000	15	Y
HCON_00125170	Uncharacterised	29.5075	29.5196	29.4943	29.862	9	9	9	53.6	53.6	53.6	15.751	0	63.936	4920500000	69	Y
HCON_00125175	Uncharacterised	29.4675	28.4946	29.6202	29.2932	7	7	7	40.1	40.1	40.1	15.997	0	28.982	4307600000	28	Y
HCON_00125370	Protein F18A1.7	29.8471	29.6916	29.7854	29.9665	8	8	8	23.7	23.7	23.7	41.927	0	152.01	20589000000	105
HCON_00125640	Aminotransferase domain containing protein	27.6306	27.5435	28.1754	27.905	26	26	26	73.2	73.2	73.2	44.366	0	323.31	355850000000	689
HCON_00125930	Amino acid permease-associated region domain containing protein	28.0644	28.1045	27.9533	28.0199	5	5	5	12.2	12.2	12.2	54.269	0	50.207	3905500000	40
HCON_00126040	Mitochondrial substrate solute carrier domain containing protein	29.4062	29.3719	29.2436	29.4206	2	2	2	5.3	5.3	5.3	34.457	0.00052029	4.2548	60476000000	24	Y
HCON_00126490	putative zinc metallopeptidase	34.0613	34.0463	33.8228	33.9584	55	55	55	56.9	56.9	56.9	107.03	0	323.31	117590000000	794
HCON_00126500	putative zinc metallopeptidase, partial	36.9278	36.9935	36.872	37.0304	61	61	61	61.2	61.2	61.2	96.513	0	323.31	955090000000	1665
HCON_00126610	Uncharacterised	29.1291	29.0781	29.383	29.0079	2	2	2	4.4	4.4	4.4	50.466	0.00052994	4.5605	683930000	6	Y
HCON_00126620	Protein of unknown function DUF895 domain containing protein	30.1958	30.2796	29.9908	30.6751	4	4	4	7.4	7.4	7.4	50.318	0	19.959	1668500000	32	Y
HCON_00127030	Protein of unknown function DUF284 domain containing protein	29.262	28.9	28.9072	29.0871	8	8	8	23.9	23.9	23.9	38.997	0	213.05	1581000000	32	Y
HCON_00127540	Uncharacterised	27.1711	27.5373	26.9381	26.9643	8	8	8	22.9	22.9	22.9	46.266	0	150.92	5292000000	84
HCON_00127690	Guanine nucleotide binding protein (G-protein) domain containing protein	29.644	28.9534	29.2361	29.5153	13	13	11	40.4	40.4	35.3	41.039	0	35.464	4743700000	56
HCON_00128000	Protein of unknown function DUF148 domain containing protein	0	28.1153	28.269	27.7596	19	19	19	52.5	52.5	52.5	23.161	0	323.31	608620000000	547
HCON_00128120	Pyruvate kinase domain containing protein	26.3315	27.4849	27.9079	28.2439	32	32	32	71	71	71	56.837	0	323.31	149730000000	535
HCON_00128790	Uncharacterised	28.1207	27.789	28.8293	28.7837	9	9	9	43.1	43.1	43.1	21.029	0	255.84	25930000000	104
HCON_00130060	Uncharacterised	27.3749	27.2767	27.5068	27.6019	10	9	9	9.2	7.9	7.9	140.28	0	27.112	654750000	26	Y
HCON_00130290	P-type trefoil and Glycoside hydrolase domain containing protein	27.5927	27.8652	28.0836	0	5	5	5	10.2	10.2	10.2	103.12	0	45.898	253990000	14	Y
HCON_00130850	Protein R09H10.5	28.7117	28.5751	28.8658	28.5614	11	11	11	9.3	9.3	9.3	180.72	0	50.412	984680000	45	Y
HCON_00130920	Delayed-early response protein equilibrative nucleoside transporter domain containing protein	28.9711	29.2909	29.1227	0	3	3	3	6.3	6.3	6.3	49.281	0.00052938	4.5516	2880000000	8	Y
HCON_00130950	Uncharacterised	29.9742	30.1007	30.1153	29.9691	6	6	6	25.6	25.6	25.6	24.396	0	9.6137	5439700000	30	Y
HCON_00132990	FAD dependent oxidoreductase domain containing protein	25.4169	26.0111	26.6327	24.7349	16	16	16	49.7	49.7	49.7	49.25	0	205.74	37780000000	217
HCON_00134220	Calponin actin-binding and Spectrin repeat and Pleckstrin homology domain containing protein	23.5369	24.2128	24.204	24.6701	78	78	78	42.7	42.7	42.7	268.52	0	323.31	72737000000	683
HCON_00134300	Globin domain containing protein	31.7503	31.2247	31.6399	31.9996	21	21	3	72.3	72.3	11.6	19.635	0	323.31	5733600000000	1991
HCON_00134390	Globin domain containing protein	26.9022	25.2116	27.1771	26.4275	14	14	2	70.9	70.9	23.4	19.706	0	323.31	511690000000	422
HCON_00134490	Uncharacterised	30.0325	28.934	29.5392	29.0849	13	13	13	82.7	82.7	82.7	17.761	0	323.31	250630000000	265
HCON_00134820	CS and SGS domain containing protein	26.8198	26.2635	26.9476	26.6333	4	4	4	46	46	46	14.356	0	6.7486	929530000	13	Y
HCON_00135050	Uncharacterised	33.3181	32.8848	33.2795	32.9302	39	39	3	80.3	80.3	4.5	41.81	0	323.31	6511900000000	2131
HCON_00135061	Uncharacterised	31.316	31.5155	31.6489	31.6387	38	2	0	80.3	3.7	0	41.812	0	139.28	378200000000	128
HCON_00185450	hypothetical protein B9Z55_024211	29.0657	28.8696	28.7436	0	36	3	3	80.3	16.5	16.5	41.777	0	174.99	4931600000	66
HCON_00135670	PREDICTED: 40S ribosomal protein S4-like	28.939	28.9201	28.9312	29.1056	19	19	19	59	59	59	29.407	0	162.92	50077000000	291
HCON_00135710	NAD-dependent epimerase dehydratase domain containing protein	28.4134	27.8883	28.1359	27.9213	21	21	21	63.4	63.4	63.4	41.589	0	323.31	179320000000	343
HCON_00135730	hypothetical protein TELCIR_03440	26.8293	26.5023	26.3773	0	3	3	3	19.5	19.5	19.5	25.883	0	61.176	1647800000	40
HCON_00136340	Globin domain containing protein	0	27.674	26.6602	27.0201	9	9	9	57.7	57.7	57.7	17.928	0	109.32	44243000000	113
HCON_00136510	NIM-1 protein	27.2852	27.2595	26.911	27.1189	10	10	10	62.9	62.9	62.9	19.483	0	323.31	54981000000	168
HCON_00136550	Hypothetical protein CBG02857	29.763	30.3581	30.4929	30.2801	6	6	6	36.5	36.5	36.5	21.28	0	43.388	6057500000	52
HCON_00136620	Synaptobrevin	27.976	27.7173	28.1649	0	3	3	3	39.1	39.1	39.1	12.055	0	100.1	3310800000	26	Y
HCON_00136990	heat shock protein 90	28.3385	28.3654	28.5602	28.7914	50	50	50	70.7	70.7	70.7	79.182	0	323.31	222640000000	827
HCON_00137170	Appr-1-p processing domain containing protein	0	26.3527	25.7495	26.7071	11	11	11	67.3	67.3	67.3	21.767	0	274.15	18520000000	138
HCON_00137280	SCP extracellular domain containing protein	27.3805	27.3699	27.076	0	6	6	2	22.2	22.2	8.1	51.81	0	14.534	1652300000	15	Y
HCON_00137510	Transthyretin domain containing protein	27.5104	27.9502	28.5138	27.0556	10	10	2	69.3	69.3	26.3	15.181	0	293.36	15833000000	152
HCON_00137980	Dynamin and EF hand domain containing protein	29.9974	29.9214	29.8774	30.0037	48	48	48	53	53	53	107	0	323.31	134700000000	668
HCON_00138170	Uncharacterised	22.3652	23.1949	23.155	0	16	16	16	47.9	47.9	47.9	44.08	0	323.31	85381000000	239
HCON_00138220	PREDICTED: 60S ribosomal protein L38	0	26.9146	27.0798	27.2845	6	6	6	61.4	61.4	61.4	8.1538	0	36.078	7853400000	87
HCON_00138530	Immunoglobulin I-set and Protein of unknown function DUF1136 domain containing protein, partial	25.2304	24.7859	25.4627	26.1058	203	203	203	60	60	60	498.61	0	323.31	640780000000	2677
HCON_00138930	hypothetical protein Y032_0188g1155	25.8391	22.8488	23.2577	23.5772	23	23	23	47.2	47.2	47.2	56.597	0	323.31	34941000000	248
HCON_00139960	NSF attachment protein domain containing protein	28.672	28.6976	28.7849	29.1265	11	11	11	43.2	43.2	43.2	32.961	0	120.26	2961000000	67
HCON_00140240	SCP extracellular domain containing protein	30.58	30.3102	30.5053	30.3571	9	9	2	45.7	45.7	9.5	25	0	120.38	14340000000	84	Y
HCON_00140620	Biotin lipoyl attachment and 2-oxoacid dehydrogenase acyltransferase domain containing protein	24.9564	24.9955	24.3915	24.8377	17	16	16	41.3	41.3	41.3	51.161	0	323.31	53221000000	223
HCON_00141140	Reticulon domain containing protein	27.9103	28.1622	28.4182	27.6382	11	11	11	21.6	21.6	21.6	63.946	0	140.48	17156000000	141
HCON_00142255	hypothetical protein Y032_0023g728	29.5387	29.5165	29.1167	29.2765	12	12	12	61	61	61	16.651	0	323.31	58855000000	184
HCON_00143120	Ras domain containing protein	29.5157	29.372	29.2904	29.2461	12	12	11	73.2	73.2	67.8	22.631	0	286.82	23778000000	168
HCON_00143920	putative secretory protein precursor	30.0149	30.3111	30.384	30.0068	12	12	3	34.9	34.9	10.7	50.924	0	176.65	13679000000	115	Y
HCON_00145720	hypothetical protein Y032_0009g478	22.5857	26.2314	26.1519	0	63	63	63	67.8	67.8	67.8	128.29	0	323.31	375620000000	1145
HCON_00145980	Alcohol dehydrogenase GroES and Alcohol dehydrogenase domain containing protein	27.9287	28.5051	27.2364	0	15	15	15	44.4	44.4	44.4	41.122	0	321.13	17038000000	125
HCON_00146300	SCP extracellular domain containing protein	28.3319	28.4603	0	28.5608	10	2	1	31	6.2	3.3	49.846	0	9.5584	332430000	8	Y
HCON_00147420	Glutathione S-transferase and Translation elongation factor EF1B domain containing protein	27.2127	28.7207	27.6503	27.4693	18	18	18	53.5	53.5	53.5	46.435	0	323.31	45706000000	241
HCON_00148100	Uncharacterised	30.742	30.6013	30.3894	29.9877	9	9	8	17	17	14.4	56.786	0	163.21	2210100000	38	Y
HCON_00148510	SCP extracellular domain containing protein	29.5877	29.4447	29.7618	29.2478	11	10	1	34.5	32.3	2.9	49.943	0	304.82	9147300000	131	Y
HCON_00148660	Glycosyl transferase domain containing protein	28.8113	28.6198	28.6374	28.6268	67	67	67	72.7	72.7	72.7	97.994	0	323.31	320550000000	1241
HCON_00149170	Like-Sm ribonucleoprotein and Macrophage migration inhibitory factor domain containing protein	29.1721	29.2448	29.2506	29.1269	8	8	8	63.5	63.5	63.5	17.749	0	267.65	50127000000	138
HCON_00149450	emp24 gp25L p24 domain containing protein	26.9847	26.2229	26.5307	27.4306	6	6	6	29.3	29.3	29.3	20.326	0	56.481	6711700000	59
HCON_00149700	sodium/potassium-transporting ATPase subunit alpha-1	30.9238	30.8183	30.9431	31.0387	38	38	38	38.7	38.7	38.7	120.32	0	323.31	41561000000	415
HCON_00149900	Uncharacterised	23.5679	23.4613	21.5832	23.3259	198	198	188	70.6	70.6	69.1	225.97	0	323.31	3745200000000	4970
HCON_00150150	Protein VAP-1, isoform b	28.4877	28.5465	28.6666	28.6885	3	2	2	18.8	13.8	13.8	23.685	0	45.123	1116500000	22	Y
HCON_00150945	Uncharacterised	27.4931	27.4952	27.2199	27.2874	12	12	12	51	51	51	37.939	0	296.18	5585700000	105
HCON_00151010	Metallophosphoesterase domain containing protein	28.1186	27.735	27.4847	27.5041	5	5	5	11.9	11.9	11.9	51.933	0	10.29	283200000	11	Y
HCON_00151760	venom allergen/ancylostoma secreted protein-like	31.5343	31.1637	31.2674	31.6182	5	5	5	16.2	16.2	16.2	25.065	0	56.912	3310200000	33	Y
HCON_00152200	Peptidase A1 domain containing protein	28.3989	28.9684	29.1325	29.1829	2	2	2	6.4	6.4	6.4	45.091	0	23.141	482420000	13	Y
HCON_00152580	Proteinase inhibitor I25 domain containing protein	28.5928	29.0766	29.3431	29.2336	1	1	1	11.2	11.2	11.2	15.507	0	16.666	461120000	12	Y
HCON_00152610	Proteinase inhibitor I25 domain containing protein	32.9879	32.7573	33.0033	32.9939	8	8	8	46.4	46.4	46.4	17.98	0	164.24	38583000000	136
HCON_00152620	Proteinase inhibitor I25 domain containing protein	33.5004	33.5038	33.7597	33.8059	8	8	8	60.1	60.1	60.1	15.635	0	323.31	61610000000	210
HCON_00152680	venom allergen/ancylostoma secreted protein-like	30.6392	30.19	30.1385	30.0672	4	4	1	13.7	13.7	4.1	23.874	0	33.927	3436600000	32	Y
HCON_00153230	aspartyl protease precursor	34.8668	34.992	35.0745	35.2108	17	17	17	27.2	27.2	27.2	47.817	0	323.31	78770000000	282
HCON_00153260	Propeptide and Peptidase A1 domain containing protein	35.4998	35.3149	35.4781	35.4482	23	23	23	56.8	56.8	56.8	47.546	0	323.31	193620000000	647
HCON_00153430	venom allergen/ancylostoma secreted protein-like	31.2181	31.0712	31.7361	32.0323	4	4	4	16.4	16.4	16.4	24.589	0	98.867	4702600000	38	Y
HCON_00153650	emp24 gp25L p24 domain containing protein	0	28.5234	27.6453	27.6485	8	8	8	48.3	48.3	48.3	23.926	0	62.765	6036600000	58
HCON_00153740	Actin-binding domain containing protein	29.8586	30.0603	30.0343	29.8448	12	12	12	67.5	67.5	67.5	18.465	0	323.31	26729000000	222
HCON_00154460	Ribosomal protein L2 domain containing protein	28.6245	28.5218	28.7636	28.8454	11	11	11	49.2	49.2	49.2	28.034	0	323.31	50319000000	240
HCON_00154540	Uncharacterised	28.6755	28.3956	28.7147	28.7253	13	13	13	6.7	6.7	6.7	262.51	0	75.723	1198900000	43	Y
HCON_00156030	Aminotransferase domain containing protein	30.1221	29.948	30.0778	29.9491	25	25	25	74.4	74.4	74.4	49.04	0	323.31	177380000000	470
HCON_00156230	microsomal aminopeptidase	35.9035	35.8147	35.8409	35.8098	83	83	82	69.9	69.9	69.2	112.08	0	323.31	523760000000	1772
HCON_00156240	Peptidase M1 domain containing protein	33.0086	32.8611	32.6608	32.7874	65	58	38	55.6	52.2	37.2	110.85	0	323.31	99983000000	654
HCON_00156250	aminopeptidase	28.8847	29.7055	29.3725	28.9926	31	6	1	31.4	9.1	1	107.08	0	16.588	1491500000	23	Y
HCON_00156270	membrane aminopeptidase H11-4, isoform 4	34.2674	34.4447	34.1419	34.2542	84	80	72	72.9	71.5	67.1	108.01	0	323.31	224920000000	937
HCON_00156280	antigen h11	33.8224	33.8474	33.7003	33.7502	79	70	68	72	65.4	65.4	110.78	0	323.31	134310000000	795
HCON_00156285	microsomal aminopeptidase	35.2698	35.209	35.2413	35.3389	87	87	75	77	77	69.5	111.02	0	323.31	655080000000	1864
HCON_00156400	Peptidase A1 domain containing protein	28.5525	28.5999	28.2488	28.7487	6	6	6	19.2	19.2	19.2	45.612	0	33.599	738260000	27	Y
HCON_00156530	Protein ZC155.4	27.8448	28.2239	27.9492	28.2197	8	8	8	30.6	30.6	30.6	36.031	0	17.78	692720000	20	Y
HCON_00157190	Gamma-glutamyltranspeptidase domain containing protein	32.9341	32.6301	31.6591	32.7066	24	24	24	36.6	36.6	36.6	70.448	0	323.31	29832000000	219
HCON_00158440	Uncharacterised	26.3274	26.7035	26.6436	27.2493	2	2	2	17.4	17.4	17.4	25.199	0.0010096	3.7235	107400000	6	Y
HCON_00158480	Lactate malate dehydrogenase domain containing protein	30.639	30.7562	30.7945	30.7261	20	20	20	67.4	67.4	67.4	36.188	0	323.31	402370000000	553
HCON_00159020	Phospholipase D Transphosphatidylase and Phospholipase D viral envelope domain containing protein	28.553	28.6489	28.4749	28.3784	8	8	8	17.1	17.1	17.1	66.716	0	35.488	846570000	34	Y
HCON_00159120	Metallophosphoesterase domain containing protein	26.7427	26.8076	27.3593	27.3398	8	8	4	29.4	29.4	16	36.888	0	38.947	2867000000	59
HCON_00160990	Uncharacterised	27.0753	27.0181	25.9697	26.4339	20	20	20	47.7	47.7	47.7	47.526	0	323.31	17785000000	162
HCON_00161320	Uncharacterised	28.1677	28.2464	27.9996	28.0109	12	12	11	69.9	69.9	69.9	14.675	0	224.92	37444000000	90	Y
HCON_00162755	Uncharacterised	29.5604	29.65	29.6699	29.7403	13	13	13	63.7	63.7	63.7	17.814	0	323.31	75039000000	207
HCON_00162960	seminal fluid protein	30.2075	29.9417	30.4263	30.501	6	6	6	40.9	40.9	40.9	16.824	0	323.31	17505000000	103
HCON_00163260	Ribosomal protein L13 domain containing protein	29.1774	29.1162	29.0688	29.2525	7	7	7	35.5	35.5	35.5	23.257	0	52.307	22809000000	99
HCON_00164040	Immunoglobulin I-set domain containing protein	26.6225	26.082	26.4104	26.7899	30	30	30	81.3	81.3	81.3	35.649	0	323.31	330800000000	581
HCON_00164340	Uncharacterised	26.8616	28.1907	26.2922	27.3899	35	35	35	57.7	57.7	57.7	70.825	0	323.31	452430000000	753
HCON_00164580	beta-tubulin isotype-4	27.3961	27.4158	27.7877	27.6153	16	3	0	30.1	7.6	0	49.973	0	11.105	1052100000	24	Y
HCON_00165030	Uncharacterised	27.693	0	26.6702	27.6789	8	8	8	51.7	51.7	51.7	16.438	0	315.97	30082000000	148
HCON_00165270	ATP:guanido phosphotransferase domain containing protein	27.6553	27.4046	27.7657	27.7495	29	29	29	61.7	61.7	61.7	42.647	0	323.31	260700000000	672
HCON_00165430	Uncharacterised	27.3565	26.5262	26.3468	25.5554	20	20	20	47.1	47.1	47.1	69.177	0	323.31	28020000000	233
HCON_00166300	Ribosomal protein L18 L5 domain containing protein	27.1943	26.6842	26.2652	26.7465	16	16	16	52.3	52.3	52.3	34.043	0	323.31	55607000000	228
HCON_00166340	Phosphoglycerate kinase domain containing protein	28.4525	28.3631	29.0142	28.5979	33	33	24	73.8	73.8	59.7	49.637	0	323.31	242210000000	639
HCON_00166360	hypothetical protein HCOI_01109100	30.3639	30.3305	30.0096	30.291	7	7	7	17.9	17.9	17.9	42.035	0	15.325	2408100000	27	Y
HCON_00166570	Lysosome-associated membrane glycoprotein (Lamp) CD68 domain containing protein	28.7444	28.7547	0	28.3954	4	4	4	31.7	31.7	31.7	25.802	0	58.576	6362200000	32
HCON_00167050	hypothetical protein Y032_0015g2790	26.2712	25.2961	27.1782	26.4205	32	32	10	63.7	63.7	16.8	63.384	0	323.31	360220000000	738
HCON_00167500	Histidine acid phosphatase domain containing protein	28.3347	27.8487	28.505	28.5582	7	7	7	19.5	19.5	19.5	47.703	0	155.96	8216600000	116
HCON_00167570	Adenylate kinase domain containing protein	28.2315	27.7997	28.7025	28.1631	37	37	37	71.7	71.7	71.7	69.324	0	323.31	105010000000	561
HCON_00167760	Uncharacterised	28.1774	28.2376	28.2557	28.4988	17	17	16	44.3	44.3	42.1	53.971	0	323.31	38181000000	268
HCON_00169150	Fatty acid-binding protein 3	27.4251	25.9073	27.8431	27.2632	14	14	14	57.9	57.9	57.9	19.078	0	323.31	105470000000	260
HCON_00169590	Amino acid transporter domain containing protein	32.7747	32.546	33.0116	32.9303	5	5	5	21.6	21.6	21.6	44.176	0	211.35	7252500000	87	Y
HCON_00170580	hypothetical protein Y032_0122g1093	27.3786	27.2353	27.4869	27.8059	3	3	3	12.6	12.6	12.6	22.238	0	6.2241	276930000	11	Y
HCON_00172680	Tubulin FtsZ domain containing protein	28.8856	29.2082	29.1287	28.7355	22	22	8	56.7	56.7	24.7	50.056	0	323.31	135960000000	438
HCON_00174840	14-3-3 protein	31.4505	31.5052	31.6302	31.5456	23	23	23	74.7	74.7	74.7	28.261	0	323.31	297970000000	598
HCON_00177100	Uncharacterised	0	28.0398	28.2289	28.5714	4	4	4	30.3	30.3	30.3	21.357	0	168.72	11527000000	65
HCON_00177990	von Willebrand factor and C-type lectin domain containing protein	32.9668	32.621	33.0858	32.9388	7	7	7	25.2	25.2	25.2	30.302	0	323.31	14004000000	54	Y
HCON_00178010	von Willebrand factor and C-type lectin domain containing protein	31.686	31.6122	31.5745	31.1269	2	2	2	17.5	17.5	17.5	13.844	0	7.1087	2156900000	10	Y
HCON_00184400	CBN-LBP-3 protein	28.7462	28.7897	29.0806	28.236	4	4	4	34	34	34	17.023	0	62.678	1354500000	27	Y
HCON_00184615	Chitin binding protein domain containing protein	25.7531	26.6002	25.7068	0	25	25	25	13.7	13.7	13.7	382.77	0	323.31	15848000000	185
HCON_00184680	Intermediate filament domain containing protein	27.8613	0	29.1931	29.0396	36	36	36	70.2	70.2	70.2	65.105	0	323.31	334830000000	807
HCON_00184960	hypothetical protein HCOI_00842700	28.3649	28.2947	28.0152	27.9789	3	3	3	15.5	15.5	15.5	21.696	0	20.024	278140000	9	Y
HCON_00185070	Uncharacterised	29.6458	28.9601	29.1748	29.1391	5	5	5	20	20	20	28.81	0	323.31	1133600000	24	Y
HCON_00185210	Syntaxin and Target SNARE coiled-coil region domain containing protein	27.6636	27.8835	28.1347	0	4	4	4	20.4	20.4	20.4	35.878	0	82.813	497410000	18	Y
HCON_00185220	ATPase domain containing protein	28.2304	28.2178	28.4656	28.5473	9	9	9	37	37	37	36.24	0	103.61	10162000000	116
HCON_00185560	Peptidase M20 domain containing protein	32.6852	32.6127	32.6571	32.7229	49	49	49	83	83	83	53.103	0	323.31	730600000000	1306
HCON_00185720	Uncharacterised	34.1158	33.9858	34.1219	33.9835	7	6	6	60	53.8	53.8	18.005	0	323.31	30535000000	99	Y
HCON_00185730	Uncharacterised	34.7203	34.7741	34.6505	34.4956	8	8	7	60.8	60.8	54.4	18.07	0	323.31	62717000000	167
HCON_00186260	hypothetical protein NECAME_11373	28.4981	28.5988	29.0185	28.7084	7	7	7	41.3	41.3	41.3	27.897	0	62.14	4256600000	70
HCON_00186360	Uncharacterised	29.532	29.5808	29.7552	29.5532	2	2	2	13.1	13.1	13.1	25.992	0	180.82	619800000	17	Y
HCON_00186530	Uncharacterised	26.2593	26.7354	26.1821	26.2668	36	36	36	44.5	44.5	44.5	113.22	0	323.31	119890000000	574
HCON_00186610	Uncharacterised	23.1331	23.5467	23.6614	23.0691	205	205	205	67.8	67.8	67.8	253.29	0	323.31	1651300000000	3803
HCON_00186700	Peptidase M13 domain containing protein	28.6247	28.5059	28.9655	28.4633	9	9	9	14.9	14.9	14.9	91.567	0	25.346	565040000	22	Y
HCON_00186890	heat shock protein 20	28.9963	29.0385	29.1973	29.0826	11	10	8	66	60.3	55.1	18.347	0	323.31	134260000000	191
HCON_00187360	Uncharacterised	27.0907	26.9911	27.2725	27.2038	6	6	6	13.4	13.4	13.4	68.616	0	128.25	367890000	13	Y
HCON_00187510	Ndr domain containing protein	27.049	26.3568	27.0107	26.9176	7	7	7	24.6	24.6	24.6	36.035	0	30.014	3592200000	54
HCON_00188470	putative Vitellogenin-linked Transcript family member	28.5933	0	28.0798	28.0862	4	4	4	29.9	29.9	29.9	18.017	0	21.398	1892600000	23
HCON_00188550	Lipid transport protein and Vitellinogen and von Willebrand factor domain containing protein	32.7372	32.7565	32.7686	32.7767	151	151	148	70.8	70.8	70	197.46	0	323.31	1703400000000	3290
HCON_00189100	Fructose-1 domain containing protein	30.0761	29.9609	29.9034	29.7881	20	20	20	61.8	61.8	61.8	37.641	0	323.31	123330000000	446
HCON_00189280	P-type ATPase	28.3661	28.568	28.3144	28.6167	6	6	6	8.1	8.1	8.1	132.94	0	71.022	543910000	23	Y
HCON_00189310	Uncharacterised	32.935	32.6104	32.5385	32.9289	5	5	5	31.6	31.6	31.6	24.184	0	323.31	10412000000	48	Y
HCON_00189410	Galectin domain containing protein	29.2776	29.1725	29.1709	29.4447	6	6	6	44.2	44.2	44.2	21.006	0	142.36	42175000000	154
HCON_00189730	Uncharacterised	29.7391	28.9925	28.6262	30.1635	5	5	5	22.4	22.4	22.4	24.155	0	246.26	24587000000	86
HCON_00189950	Uncharacterised	25.4644	24.1051	24.448	25.1323	33	33	33	43.7	43.7	43.7	91.932	0	323.31	78811000000	386
HCON_00189960	Thioredoxin domain containing protein	27.7365	27.853	28.4722	27.9392	42	42	42	73.8	73.8	73.8	55.072	0	323.31	342050000000	864
HCON_00190190	Uncharacterised	27.9265	29.2196	28.9269	29.0101	23	23	23	15.1	15.1	15.1	232.64	0	215.51	4086600000	86	Y
HCON_00190350	Major facilitator superfamily MFS-1 domain containing protein	29.6211	29.8012	29.8398	29.9057	6	6	6	6.4	6.4	6.4	56.662	0	115.72	1367200000	30	Y
HCON_00191760	ribosomal protein L23	27.018	27.1079	27.0127	27.2485	6	6	6	36.7	36.7	36.7	17.13	0	144.48	17705000000	94
HCON_00191960	Protein GPA-8	28.4962	28.3583	28.3763	28.3353	10	10	10	34.8	34.8	34.8	42.561	0	42.542	811790000	29	Y
HCON_00192020	Peptidase C1A domain containing protein	28.8733	29.094	28.8027	28.6091	8	6	6	43.4	32.3	32.3	39.586	0	306.38	895940000	28	Y
HCON_00192160	PREDICTED: 60S ribosomal protein L23	29.2624	29.1662	29.0891	29.2308	8	8	8	65	65	65	14.861	0	62.98	22228000000	132
HCON_00192310	Ribosomal protein L36e domain containing protein	28.078	27.9715	28.4362	28.5988	8	8	8	49	49	49	11.981	0	115.1	33916000000	104
HCON_00192680	SCP extracellular domain containing protein	29.4419	29.4603	29.2969	29.3962	6	6	3	10.6	10.6	8.2	69.316	0	58.961	1556000000	35	Y
HCON_00193170	Peptidase A1 domain containing protein	31.2933	30.4274	31.2318	31.0282	8	5	5	19.6	12	12	44.289	0	21.16	3001000000	27	Y
HCON_00193210	Glycoside hydrolase domain containing protein	26.2154	26.0051	26.3723	26.8335	2	2	2	5	5	5	46.483	0.00050659	3.7702	103170000	6	Y
HCON_00193740	Uncharacterised	28.3266	28.0219	28.9043	28.2472	3	3	3	11.8	11.8	11.8	33.677	0	16.555	3356000000	42
HCON_00193810	Peptidase C1A domain containing protein	34.2312	34.4542	34.2387	33.0768	6	6	6	22.5	22.5	22.5	38.284	0	259.45	52753000000	83
HCON_00193820	Peptidase C1A domain containing protein	30.6046	30.6777	30.4971	30.4906	16	13	13	42.5	39.9	39.9	39.265	0	323.31	8512500000	120
HCON_00193830	Peptidase C1A domain containing protein	28.2148	27.8582	27.7701	27.1932	9	8	7	33.5	28.2	25.6	40.31	0	28.394	372530000	19	Y
HCON_00193840	Peptidase C1A domain containing protein	30.1515	30.3804	30.302	30.0342	8	8	8	34.1	34.1	34.1	39.551	0	323.31	5288100000	86
HCON_00194030	Uncharacterised	25.2789	26.9149	27.3617	25.7098	29	29	29	76.9	76.9	76.9	57.93	0	323.31	352830000000	623
HCON_00194170	General substrate transporter domain containing protein	27.8774	28.1191	28.6525	28.2095	4	4	4	7.9	7.9	7.9	66.691	0	83.391	438910000	17	Y
HCON_00194190	Uncharacterised	27.9067	27.6831	27.4952	27.5631	14	14	14	43.2	43.2	43.2	53.624	0	129.22	7406600000	107
HCON_00194260	Ser/Thr phosphatase family protein	30.637	30.6106	30.6467	30.5778	7	7	7	26.1	26.1	26.1	51.637	0	310.36	3437200000	45	Y
* Hypothetical, Uncharacterised,conserved, and unknow proteins are called Uncharacterised
** Normalised raw data from Perseus
