# Supplementary material for: The Proteome and Lipidome of Extracellular Vesicles from Haemonchus contortus to Underpin Explorations of Host–Parasite Cross–Talk
Source: Int J Mol Sci. 2023 Jun 30;24(13):10955. doi: 10.3390/ijms241310955 (PMC10341815; doi:10.3390/ijms241310955)
Supplement: Supplementary file 1 [file ijms-24-10955-s001.zip › Table S2.xlsx]

## Sheet: Table S2
Table S2. The full list of proteins quantified in adult worms of Haemonchus contortus.
		Relative quantification**
Protein IDs	Description*	Replicate 1	Replicate 2	Replicate 3	Replicate 4	Peptides	Razor + unique peptides	Unique peptides	Sequence coverage [%]	Unique + razor sequence coverage [%]	Unique sequence coverage [%]	Mol. weight [kDa]	Q-value	Score	Intensity	MS/MS count
HCON_00000020	Uncharacterised	26.7149	26.5717	NaN	26.2706	4	4	4	41.4	41.4	41.4	18.865	0	38.714	1492100000	44
HCON_00000480	Guanylate kinase domain containing protein	27.9594	28.0227	27.6309	27.9383	8	8	8	41	41	41	22.783	0	323.31	11361000000	108
HCON_00000490	UBA THIF-type NAD FAD binding fold domain containing protein	26.295	26.5716	26.2421	26.0472	3	3	3	11.1	11.1	11.1	45.432	0	11.961	1267700000	27
HCON_00000740	PREDICTED: adenylate kinase-like, partial	27.2672	27.423	27.6479	27.3513	10	10	10	43.7	43.7	43.7	28.189	0	67.009	5128200000	89
HCON_00000790	Major sperm protein domain containing protein	26.3359	26.1002	25.8436	26.4384	3	3	3	18.5	18.5	18.5	26.968	0	126.19	1593500000	32
HCON_00000800	Uncharacterised	27.0871	NaN	26.5544	27.1074	8	7	7	27.5	27.5	27.5	46.113	0	41.886	2654300000	23
HCON_00000920	KH domain protein	28.4305	28.7315	28.4644	27.7796	12	12	12	51.7	51.7	51.7	40.405	0	323.31	8621000000	105
HCON_00000940	Uncharacterised	26.818	26.9016	26.9552	26.9306	24	24	24	38.2	38.2	38.2	86.448	0	138.57	9454300000	146
HCON_00001070	Uncharacterised	27.9401	27.6249	27.9154	27.8373	6	6	6	30	30	30	28.062	0	114.53	5158400000	63
HCON_00001210	Ribosomal protein 60S domain containing protein	30.2392	29.6797	30.2024	30.4793	3	3	3	67.9	67.9	67.9	11.091	0	81.159	14827000000	51
HCON_00001330	Zinc finger domain containing protein	29.4848	29.5546	29.4354	29.4629	8	8	8	74.6	74.6	74.6	15.545	0	247.71	19633000000	101
HCON_00001410	Nucleoside diphosphate kinase domain containing protein	32.505	32.5817	32.4476	32.4294	9	9	9	77.3	77.3	77.3	17.467	0	323.31	241340000000	340
HCON_00001500	Ras domain containing protein, partial	27.0893	27.4356	27.0403	27.2409	15	15	15	60.7	60.7	60.7	23.62	0	125.98	6224900000	93
HCON_00001530	NADH:ubiquinone oxidoreductase domain containing protein	28.1572	27.9655	28.4224	28.3139	10	10	10	43.8	43.8	43.8	24.136	0	173.99	10992000000	95
HCON_00001790	Alpha-2-macroglobulin domain containing protein	27.4946	27.5933	27.4882	27.8868	15	15	15	15.1	15.1	15.1	150.38	0	323.31	3685900000	64
HCON_00001860	FFD TFG box motifs domain containing protein	28.6422	28.6039	28.3342	28.5959	5	5	5	17.3	17.3	17.3	44.267	0	83.153	5657900000	46
HCON_00001980	Sec1 protein domain containing protein	26.682	26.5113	26.5992	26.3024	22	22	22	48.4	48.4	48.4	65.817	0	323.31	6636700000	146
HCON_00002080	Uncharacterised	29.9078	29.8278	29.789	29.7194	3	3	3	14.1	14.1	14.1	29.808	0	218.5	15283000000	61
HCON_00002110	intermediate filament tail domain protein	30.9817	31.0218	30.9412	30.855	39	39	33	64.1	64.1	59.5	55.342	0	323.31	170430000000	659
HCON_00002800	NADH:ubiquinone oxidoreductase domain containing protein	28.3894	28.4875	28.9266	28.8352	6	6	6	33.7	33.7	33.7	22.218	0	162.27	12875000000	67
HCON_00002880	Uncharacterised	29.8344	29.7102	30.364	29.9198	11	11	11	46.5	46.5	46.5	27.625	0	323.31	35909000000	195
HCON_00002890	Mitochondrial substrate solute carrier domain containing protein	29.9721	29.9622	29.914	30.122	21	21	18	77.6	77.6	71.4	33.72	0	323.31	70598000000	251
HCON_00003534	ASABF-zeta	30.0405	29.9633	30.1311	NaN	4	4	4	48.9	48.9	48.9	9.337	0	323.31	7115200000	34
HCON_00003580	Uncharacterised	28.5827	28.485	28.0763	28.1531	10	10	10	81.9	81.9	81.9	19.668	0	323.31	15084000000	127
HCON_00003590	UcrQ domain containing protein	28.4467	28.6786	28.241	28.0735	3	3	3	27.8	27.8	27.8	10.713	0	6.7991	6167900000	32
HCON_00003690	Uncharacterised	26.7447	27.1534	26.9225	26.7528	7	7	7	19.2	19.2	19.2	79.364	0	91.581	2918600000	50
HCON_00003795	Ribosomal protein S17e domain containing protein	28.6734	29.3632	29.2825	28.9558	8	8	8	53.8	53.8	53.8	15.13	0	55.831	8248800000	60
HCON_00003840	Major sperm protein domain containing protein	27.7691	27.3051	27.3531	27.7176	2	2	2	44.5	44.5	44.5	11.404	0	108.11	5486100000	33
HCON_00003930	Uncharacterised	27.1615	27.1972	27.1796	26.8445	7	7	7	34.2	34.2	34.2	36.941	0	33.126	2642400000	34
HCON_00004010	Ribosomal protein L24e domain containing protein	28.8544	28.9074	28.937	29.3984	3	3	3	19.7	19.7	19.7	17.721	0	13.646	7531500000	43
HCON_00004020	Uncharacterised	30.8833	30.6337	30.5447	30.5931	8	8	8	61.8	61.8	61.8	17.148	0	100.39	39133000000	146
HCON_00004060	Argonaute Dicer protein and Stem cell self-renewal protein Piwi domain containing protein	28.7411	28.4647	28.4519	28.3186	34	34	34	50.7	50.7	50.7	102.65	0	323.31	19850000000	258
HCON_00004300	Uncharacterised	26.8811	27.0041	27.1454	27.3499	7	7	7	13.9	13.9	13.9	64.147	0	13.616	2746300000	41
HCON_00004320	Tctex-1 domain containing protein	27.9364	27.3705	NaN	27.4629	3	3	3	29.2	29.2	29.2	12.915	0	28.237	3118000000	28
HCON_00004330	Uncharacterised	27.9854	27.871	27.7068	28.0333	9	9	9	33	33	33	39.099	0	207.51	8140500000	90
HCON_00004590	Protein Y106G6H.1	28.6124	28.7607	28.5091	28.3614	9	9	9	24.2	24.2	24.2	47.431	0	157.52	11839000000	85
HCON_00004650	Ribosomal protein S7e domain containing protein	30.0144	30.1147	30.5561	30.3754	10	10	10	54.1	54.1	54.1	22.198	0	103.25	46823000000	128
HCON_00004780	Ras domain containing protein	29.0658	28.8516	28.7948	28.6053	10	10	7	47.4	47.4	33.2	23.601	0	42.576	26154000000	137
HCON_00004790	Ribosomal protein L30 and Ribosomal protein L30p L7e domain containing protein	29.617	29.5529	29.4248	29.3232	20	20	20	65.4	65.4	65.4	28.311	0	323.31	42587000000	255
HCON_00005240	Uncharacterised	26.828	27.012	26.6549	26.9483	10	10	10	22.4	22.4	22.4	95.873	0	323.31	4943000000	86
HCON_00005260	Tubulin FtsZ domain containing protein	31.1622	31.0419	31.0687	31.3111	26	26	10	68.1	68.1	32.1	49.937	0	323.31	157510000000	661
HCON_00005380	Peptidase C1A domain containing protein	31.5863	31.4479	31.2454	31.4702	15	15	15	53.9	53.9	53.9	38.443	0	323.31	195870000000	596
HCON_00005410	Peptidase C1A domain containing protein	24.9349	25.967	24.6034	25.9407	7	7	6	31.2	31.2	28.5	32.314	0	106.56	8053100000	50
HCON_00005480	Cathepsin B-like cysteine proteinase 1	30.3911	30.7256	30.4321	30.5494	9	9	9	29.2	29.2	29.2	38.431	0	153.87	60266000000	280
HCON_00005490	Peptidase C1A domain containing protein	27.544	27.6212	28.1207	27.8116	6	6	6	27.8	27.8	27.8	38.479	0	177.2	7236800000	93
HCON_00005660	Peptidase C1A domain containing protein	29.2454	28.8872	29.0383	29.2724	12	12	11	41.1	41.1	35.2	38.06	0	323.31	39650000000	295
HCON_00005670	Peptidase C1A domain containing protein	29.6586	29.5589	30.0362	30.0841	10	10	10	36.9	36.9	36.9	38.034	0	175.96	48154000000	170
HCON_00005820	cysteine proteinase, partial	29.8353	29.5573	29.8957	30.0558	17	14	10	44.3	41.4	31.6	39.849	0	323.31	94110000000	437
HCON_00005830	Peptidase C1A domain containing protein	31.7493	31.7362	31.8901	31.7905	16	15	15	60.9	56	56	39.876	0	323.31	127500000000	424
HCON_00005840	Peptidase C1A domain containing protein	29.3019	29.2999	29.3989	29.2809	21	21	17	57	57	49.2	40.879	0	323.31	37759000000	261
HCON_00005850	Peptidase C1A domain containing protein	30.7113	30.647	30.752	30.7496	13	13	13	40.1	40.1	40.1	40.321	0	323.31	50531000000	221
HCON_00005860	Peptidase C1A domain containing protein	30.5191	30.7415	30.4617	30.3913	18	18	18	54.7	54.7	54.7	39.576	0	323.31	118250000000	541
HCON_00005870	Peptidase C1A domain containing protein	29.8756	29.9463	29.6612	29.8064	19	19	19	65.2	65.2	65.2	39.204	0	323.31	111170000000	507
HCON_00005880	Peptidase C1A domain containing protein	28.1969	28.0376	27.9911	27.9896	14	13	11	40.7	40.7	31.6	39.897	0	323.31	31371000000	211
HCON_00005900	Peptidase C1A domain containing protein	29.3483	28.8863	29.3259	29.1216	14	10	10	42.5	35.2	35.2	42.774	0	193.69	20869000000	147
HCON_00005910	Peptidase C1A domain containing protein	26.7466	26.1901	25.6353	26.39	15	14	11	48	48	37.9	39.061	0	128.04	6267000000	102
HCON_00005930	Peptidase C1A domain containing protein	29.7225	29.9699	29.8125	29.5843	13	11	11	41.7	36.2	36.2	39.575	0	145.88	26305000000	124
HCON_00005955	Peptidase C1A domain containing protein	27.4634	27.1065	26.9874	27.6044	16	14	10	47.6	38.7	26.6	39.403	0	323.31	10386000000	163
HCON_00005970	Peptidase C1A domain containing protein	27.8704	28.1498	27.9604	27.9348	17	17	16	53.7	53.7	50.6	39.155	0	323.31	33794000000	276
HCON_00005980	Peptidase C1A domain containing protein	29.3062	29.4578	29.2075	29.0142	9	9	9	27.8	27.8	27.8	39.498	0	323.31	28108000000	176
HCON_00006090	Peptidase C1A domain containing protein	29.6922	29.8765	29.359	29.6561	12	11	10	39.4	37.4	33.6	38.681	0	323.31	77202000000	286
HCON_00006130	Peptidase C1A domain containing protein	24.8736	24.8764	25.028	26.0425	10	9	9	44.9	37.8	37.8	31.822	0	323.31	10040000000	83
HCON_00006140	Peptidase C1A domain containing protein	27.9019	28.4367	28.4833	28.4489	6	6	6	16.8	16.8	16.8	39.005	0	54.767	14393000000	100
HCON_00006190	Peptidase C1A domain containing protein	31.2077	31.2145	31.4552	31.4554	18	18	17	57.4	57.4	55.7	39.286	0	323.31	160510000000	581
HCON_00006210	Peptidase C1A domain containing protein	26.9281	NaN	27.2143	26.7891	6	6	6	19	19	19	38.518	0	25.155	4659700000	42
HCON_00006570	Phosphoenolpyruvate carboxykinase domain containing protein	31.9345	31.8851	31.7934	31.9468	42	39	39	67.5	63.5	63.5	73.424	0	323.31	439420000000	1057
HCON_00006930	Uncharacterised	28.5342	28.643	28.9618	28.8163	30	30	30	30	30	30	128.58	0	323.31	60704000000	516
HCON_00007000	Uncharacterised	28.8576	28.9785	28.7064	28.6284	5	5	5	93.6	93.6	93.6	11.313	0	266.59	14558000000	96
HCON_00007180	CRE-MDT-28 protein	27.3198	27.455	27.055	27.2559	10	10	10	39.7	39.7	39.7	42.39	0	86.908	4548100000	72
HCON_00007290	Uncharacterised	26.6816	26.1016	26.1964	25.9692	28	28	28	9	9	9	517.84	0	103.08	3280000000	112
HCON_00007530	Uncharacterised	28.3791	28.0456	28.011	27.8485	22	22	22	40.3	40.3	40.3	82.55	0	323.31	19350000000	175
HCON_00007680	PREDICTED: paramyosin, partial	33.5524	33.4995	33.5862	33.5602	100	100	100	75.6	75.6	75.6	101.01	0	323.31	1921000000000	2825
HCON_00007790	Heat shock protein Hsp20 domain containing protein	30.5168	30.6642	30.4715	30.396	12	11	7	63.5	63.5	45.9	17.465	0	323.31	54661000000	172
HCON_00007830	EF hand	31.2248	30.9096	30.8536	30.7358	11	11	11	85.1	85.1	85.1	18.629	0	323.31	96681000000	206
HCON_00008000	intermediate filament tail domain protein	28.4475	27.9123	27.7729	27.7071	17	17	14	35	35	27.2	67.048	0	323.31	7490500000	90
HCON_00008050	Thioredoxin domain containing protein	29.1151	28.6653	29.0743	28.9717	12	12	12	35.2	35.2	35.2	47.945	0	80.437	24660000000	160
HCON_00008280	Nematode cuticle collagen and Collagen triple helix repeat domain containing protein	28.1472	28.9012	28.513	27.489	4	4	4	12.4	12.4	12.4	32.774	0	264.86	4391600000	48
HCON_00008300	Chitin binding protein domain containing protein	29.0062	29.027	28.7865	29.1014	19	19	19	31.6	31.6	31.6	76.617	0	252.26	17107000000	126
HCON_00008370	hypothetical protein Y032_0043g818	26.7938	27.1652	26.4673	26.6232	15	15	15	11.1	11.1	11.1	243.37	0	150.32	2767500000	71
HCON_00008400	Uncharacterised	30.8961	30.6403	30.9931	31.2203	14	14	1	85.7	85.7	11.9	14.289	0	323.31	161950000000	347
HCON_00008430	Ribosomal protein S1 and Eukaryotic translation initiation factor 2 domain containing protein	26.8874	NaN	27.8043	27.6952	9	9	9	31.6	31.6	31.6	40.791	0	32.593	2971000000	42
HCON_00008440	Band 7 protein domain containing protein	29.8207	29.694	29.7108	29.7007	14	14	14	73.1	73.1	73.1	29.97	0	323.31	39687000000	177
HCON_00008450	Ribosomal protein L15 domain containing protein	28.6594	29.2365	28.9358	28.8778	8	8	8	40	40	40	16.126	0	51.948	23223000000	122
HCON_00008460	Ribosomal protein 60S domain containing protein	30.7219	30.9228	30.9	30.553	5	5	5	78.3	78.3	78.3	11.554	0	198.87	33784000000	65
HCON_00008610	Uncharacterised	28.1115	28.3428	28.225	27.8445	8	4	0	46.3	28.9	0	17.362	0	45.191	2052200000	10
HCON_00008700	Uncharacterised	27.3108	27.5216	27.6968	27.7147	6	3	1	40.5	18.2	4.7	17.261	0	7.314	1071500000	16
HCON_00008710	Heat shock protein Hsp20 domain containing protein	29.0314	28.7786	29.2079	29.1443	5	5	0	44.2	44.2	0	17.874	0	323.31	3764300000	30
HCON_00008770	putative cytochrome b5	NaN	29.314	29.2066	29.3135	3	3	3	49	49	49	15.559	0	86.579	10572000000	35
HCON_00008820	Aminotransferase domain containing protein	29.3564	29.3809	29.4132	29.9929	17	15	15	40.8	36.4	36.4	56.606	0	323.31	48615000000	209
HCON_00008830	Uncharacterised	30.562	30.7462	30.6594	30.5441	22	22	20	49	49	44.7	56.654	0	323.31	138250000000	442
HCON_00008850	Vacuolar protein sorting-associated protein domain containing protein	25.8217	25.9795	26.1222	25.7364	11	11	11	5.4	5.4	5.4	361.21	0	38.947	1213300000	43
HCON_00008970	Uncharacterised	26.2892	26.6305	NaN	26.9087	4	4	4	14.2	14.2	14.2	54.346	0	13.525	1099100000	24
HCON_00009410	Uncharacterised	28.6721	28.6888	28.4109	28.2941	18	18	18	65.4	65.4	65.4	44.438	0	199.7	14550000000	141
HCON_00009600	Uncharacterised	27.4748	27.3304	27.9121	27.382	5	5	5	23.5	23.5	23.5	33.803	0	26.976	3592600000	30
HCON_00009660	Uncharacterised	27.2361	27.0199	27.4707	27.457	8	8	8	27.5	27.5	27.5	51.462	0	58.495	5437000000	69
HCON_00009680	hypothetical protein TELCIR_00578	27.2031	27.4308	27.5144	27.2806	4	4	4	33.3	33.3	33.3	14.226	0	9.7615	2913600000	34
HCON_00010255	Uncharacterised	30.3132	30.2764	30.0069	30.0435	31	31	31	54.9	54.9	54.9	66.713	0	323.31	88235000000	418
HCON_00010370	Ribosomal protein S10 domain containing protein	30.1229	30.0414	29.7076	30.0836	6	6	6	50	50	50	13.267	0	91.984	29399000000	90
HCON_00010560	Protein synthesis factor and Translation elongation factor EFTu EF1A and Translation elongation factor EFG EF2 domain containing protein	31.6689	31.7627	31.6238	31.6101	52	52	52	58.6	58.6	58.6	94.526	0	323.31	279920000000	968
HCON_00010880	Phosphoribosyltransferase domain containing protein	28.4452	28.7954	28.4595	28.0335	8	8	8	53.7	53.7	53.7	20.47	0	97.39	9126900000	69
HCON_00011110	p15	26.5214	27.9256	26.9006	26.6072	8	8	3	39.4	39.4	21.9	15.952	0	35.883	33524000000	85
HCON_00011160	Complex 1 LYR protein domain containing protein	29.3118	29.2397	29.154	29.0537	6	6	6	45.7	45.7	45.7	19.846	0	71.4	15336000000	60
HCON_00011310	Mitochondrial inner membrane protein Mitofilin domain containing protein	28.6762	28.7189	28.44	28.3033	30	30	30	48	48	48	75.792	0	323.31	31038000000	242
HCON_00011370	Vacuolar (H+)-ATPase G subunit domain containing protein	28.0993	27.9071	28.547	27.6103	3	3	3	36	36	36	14.864	0	216.32	5216000000	55
HCON_00011460	calponin family repeat-containing domain protein	32.5514	32.2532	32.3657	32.3089	30	30	30	51.1	51.1	51.1	57.413	0	323.31	617170000000	754
HCON_00011760	Ribosomal protein L14 domain containing protein	30.42	30.5064	30.2828	29.995	3	3	3	23	23	23	15.406	0	82.691	30438000000	86
HCON_00011940	hypothetical protein ANCCAN_13584	28.8797	29.3681	28.7982	28.4409	9	9	9	22.7	22.7	22.7	53.654	0	323.31	15699000000	131
HCON_00012090	Uncharacterised	32.5216	32.4182	32.2263	32.4606	7	7	7	59	59	59	11.061	0	112.63	173360000000	118
HCON_00012320	Uncharacterised	30.1017	29.9816	29.8623	29.877	14	14	14	81.2	81.2	81.2	20.683	0	290.44	24902000000	160
HCON_00012330	Uncharacterised	30.6729	30.829	30.5836	30.4752	14	14	14	59.8	59.8	59.8	34.341	0	178.23	53278000000	216
HCON_00012530	Adenylate cyclase-associated CAP domain containing protein	27.4313	27.7089	26.3852	27.4419	8	8	8	22.9	22.9	22.9	52.533	0	196.4	2512100000	54
HCON_00013240	putative SH3 domain protein	27.0185	26.679	27.1053	27.1762	7	7	7	14.1	14.1	14.1	72.15	0	87.093	2635600000	56
HCON_00013360	tropomyosin	32.6088	32.702	32.415	32.4312	44	44	43	75.7	75.7	71.1	33.111	0	323.31	771510000000	1097
HCON_00013470	CBN-EXC-4 protein	30.8692	31.0303	30.8554	31.0153	16	16	16	62.7	62.7	62.7	33.728	0	323.31	60400000000	266
HCON_00013630	Uncharacterised	NaN	26.832	27.245	27.0556	4	4	4	33.2	33.2	33.2	22.823	0	162.33	1920200000	37
HCON_00014045	CRE-FRM-1 protein	30.6337	30.4436	30.6639	30.5948	17	17	17	33.5	33.5	33.5	97.466	0	323.31	116250000000	393
HCON_00014070	Ribosomal protein S6e domain containing protein	30.1503	30.0729	29.9964	30.3934	15	15	15	39.7	39.7	39.7	28.055	0	323.31	47714000000	209
HCON_00014285	Putative esterase domain containing protein	27.2151	NaN	26.9978	27.0594	7	7	7	38	38	38	31.338	0	204.09	4322700000	44
HCON_00014510	Ras domain containing protein	NaN	26.6175	27.0972	26.3682	5	3	3	28.1	16.1	16.1	22.522	0	12.167	2351600000	31
HCON_00014650	Translation initiation factor eIF3 subunit domain containing protein	26.7546	27.032	27.0584	27.0025	3	3	3	17.5	17.5	17.5	22.381	0	170.5	2228700000	29
HCON_00014670	Protein F55H12.4	27.9872	28.2207	28.1054	28.3468	9	9	9	51	51	51	21.83	0	73.936	8832500000	69
HCON_00014750	START domain protein, partial	27.8435	27.9869	28.0107	27.8408	7	7	7	48.3	48.3	48.3	26.767	0	293.22	5649700000	41
HCON_00014930	hypothetical protein Y032_0015g2692	28.1217	28.0644	28.1	28.1969	29	29	29	43.8	43.8	43.8	111.27	0	323.31	19435000000	229
HCON_00014935	I/LWEQ domain protein	26.9464	26.9179	27.1782	27.3807	33	33	33	32.8	32.8	32.8	169.18	0	323.31	10599000000	158
HCON_00014940	Uncharacterised	26.7647	26.9819	26.8942	27.0953	18	18	13	46.3	46.3	35.1	57.857	0	96.307	6116900000	97
HCON_00015530	Ras domain containing protein	26.6922	27.0006	26.8355	26.4149	6	5	3	33.2	27.9	17.8	23.596	0	50.206	1769500000	43
HCON_00015620	Short-chain dehydrogenase reductase SDR domain containing protein	27.5984	28.2467	28.5143	28.6091	9	9	9	50	50	50	27.047	0	323.31	9130900000	73
HCON_00015880	Janus Ocnus domain containing protein	27.0724	27.8702	28.066	NaN	5	5	5	51.8	51.8	51.8	12.927	0	17.028	3348000000	45
HCON_00016280	Hexokinase domain containing protein	27.6219	27.417	27.2022	27.448	15	15	15	30	30	30	64.163	0	36.306	4449000000	62
HCON_00016400	DNA mismatch repair protein MutS domain containing protein	29.276	29.1293	28.9823	29.1367	2	2	2	3	3	3	131.05	0.0024631	3.2111	7503000000	11
HCON_00016430	Uncharacterised, partial	26.1032	NaN	26.4794	26.1227	2	2	2	3.2	3.2	3.2	80.051	0	13.663	926230000	24
HCON_00016500	Uncharacterised	28.0892	28.583	28.325	28.0636	4	4	4	30.8	30.8	30.8	15	0	8.1669	5226900000	26
HCON_00016560	Uncharacterised	27.7073	27.9442	27.472	27.4884	7	7	7	23.1	23.1	23.1	40.629	0	33.723	2847900000	45
HCON_00016640	Uncharacterised	31.4254	31.4446	31.3971	31.5028	8	8	8	65.2	65.2	65.2	14.406	0	323.31	77734000000	183
HCON_00016670	Hypothetical protein CBG12683	28.925	28.5763	28.4727	28.8555	9	9	9	45.7	45.7	45.7	40.822	0	205.28	11615000000	61
HCON_00016860	Uncharacterised	28.7894	29.1104	28.9878	28.8386	11	11	11	15.8	15.8	15.8	82.985	0	157.07	20263000000	117
HCON_00016970	reticulocalbin	28.0721	27.9195	27.9416	28.1975	8	8	8	44.4	44.4	44.4	33.558	0	323.31	10294000000	95
HCON_00017000	Bicarbonate transporter domain containing protein	26.9413	26.5805	NaN	26.4797	7	7	7	10.8	10.8	10.8	124.3	0	50.489	1402400000	22
HCON_00017060	Glycine cleavage H-protein domain containing protein	31.247	31.1034	30.9602	31.0223	9	9	9	52.8	52.8	52.8	17.809	0	323.31	41196000000	136
HCON_00017110	NADH:ubiquinone oxidoreductase domain containing protein	29.1734	29.3406	29.0867	29.2131	5	5	5	65.3	65.3	65.3	14.223	0	311.54	19085000000	105
HCON_00017890	Protein Y38E10A.24	28.0848	28.0984	28.0132	27.961	2	2	2	35.3	35.3	35.3	8.1215	0	24.1	3506100000	32
HCON_00017920	Peptidyl-prolyl cis-trans isomerase domain containing protein	28.2786	28.2588	28.3675	28.7751	7	7	7	32	32	32	22.416	0	10.246	10347000000	44
HCON_00018810	NADH:ubiquinone oxidoreductase domain containing protein	29.2396	NaN	29.7339	29.4632	4	4	4	43	43	43	15.06	0	33.04	13237000000	44
HCON_00018830	Uncharacterised	27.5207	28.0142	27.8572	27.5094	19	19	19	35.3	35.3	35.3	69.745	0	172.84	10739000000	166
HCON_00018940	Glyoxalase bleomycin resistance protein dioxygenase domain containing protein	31.3467	31.1602	31.3626	31.518	12	12	12	61.5	61.5	61.5	17.364	0	323.31	146620000000	253
HCON_00019460	NOP5 and NOSIC and Pre-mRNA processing ribonucleoprotein domain containing protein	26.3214	25.9935	26.0833	26.8615	9	9	9	24.9	24.9	24.9	54.734	0	18.939	1385200000	20
HCON_00019540	hypothetical protein TELCIR_10147	29.8111	29.5426	29.8213	29.5374	19	19	19	69.4	69.4	69.4	42.383	0	323.31	47388000000	178
HCON_00019560	hypothetical protein Y032_0433g1368	NaN	29.0373	28.8466	28.4602	8	8	8	5.7	5.7	5.7	231.84	0	115.07	8113400000	36
HCON_00019830	hypothetical protein HCOI_01081400	28.5606	28.1671	28.6059	28.4021	5	5	5	59.6	59.6	59.6	10.765	0	247.24	7720100000	55
HCON_00019960	Uncharacterised	30.1683	30.6419	29.985	29.9719	7	7	7	42.4	42.4	42.4	13.417	0	48.54	25409000000	120
HCON_00019970	Uncharacterised	26.3349	25.9672	26.294	25.8937	6	6	6	22	22	22	43.398	0	140.25	1451400000	32
HCON_00020120	Spectrin repeat domain containing protein	26.9148	NaN	28.1538	27.8907	14	14	14	4.5	4.5	4.5	544.64	0	115.25	3377100000	60
HCON_00020280	ribosomal protein S21e, partial	29.4558	29.4137	29.7265	29.4429	5	5	5	61.9	61.9	61.9	9.1954	0	323.31	19559000000	89
HCON_00020325	ribosomal L27e protein	29.1302	29.5484	29.6684	29.4633	5	5	5	35.3	35.3	35.3	15.958	0	42.981	19332000000	86
HCON_00020360	Calponin actin-binding domain containing protein	28.3336	28.1105	28.2854	28.2615	7	7	7	47.4	47.4	47.4	17.688	0	71.295	11741000000	55
HCON_00020620	Manganese iron superoxide dismutase domain containing protein	30.8714	30.5234	30.2978	30.4747	11	11	11	65	65	65	24.496	0	323.31	64710000000	161
HCON_00020740	TspO MBR-related protein domain containing protein	28.3548	27.8723	28.2495	28.6569	6	6	6	46.5	46.5	46.5	24.012	0	323.31	11644000000	100
HCON_00020860	RNA recognition motif domain containing protein	28.2082	27.8934	27.7923	27.8727	6	6	6	16.1	16.1	16.1	51.508	0	87.962	2290300000	20
HCON_00021010	hypothetical protein Y032_0001g381	26.6223	26.9292	27.1045	27.5809	7	7	7	31.2	31.2	31.2	43.43	0	156.55	3995000000	44
HCON_00021510	aminopeptidase	27.8295	27.9482	28.0177	28.1278	23	23	23	34.2	34.2	34.2	106.82	0	323.31	21471000000	210
HCON_00021540	Thioredoxin domain containing protein	29.7869	29.8689	29.8545	29.8251	30	30	30	56.5	56.5	56.5	54.491	0	323.31	106340000000	450
HCON_00021590	ATP:guanido phosphotransferase domain containing protein	30.7236	30.4267	30.3557	30.3676	20	20	20	51.6	51.6	51.6	44.868	0	323.31	41414000000	202
HCON_00021700	Uncharacterised	30.5242	30.5277	30.0832	30.0268	10	10	10	75.8	75.8	75.8	22.383	0	323.31	61263000000	212
HCON_00021810	Ribosomal protein L31e domain containing protein	29.2435	29.4017	29.3432	29.9031	3	3	3	27.4	27.4	27.4	14.717	0	146.19	13821000000	38
HCON_00021850	Phosphoglucose isomerase (PGI) domain containing protein	30.7542	30.5216	30.6101	30.7406	35	35	35	81.7	81.7	81.7	61.506	0	323.31	132370000000	492
HCON_00022270	ATPase domain containing protein	26.3775	27.2811	NaN	26.6536	9	9	9	43.7	43.7	43.7	40.184	0	57.45	2416600000	61
HCON_00022437	DOMON domain containing protein	31.541	31.7614	31.3805	31.2736	6	6	6	32	32	32	24.355	0	293.35	35415000000	96
HCON_00022530	Glutamyl glutaminyl-tRNA synthetase and WHEP-TRS domain containing protein	27.1708	27.0737	27.3834	27.227	14	14	14	18.4	18.4	18.4	118.34	0	74.188	4508900000	63
HCON_00023020	Immunoglobulin I-set domain containing protein, partial	30.0793	30.1339	30.2346	29.8911	143	143	143	30.3	30.3	30.3	718.21	0	323.31	71938000000	783
HCON_00023110	Aminoacyl-tRNA synthetase and BTB:POZ domain containing protein	28.0648	27.7662	28.173	28.2278	9	9	9	19.2	19.2	19.2	51.815	0	70.112	5934200000	74
HCON_00023220	Peptidase M41 and ATPase domain containing protein	25.9028	25.8664	26.0673	26.3188	8	8	8	13.5	13.5	13.5	86.594	0	177.26	2126700000	32
HCON_00023370	Band 7 protein domain containing protein	26.5522	26.7605	26.5933	26.0281	5	5	5	24.2	24.2	24.2	35.94	0	82.823	1871900000	47
HCON_00023530	Protein PQN-52, isoform c	30.3285	29.6483	30.1618	30.1499	25	25	25	41.5	41.5	41.5	78.777	0	323.31	51478000000	326
HCON_00023730	NADH-ubiquinone oxidoreductase domain containing protein	29.4709	29.5723	29.5895	29.3784	18	18	18	65.1	65.1	65.1	31.476	0	323.31	36945000000	258
HCON_00023960	Uncharacterised	27.8381	27.9834	28.0599	27.572	9	8	8	79.4	70.3	70.3	17.225	0	323.31	18606000000	111
HCON_00024210	acidic leucine-rich nuclear phosphoprotein 32	29.2136	29.0622	28.9584	29.0639	6	6	6	45	45	45	25.204	0	289.72	8626300000	65
HCON_00024530	Uncharacterised	27.5814	27.6487	27.4467	27.5295	16	16	16	30.4	30.4	30.4	84.765	0	323.31	8918900000	128
HCON_00024560	GRASP55 65 domain containing protein	NaN	26.6241	26.5576	27.1201	4	4	4	16	16	16	54.901	0	50.652	1807400000	26
HCON_00024570	Ribosomal protein L37ae domain containing protein	28.3481	27.9931	28.1779	28.0195	3	3	3	38.5	38.5	38.5	10.22	0	41.264	8406300000	60
HCON_00024640	Uncharacterised	28.096	28.1625	28.3873	28.008	12	12	12	48.9	48.9	48.9	38.04	0	323.31	17542000000	149
HCON_00024670	Nuclear transport factor 2 domain containing protein	NaN	28.4015	28.1904	28.529	3	3	3	43.6	43.6	43.6	15.05	0	236.95	5371500000	26
HCON_00024810	Uncharacterised	27.6661	27.806	27.572	27.4093	8	8	8	27.4	27.4	27.4	30.745	0	323.31	6776100000	71
HCON_00025180	ribosomal protein S19	30.0666	30.307	29.9166	29.8737	7	7	7	41.1	41.1	41.1	17.407	0	323.31	29225000000	140
HCON_00025230	BPG-independent PGAM and Metalloenzyme domain containing protein	30.8846	30.8856	30.9851	31.1969	22	22	22	47.7	47.7	47.7	62.04	0	323.31	78437000000	312
HCON_00025420	ATPase and TIP49 domain containing protein	26.2852	26.5354	26.3619	26.1	7	7	7	21	21	21	50.483	0	14.359	886680000	27
HCON_00025440	Protein T08B6.4	26.1648	25.9619	26.1205	26.2784	11	11	11	23.1	23.1	23.1	63.091	0	74.923	4959400000	89
HCON_00025500	Neurotransmitter-gated ion-channel ligand-binding and Neurotransmitter-gated ion-channel transmembrane region domain containing protein	26.4022	26.3509	25.7107	NaN	13	13	13	29.7	29.7	29.7	58.092	0	203.22	6387600000	117
HCON_00025965	Cytochrome c1 domain containing protein	29.5438	29.4218	30.157	29.8023	8	8	8	43	43	43	31.291	0	125.56	13991000000	69
HCON_00025980	S-adenosyl-L-homocysteine hydrolase and Clathrin adaptor domain containing protein	29.7076	29.4825	29.6215	29.3317	23	23	23	60.4	60.4	60.4	47.891	0	323.31	39043000000	247
HCON_00026170	ATPase domain containing protein	32.2728	32.139	32.4471	32.2845	35	35	35	58.7	58.7	58.7	57.946	0	323.31	353810000000	711
HCON_00054420	PREDICTED: histone H2A	31.2027	31.3267	31.1067	31.2837	6	6	5	59.1	59.1	52	13.44	0	211.93	51544000000	67	Heligmosomoides polygyrus] >gi|1530608808|emb|VDO79377.1| unnamed protein product	Heligmosomoides polygyrus] >gi|1535211898|emb|VDO64577.1| unnamed protein product	Haemonchus placei]
HCON_00054970	Histone core domain containing protein	30.1647	30.3932	30.6692	30.5541	5	5	5	28.5	28.5	28.5	13.606	0	20.923	22148000000	73
HCON_00054450	core histone H2A/H2B/H3/H4	30.8701	30.9119	30.834	30.8522	11	11	11	64.1	64.1	64.1	11.369	0	226.02	62344000000	233
HCON_00026230	RNA recognition motif domain containing protein	28.3015	28.6077	28.3906	28.7063	10	10	10	27.7	27.7	27.7	55.185	0	152.91	6016100000	48
HCON_00026430	ETC complex I subunit conserved region domain containing protein	29.8856	29.7572	30.1094	30.0618	10	10	10	54.3	54.3	54.3	19.894	0	323.31	23144000000	118
HCON_00026550	Proteasome domain containing protein	26.9864	27.5275	27.2496	27.0553	9	9	9	51.4	51.4	51.4	28.386	0	44.599	2847000000	46
HCON_00026560	CoLlagen with Endostatin domain	28.0708	28.2771	28.3195	28.0535	12	12	12	12.5	12.5	12.5	128.97	0	133.31	13123000000	114
HCON_00026960	Uncharacterised	29.4483	29.4885	29.4297	29.476	12	12	12	40.2	40.2	40.2	24.766	0	149.41	40108000000	217
HCON_00027090	Histidine triad (HIT) protein domain containing protein	28.0425	NaN	27.7168	27.7523	4	4	4	48.9	48.9	48.9	15.356	0	36.659	4050200000	24
HCON_00027230	TB2 DP1 and HVA22 related protein domain containing protein	NaN	28.6318	28.3289	28.2473	3	3	3	24.5	24.5	24.5	20.756	0	87.814	8352500000	53
HCON_00027320	Uncharacterised	29.7368	29.3996	30.0226	29.9248	32	32	32	37.6	37.6	37.6	137.92	0	299.05	19880000000	217
HCON_00027380	ATPase domain containing protein	25.9451	25.8619	25.4826	25.9479	7	6	6	13.7	12.1	12.1	83.27	0	64.733	1310300000	36
HCON_00027690	Short-chain dehydrogenase reductase SDR domain containing protein	29.0131	28.9595	29.0058	28.7257	11	11	11	47.9	47.9	47.9	27.632	0	180.94	19553000000	137
HCON_00027840	hypothetical protein Y032_0023g847	29.3546	28.9151	29.398	29.1301	11	10	8	45.9	43.4	38.1	35.841	0	146.1	15224000000	101
HCON_00027850	Uncharacterised	31.8748	31.8717	31.8174	31.6857	24	24	22	61.7	61.7	59.4	39.078	0	323.31	210140000000	449
HCON_00027870	Uncharacterised	31.1239	31.2869	31.4969	31.478	22	21	21	62.6	60.2	60.2	38.421	0	323.31	225100000000	444
HCON_00027910	Aldo keto reductase domain containing protein	29.4203	29.5452	29.7275	29.9478	17	16	16	65.2	65.2	65.2	34.894	0	190.73	43772000000	209
HCON_00027970	Ribosomal protein S19e domain containing protein	30.131	29.6799	29.6923	29.3943	6	6	6	43	43	43	16.645	0	211.86	29394000000	102
HCON_00028280	Ribosomal protein S8e domain containing protein	30.5294	30.5789	30.4295	30.4864	15	15	15	59.1	59.1	59.1	23.639	0	323.31	68469000000	282
HCON_00028450	Protein synthesis factor and Translation elongation factor EFTu EF1A domain containing protein	33.9472	34.0525	33.9934	33.9585	23	23	3	57	57	6.7	50.637	0	323.31	747140000000	867
HCON_00028680	Uncharacterised	27.516	27.3495	27.542	NaN	6	6	6	27.6	27.6	27.6	35.667	0	294.19	2809100000	42
HCON_00028800	Ribosomal protein L4 L1e domain containing protein	30.5615	30.4123	30.4922	30.3508	33	33	32	64.7	64.7	64.7	38.871	0	323.31	103790000000	525
HCON_00029060	NAC domain protein	29.2985	30.2961	29.871	30.0091	4	4	4	26.2	26.2	26.2	22.153	0	112.76	15439000000	54
HCON_00029310	Ribosomal protein L1 domain containing protein	29.6844	29.4265	29.9537	29.7823	4	4	4	24.5	24.5	24.5	17.219	0	17.99	15043000000	40
HCON_00029730	Peptidase C1A domain containing protein	29.2835	29.0989	29.132	28.8758	7	7	7	40.1	40.1	40.1	33.363	0	160.69	11193000000	87
HCON_00029750	Calponin actin-binding domain containing protein	31.1459	30.9086	30.0474	31.1601	13	13	13	57.4	57.4	57.4	17.202	0	206.76	102000000000	180
HCON_00029800	Alanyl-tRNA synthetase and Threonyl alanyl tRNA synthetase and Phosphoesterase domain containing protein	25.6876	26.2634	26.0395	25.5331	9	9	9	13.6	13.6	13.6	106.68	0	52.455	1598100000	35
HCON_00029960	Uncharacterised	27.7539	27.9136	28.0603	27.9132	15	15	15	63.1	63.1	63.1	28.025	0	281.06	17359000000	127
HCON_00029980	Uncharacterised	29.0725	29.2309	29.1896	29.4756	9	9	9	36.2	36.2	36.2	23.96	0	163.85	24602000000	155
HCON_00030030	Thioredoxin domain containing protein	27.3171	27.0171	27.3717	27.6101	8	8	8	31.9	31.9	31.9	37.97	0	323.31	4815700000	78
HCON_00030060	NADH-ubiquinone oxidoreductase B15 subunit	29.0797	28.8601	28.9764	28.9363	7	7	7	44.8	44.8	44.8	20.396	0	193.97	10780000000	77
HCON_00030080	WHEP-TRS and Aminoacyl-tRNA synthetase and Anticodon-binding and Prolyl-tRNA synthetase domain containing protein	26.2933	26.1033	NaN	25.8833	7	7	7	15.4	15.4	15.4	66.1	0	28.528	1605300000	45
HCON_00030090	Proteasome domain containing protein	27.2522	27.4436	27.5806	27.9561	7	7	7	38.6	38.6	38.6	27.217	0	81.887	3520200000	47
HCON_00030120	ATPase domain containing protein	29.4682	29.6407	29.1348	29.1521	16	16	16	67	67	67	22.493	0	282.31	41370000000	259
HCON_00030130	Uncharacterised	28.6812	28.7455	28.5124	28.5347	4	4	4	45.2	45.2	45.2	9.436	0	37.372	7646600000	35
HCON_00030470	Protein T10B10.4, isoform a	27.2111	27.9489	27.7448	26.3392	10	10	10	43.3	43.3	43.3	34.822	0	134.61	10271000000	83
HCON_00030490	Zinc finger and Transketolase domain containing protein	26.0563	25.8998	26.3696	25.9465	4	4	4	20.3	20.3	20.3	40.189	0	26.151	1298900000	27
HCON_00030525	Electron transfer flavoprotein domain containing protein	28.5026	28.8835	28.8817	28.6558	11	11	11	52.3	52.3	52.3	36.09	0	237.3	20242000000	124
HCON_00031010	Proteinase inhibitor I29 and Peptidase C1A domain containing protein	29.1147	29.3922	29.162	29.4019	9	9	9	42.4	42.4	42.4	40.035	0	275.75	10631000000	76
HCON_00031110	Peptidase M24B and Peptidase M24 domain containing protein	28.1547	27.8035	27.3618	27.9155	10	10	10	19.8	19.8	19.8	56.283	0	23.911	6781000000	84
HCON_00031120	Ubiquitin domain containing protein	28.2398	28.2679	27.8701	27.9016	3	3	3	15.1	15.1	15.1	20.019	0	19.418	6026300000	40
HCON_00031150	Mitochondrial inner membrane translocase complex domain containing protein	28.2102	28.1708	28.1576	28.0996	6	6	6	81.6	81.6	81.6	11.453	0	176.93	7028100000	60
HCON_00031540	Amidase domain containing protein	26.323	26.4003	26.2625	26.2578	3	3	3	9.8	9.8	9.8	60.217	0	47.583	685600000	14
HCON_00031810	Ribosomal protein L22 L17 domain containing protein	29.7708	29.7758	29.7892	29.713	10	10	10	56.5	56.5	56.5	21.711	0	201.18	34218000000	138
HCON_00032170	ATPase domain containing protein	26.4524	26.7828	25.824	NaN	3	3	3	6.4	6.4	6.4	48.673	0.0010116	3.7399	737400000	11
HCON_00032425	Octicosapeptide Phox Bem1p and Glycosyl transferase domain containing protein	29.2952	28.9658	29.3441	29.3952	5	5	5	16.4	16.4	16.4	51.402	0	323.31	15451000000	65
HCON_00032670	Peptidase C1A domain containing protein	28.0689	28.2785	27.7231	27.8847	9	9	9	25.3	25.3	25.3	52.096	0	323.31	7081000000	88
HCON_00033230	Uncharacterised	28.8291	28.9063	28.8337	29.1407	24	24	24	38.6	38.6	38.6	92.464	0	323.31	40451000000	271
HCON_00033430	Uncharacterised	27.2016	27.5672	27.8875	27.378	6	6	6	42	42	42	20.502	0	36.762	4395800000	54
HCON_00034140	Uncharacterised	27.3851	27.3989	27.1704	27.4405	12	12	11	29.3	29.3	26.5	54.342	0	34.722	3858600000	50
HCON_00034190	Uncharacterised	27.2122	27.2523	26.8368	NaN	10	10	10	12.6	12.6	12.6	139.4	0	86.273	2030700000	40
HCON_00034310	galectin	33.2188	33.3314	33.3242	33.3085	32	32	30	85.2	85.2	85.2	31.627	0	323.31	482300000000	808
HCON_00034330	Peptidyl-prolyl cis-trans isomerase domain containing protein	32.3314	32.3033	32.336	32.323	12	12	12	78.9	78.9	78.9	18.536	0	323.31	142430000000	393
HCON_00034370	Peptidoglycan binding and Peptidase M10A M12B domain containing protein	26.3634	26.4667	26.0313	NaN	4	4	4	11.5	11.5	11.5	54.016	0	22.511	1428500000	29
HCON_00034600	Acyl-CoA dehydrogenase and Acyl-CoA oxidase dehydrogenase domain containing protein	28.1457	27.9699	28.1139	28.1243	25	25	20	50.2	50.2	40.6	67.349	0	323.31	28502000000	219
HCON_00034640	Uncharacterised	30.1319	30.195	29.9109	29.9664	25	25	25	52.8	52.8	52.8	44.334	0	323.31	99022000000	355
HCON_00034660	Uncharacterised	28.1394	28.3611	28.5896	28.2254	10	10	10	33.1	33.1	33.1	37.44	0	50.466	14868000000	129
HCON_00035130	Lactate malate dehydrogenase domain containing protein	31.4785	32.0072	31.8893	31.6143	17	17	15	65.7	65.7	61.5	36.671	0	323.31	115250000000	265
HCON_00035280	Proteinase inhibitor I33 domain containing protein	29.9237	29.8165	29.8707	29.8737	7	7	7	27.9	27.9	27.9	25.061	0	323.31	21605000000	117
HCON_00035290	K Homology domain containing protein	28.8777	28.6944	27.6522	27.747	41	41	41	41.4	41.4	41.4	136.51	0	323.31	38085000000	333
HCON_00035330	Uncharacterised	30.0576	30.1998	29.8069	30.1014	13	13	12	75.7	75.7	75.7	17.213	0	323.31	38445000000	120
HCON_00035400	Uncharacterised	26.2302	26.3228	25.601	25.36	6	6	6	9	9	9	102.48	0	18.361	923230000	26
HCON_00035440	PREDICTED: uncharacterized protein LOC102546064, partial	26.1279	26.8937	27.0372	26.7903	9	9	9	37	37	37	43.174	0	78.639	5198100000	68
HCON_00035460	Ribosomal protein L29 domain containing protein	30.5298	30.4925	30.2227	30.3074	5	5	5	35	35	35	14.3	0	244.6	27043000000	112
HCON_00035500	Nitrilase cyanide hydratase and apolipoprotein N-acyltransferase domain containing protein	28.0644	28.1442	28.2833	28.0815	11	11	10	37	37	37	43.471	0	152.74	11323000000	101
HCON_00035510	Tetrahydrofolate dehydrogenase cyclohydrolase domain containing protein	27.9411	27.9679	28.1486	28.0657	13	13	13	47.8	47.8	47.8	34.501	0	64.744	11344000000	99
HCON_00035530	Protein ZK84.1	31.2211	31.3179	31.1689	31.1369	19	19	19	47.5	47.5	47.5	41.206	0	323.31	89567000000	292
HCON_00035610	Like-Sm ribonucleoprotein and Adenylate kinase domain containing protein	29.5107	29.234	29.4479	29.5085	11	11	11	60.9	60.9	60.9	26.026	0	217.07	27507000000	167
HCON_00035620	PREDICTED: 40S ribosomal protein S9	29.6462	29.8315	29.844	29.7559	19	19	19	52.6	52.6	52.6	22.203	0	69.987	63911000000	302
HCON_00035660	Clathrin coatomer adaptor and Coatomer domain containing protein	26.6939	26.5841	26.7229	26.8483	12	12	12	21.7	21.7	21.7	106.28	0	137.05	2885400000	58
HCON_00035770	hypothetical protein Y032_0015g2770	28.6413	28.5844	28.4414	28.6909	22	22	22	46.8	46.8	46.8	68.392	0	323.31	36823000000	301
HCON_00035950	Gamma interferon inducible lysosomal thiol reductase GILT domain containing protein	27.4767	28.0736	27.6962	27.4816	12	12	12	43.3	43.3	43.3	29.897	0	323.31	13774000000	142
HCON_00035990	Protein M05D6.6	28.1524	27.8716	27.9115	27.6335	7	7	7	42.7	42.7	42.7	17.591	0	233.66	13398000000	87
HCON_00036040	Beta-lactamase-related domain containing protein	27.3224	28.0784	27.9581	27.9681	19	19	19	43.4	43.4	43.4	58.878	0	115.3	14100000000	145
HCON_00036210	Galectin domain containing protein	29.4163	29.4484	29.6957	29.4998	20	18	18	75.6	69.4	69.4	33.094	0	271.28	29280000000	196
HCON_00036310	DNA RNA helicase domain containing protein	27.4593	27.1262	27.6424	27.2293	8	8	8	25.5	25.5	25.5	48.754	0	69.274	3814600000	52
HCON_00036640	hypothetical protein Y032_0070g452	29.3708	29.835	29.7971	29.3776	94	94	94	36.3	36.3	36.3	424.38	0	323.31	129880000000	1038
HCON_00036840	catalase	29.0064	27.9404	28.2071	28.1039	11	9	8	24	21.8	20	58.071	0	163.15	6349500000	54
HCON_00036850	Uncharacterised	31.2466	31.3773	31.3482	31.3702	24	24	21	43.9	43.9	40.5	59.977	0	323.31	55235000000	243
HCON_00036890	Uncharacterised	28.0118	27.8898	27.745	27.7992	5	5	5	39.6	39.6	39.6	15.906	0	40.932	3835000000	37
HCON_00036970	Uncharacterised	27.8269	27.8183	27.8987	27.8579	5	5	5	33.8	33.8	33.8	30.786	0	181.19	6277500000	91
HCON_00037200	PREDICTED: guanine nucleotide-binding protein subunit beta-1	29.3098	29.4557	29.0787	29.2461	12	12	12	51.8	51.8	51.8	37.393	0	323.31	21015000000	194
HCON_00037370	Hypothetical protein CBG15758	27.1954	27.0907	NaN	27.7461	2	2	2	56.1	56.1	56.1	10.234	0	323.31	2064900000	34
HCON_00037450	Glucose-inhibited division protein A-related domain containing protein	28.0122	27.832	28.5815	28.7882	1	1	1	1.9	1.9	1.9	71.09	0.0078813	2.4355	10708000000	22
HCON_00037600	Zinc finger domain containing protein	26.4482	27.3686	26.1304	25.8651	4	4	4	12	12	12	40.781	0	35.809	2277300000	32
HCON_00037815	Alpha-D-phosphohexomutase domain containing protein	29.4498	29.4331	29.4264	29.3555	32	32	32	69.5	69.5	69.5	61.837	0	323.31	76921000000	388
HCON_00037920	Actin actin domain containing protein	27.5236	27.3629	27.1242	27.5626	4	4	4	21.1	21.1	21.1	42.332	0	49.849	3802100000	32
HCON_00037980	Malate L-lactate dehydrogenase domain containing protein	29.3014	29.6468	29.4017	29.4157	18	18	17	52.9	52.9	50.5	40.777	0	323.31	59248000000	243
HCON_00038110	Phenylalanine histidine ammonia-lyase domain containing protein	26.8013	27.1029	27.2176	27.2252	14	14	14	28.7	28.7	28.7	76.694	0	225.88	12107000000	126
HCON_00038320	Short-chain dehydrogenase reductase SDR domain containing protein	26.7266	26.8548	26.7497	26.8898	5	5	5	22.7	22.7	22.7	25.588	0	14.87	3678900000	45
HCON_00038460	NADH dehydrogenase	28.8967	29.1163	29.1436	29.3553	7	7	7	34.3	34.3	34.3	24.795	0	104.07	17373000000	86
HCON_00038880	succinate dehydrogenase and fumarate reductase iron-sulfur protein	31.3736	31.4644	31.4802	31.9604	19	19	19	61.2	61.2	61.2	31.564	0	323.31	169600000000	344
HCON_00039040	Ribosomal protein L35Ae domain containing protein	27.6263	27.4218	27.1044	26.9168	5	5	5	37.4	37.4	37.4	13.738	0	59.33	7522300000	38
HCON_00039067	Protein CHCH-3	27.6887	27.9612	28.1789	27.7257	7	7	7	45.7	45.7	45.7	18.923	0	39.941	6782300000	64
HCON_00039070	Peptidase M23 domain containing protein	NaN	27.8802	27.5156	28.3836	6	6	6	28.3	28.3	28.3	37.455	0	59.186	3590400000	52
HCON_00039170	Nascent polypeptide-associated complex NAC domain containing protein	28.6888	28.8074	28.6041	28.8451	4	4	4	58	58	58	17.53	0	99.486	9691100000	48
HCON_00039590	Elongation factor 1 beta central acidic region and Translation elongation factor EF1B domain containing protein	28.4529	28.0186	28.1139	28.4727	4	3	3	27.3	22.1	22.1	28.189	0	180.8	5390100000	40
HCON_00039650	LIM domain protein	27.542	26.9141	NaN	27.464	8	8	7	19	19	17.9	69.379	0	54.027	5740800000	61
HCON_00039810	Proteasome component region PCI domain containing protein	26.436	26.1794	25.7726	25.609	5	5	5	14.9	14.9	14.9	44.547	0	11.437	1239900000	22
HCON_00039860	Adaptin ear-binding coat-associated protein 1 NECAP-1 domain containing protein	25.8075	25.7685	25.5348	NaN	2	2	2	16.9	16.9	16.9	23.671	0	41.374	594150000	21
HCON_00039940	Iron sulphur-containing domain containing protein	28.3253	28.5333	28.2012	28.677	5	5	5	37.4	37.4	37.4	14.271	0	163.51	13001000000	98
HCON_00040130	Tetratricopeptide TPR-1 domain containing protein	27.8191	28.1553	27.8826	28.2235	10	10	10	32.7	32.7	32.7	36.625	0	299.6	10160000000	64
HCON_00040240	Peptidyl-prolyl cis-trans isomerase domain containing protein	28.0711	28.5427	28.7902	28.7106	5	5	5	24.9	24.9	24.9	24.434	0	81.704	12397000000	78
HCON_00040700	Tricarboxylate iron carrier domain containing protein	31.853	31.756	31.6032	31.5234	16	16	16	69	69	69	36.168	0	323.31	148170000000	291
HCON_00041070	Chaperonin Cpn60 TCP-1 domain containing protein	28.1596	28.477	28.9391	29.0069	12	11	11	37	35.1	35.1	58.098	0	323.31	12947000000	117
HCON_00041330	Uncharacterised	30.9606	30.9111	31.0059	31.0926	51	51	51	65.5	65.5	65.5	82.169	0	323.31	350720000000	956
HCON_00042250	Uncharacterised	28.0352	27.9573	27.8691	27.7366	4	4	4	22.9	22.9	22.9	25.298	0	141.35	5046400000	65
HCON_00042275	Uncharacterised	30.9922	30.9106	30.791	30.7192	11	11	11	76.5	76.5	76.5	17.42	0	323.31	70596000000	176
HCON_00042340	ArgK protein domain containing protein	28.2868	28.0545	28.1361	28.0973	15	15	15	47	47	47	44.426	0	224.49	25135000000	179
HCON_00042350	Aldehyde dehydrogenase domain containing protein	32.6582	32.6517	32.6572	32.6868	41	41	38	79.6	79.6	76	62.077	0	323.31	498790000000	974
HCON_00042360	Aldehyde dehydrogenase domain containing protein	26.2046	26.374	26.9358	26.626	11	8	8	41.4	34.8	34.8	46.347	0	63.995	1724700000	33
HCON_00042420	Galectin domain containing protein	29.566	29.6411	29.831	29.9107	22	22	22	55.9	55.9	55.9	36.755	0	288.51	59088000000	258
HCON_00042440	Uncharacterised	25.9766	26.3702	26.2738	26.4593	3	3	3	12.9	12.9	12.9	35.68	0	5.5223	1122900000	15
HCON_00042690	hypothetical protein Y032_0488g2353	29.3088	29.1919	29.2346	29.2897	17	17	17	52.9	52.9	52.9	47.948	0	323.31	34359000000	194
HCON_00042810	Superoxide dismutase domain containing protein	28.215	29.0399	28.9276	28.9102	7	7	7	49.1	49.1	49.1	17.174	0	286.65	16797000000	122
HCON_00042950	putative myoglobin	30.8438	30.7226	31.0029	30.9649	10	10	10	57.4	57.4	57.4	18.846	0	323.31	107620000000	199
HCON_00043010	24 kDa secreted protein	31.7026	31.797	31.733	31.5266	13	13	13	61.3	61.3	61.3	25.478	0	323.31	101650000000	197
HCON_00043030	Testis-expressed sequence 264 protein	27.3167	28.1858	27.5616	26.9729	2	2	2	20.4	20.4	20.4	28.199	0	86.385	2349500000	29
HCON_00043670	beta-tubulin isotype 2	28.5417	28.9961	28.4179	28.1478	21	7	5	61.2	29.2	25	49.857	0	323.31	10438000000	95
HCON_00044480	Ras domain containing protein	26.8252	27.2258	27.3567	27.4285	9	9	9	58	58	58	23.132	0	167.83	6770100000	98
HCON_00044630	Uncharacterised	28.154	28.1	28.0565	28.0593	9	9	9	77	77	77	13.321	0	251.42	14165000000	85
HCON_00044680	Pyridoxal phosphate-dependent enzyme domain containing protein	27.2939	27.882	27.803	28.0209	4	4	4	16.6	16.6	16.6	35.651	0	121.51	3923300000	47
HCON_00044850	MIF4G domain containing protein	26.699	26.5092	26.4282	NaN	10	10	10	15.5	15.5	15.5	140.29	0	189.52	2515100000	37
HCON_00044860	Uncharacterised	27.6491	28.4141	28.3506	NaN	4	4	4	21.6	21.6	21.6	30.788	0	67.118	5414400000	42
HCON_00045040	Protein of unknown function DUF6 domain containing protein	26.9567	26.1838	24.5422	26.1617	8	8	8	13.8	13.8	13.8	43.054	0	323.31	7377600000	67
HCON_00045270	Uncharacterised	25.8767	26.3218	26.069	25.9173	7	7	7	13.8	13.8	13.8	91.481	0	33.811	1102600000	21
HCON_00045920	Biotin lipoyl attachment and E3 binding and 2-oxoacid dehydrogenase acyltransferase domain containing protein	26.4148	NaN	26.1807	25.4282	5	5	5	18.7	18.7	18.7	51.098	0	14.13	1553200000	20
HCON_00046270	Protein MTCH-1, isoform a	30.1839	30.0092	29.8879	30.0918	13	13	13	55.4	55.4	55.4	37.813	0	323.31	49264000000	219
HCON_00046510	Transthyretin domain containing protein	28.7798	28.7771	28.6781	28.7302	8	8	8	51.4	51.4	51.4	15.03	0	46.077	8440800000	46
HCON_00046820	Chaperonin Cpn60 TCP-1 domain containing protein	28.7539	28.9433	28.9908	28.381	17	17	17	36.7	36.7	36.7	56.993	0	225.42	20210000000	134
HCON_00046840	Gamma interferon inducible lysosomal thiol reductase GILT domain containing protein	26.7421	27.1709	26.8437	27.1242	13	13	13	42.3	42.3	42.3	27.629	0	323.31	17167000000	207
HCON_00046910	Dolichyl-diphosphooligosaccharide-protein glycosyltransferase 48kDa subunit domain containing protein	28.8282	28.3617	28.6735	28.4706	14	14	14	46.2	46.2	46.2	49.672	0	323.31	18245000000	170
HCON_00046920	Leucine-rich repeat domain containing protein	26.4009	26.5475	26.5364	NaN	6	6	6	20.9	20.9	20.9	37.611	0	15.719	2345900000	45
HCON_00046930	Uncharacterised	29.6289	29.567	29.7095	29.8283	12	12	12	60	60	60	30.693	0	323.31	65983000000	296
HCON_00047080	alpha tubulin	30.5324	30.461	30.4963	30.6475	19	8	8	54.3	31.4	31.4	49.934	0	323.31	39628000000	140
HCON_00047200	ATPase domain containing protein	27.3609	27.0558	27.4654	27.2035	5	5	5	57	57	57	13.359	0	231.27	3530400000	51
HCON_00047370	Saposin type B domain containing protein	27.1446	26.6334	NaN	25.6921	7	7	7	71.4	71.4	71.4	11.79	0	77.432	5207800000	62
HCON_00047410	Hypothetical protein CBG21978	29.1591	28.9252	28.9138	29.2125	11	11	11	25.5	25.5	25.5	60.746	0	323.31	18759000000	126
HCON_00047700	KOW and Translation elongation factor domain containing protein	29.9643	29.8163	30.4367	30.6467	7	7	7	54	54	54	17.7	0	276.24	26801000000	107
HCON_00047720	putative zinc metallopeptidase precursor	31.5521	31.2745	31.4494	31.5576	42	40	40	60.1	58.8	58.8	94.026	0	323.31	538630000000	1196
HCON_00047830	putative zinc metallopeptidase, partial	30.9242	30.8787	30.8315	30.9505	65	65	63	75.2	75.2	73.9	95.179	0	323.31	427840000000	1241
HCON_00048020	triosephosphate isomerase	32.0553	32.1862	32.2331	32.304	18	18	18	79.4	79.4	79.4	27.474	0	323.31	189380000000	453
HCON_00048680	peroxiredoxin	33.2413	33.049	33.1669	33.3262	20	20	20	91.8	91.8	91.8	21.96	0	323.31	319910000000	467
HCON_00048810	Cys Met metabolism domain containing protein	27.7268	28.2831	28.0074	28.3476	10	10	10	30.2	30.2	30.2	46.998	0	137.18	9820200000	82
HCON_00049680	trans-2,3-enoyl-CoA reductase domain protein	27.6155	28.2172	28.2577	28.0184	8	8	8	27.3	27.3	27.3	35.487	0	135.66	8182500000	77
HCON_00049730	Heat shock protein 70 domain containing protein	27.2232	27.489	27.5816	27.5505	11	11	11	15.9	15.9	15.9	115.79	0	292.56	7778400000	81
HCON_00050840	Uncharacterised	25.9336	26.3617	26.1015	25.857	1	1	1	15.9	15.9	15.9	9.9431	0	19.841	1571900000	24
HCON_00051060	Endonuclease exonuclease phosphatase domain containing protein, partial	26.8229	27.078	26.9796	27.3115	12	12	12	30	30	30	59.878	0	176.05	6964900000	80
HCON_00051300	Major intrinsic protein domain containing protein	28.1484	28.4911	28.4128	NaN	1	1	1	2.8	2.8	2.8	31.887	0.0078269	2.3722	2100200000	13
HCON_00051360	Cytochrome b domain containing protein	27.626	26.9467	27.9569	27.5147	4	4	4	33.8	33.8	33.8	16.506	0	319.33	4699000000	31
HCON_00051550	Uncharacterised	29.0161	28.8146	29.0491	28.742	5	5	5	36.5	36.5	36.5	21.842	0	63.98	10614000000	65
HCON_00051830	Galectin domain containing protein	32.2136	32.452	32.6317	32.446	24	22	21	78.1	72.3	72.3	31.667	0	323.31	148150000000	329
HCON_00052190	Glycosyl hydrolase domain containing protein	31.0463	30.9644	30.8534	30.801	26	26	26	48.8	48.8	48.8	70.962	0	323.31	131520000000	452
HCON_00052300	Acetyl-CoA hydrolase transferase domain containing protein	27.0374	27.2947	26.8072	27.0344	14	9	9	41.8	31	31	51.978	0	89.021	4699400000	64
HCON_00052310	Acetyl-CoA hydrolase transferase domain containing protein	28.2271	27.9046	28.0029	28.115	21	21	20	67.3	67.3	61.6	51.496	0	323.31	28443000000	189
HCON_00052360	Acetyl-CoA hydrolase transferase domain containing protein	31.9372	31.8	31.8703	32.0053	25	25	19	67.8	67.8	51.8	50.864	0	323.31	357120000000	872
HCON_00052370	Acetyl-CoA hydrolase transferase domain containing protein	30.2959	30.1126	30.4039	30.2606	21	16	12	67.6	56.3	49	51.08	0	323.31	78137000000	219
HCON_00052560	RNA recognition motif domain containing protein	27.4327	27.8904	27.6483	27.6802	3	3	3	10.2	10.2	10.2	44.997	0	20.228	2805900000	36
HCON_00052690	ATPase domain containing protein	29.2209	29.2987	29.1811	29.4232	5	5	5	64.2	64.2	64.2	12.304	0	180.02	15991000000	62
HCON_00053200	Alkyl hydroperoxide reductase Thiol specific antioxidant Mal allergen domain containing protein	30.1601	30.3795	30.1132	30.0647	12	12	12	71.7	71.7	71.7	15.863	0	323.31	50100000000	205
HCON_00053490	Uncharacterised	28.7959	28.9741	29.2525	29.1759	28	28	28	58	58	58	67.581	0	323.31	48921000000	392
HCON_00053620	Peptidase S10 domain containing protein	27.2173	26.405	27.2064	26.7653	6	6	6	13.4	13.4	13.4	52.195	0	89.885	1746700000	30
HCON_00053730	Transthyretin domain containing protein	29.2085	28.2992	28.5546	28.5818	3	3	3	8.7	8.7	8.7	31.303	0	129.07	8984300000	48
HCON_00053740	Transthyretin domain containing protein	27.7318	27.5081	27.4766	27.5064	2	2	2	29.4	29.4	29.4	16.232	0	205.5	2624800000	31
HCON_00053830	Transthyretin domain containing protein	32.918	32.7767	32.2837	32.5423	8	8	8	60.3	60.3	60.3	15.505	0	323.31	108530000000	253
HCON_00053860	Transthyretin domain containing protein	29.2064	29.5617	29.2255	29.0246	5	5	4	36	36	27.3	15.282	0	22.897	10834000000	53
HCON_00053870	Transthyretin domain containing protein	27.9853	28.157	27.9851	26.7231	4	3	3	24.5	15.8	15.8	15.286	0	18.347	2130700000	25
HCON_00054660	Histidine acid phosphatase domain containing protein	27.8341	27.1536	27.4014	26.6944	18	18	11	39.1	39.1	20.7	49.68	0	196.74	16196000000	123
HCON_00054720	ATPase domain containing protein	28.5214	28.9463	28.297	28.7376	7	7	7	44	44	44	15.729	0	16.32	7584700000	55
HCON_00054740	ATPase domain containing protein	27.5455	27.6377	27.3912	27.8596	8	8	8	14.8	14.8	14.8	67.183	0	51.242	2657000000	31
HCON_00055210	ATPase domain containing protein	30.2035	30.3334	30.1299	30.0657	9	9	9	38.5	38.5	38.5	16.189	0	219.09	26996000000	125
HCON_00055240	eukaryotic initiation factor 4A-III	29.6483	29.6387	29.5584	29.5335	24	24	23	65	65	65	44.452	0	323.31	42335000000	298
HCON_00055400	Myosin and Myosin head and Myosin tail domain containing protein	30.9356	30.9281	30.9505	29.7659	116	110	95	54.3	52.7	44.8	226.05	0	323.31	275210000000	1403
HCON_00055790	D-isomer specific 2-hydroxyacid dehydrogenase domain containing protein	28.9996	28.7476	29.1688	28.9514	8	8	8	40	40	40	34.283	0	143.76	8411200000	54
HCON_00055840	Thiolase domain containing protein	28.0419	28.185	27.9272	28.1573	13	13	13	44.5	44.5	44.5	42.267	0	248.23	14997000000	122
HCON_00055920	Uncharacterised	37.4749	37.2855	37.1255	37.2398	9	9	9	57.8	57.8	57.8	15.56	0	323.31	3896100000000	736
HCON_00056410	SAICAR synthetase and 1-(5-Phosphoribosyl)-5-amino-4-imidazole-carboxylate (AIR) carboxylase domain containing protein	27.2152	27.4233	26.9092	27.5557	9	9	9	24.3	24.3	24.3	47.028	0	83.311	4396000000	62
HCON_00056540	Glutathione S-transferase domain containing protein	31.0431	31.0068	30.955	30.9081	17	17	16	68.6	68.6	65.2	23.731	0	323.31	112490000000	323
HCON_00056570	Glutathione S-transferase domain containing protein	30.1301	30.0778	30.1588	30.1564	20	20	19	78	78	74.6	23.454	0	323.31	100020000000	321
HCON_00056600	Glutathione S-transferase domain containing protein	29.4298	29.1547	29.4177	29.6502	13	12	12	72.2	68.8	68.8	23.604	0	323.31	28010000000	122
HCON_00056900	Glutathione peroxidase domain containing protein	26.4837	27.0378	26.9522	26.6232	4	4	4	35.7	35.7	35.7	18.912	0	32.053	1791600000	20
HCON_00057170	Copine domain containing protein	27.4088	27.5	27.1114	27.3828	15	15	15	21	21	21	104.98	0	78.559	5978100000	93
HCON_00057480	hypothetical protein Y032_0065g3610	27.1682	27.5013	27.3523	27.2968	24	24	24	26.9	26.9	26.9	132.15	0	323.31	14837000000	151
HCON_00057610	Hypothetical protein CBG22845	28.815	29.2123	28.9447	28.6207	15	15	15	58.4	58.4	58.4	37.8	0	323.31	20105000000	133
HCON_00057780	Aldehyde dehydrogenase domain containing protein	29.0958	29.2467	28.5812	28.5703	14	6	4	27.8	12.5	7.4	56.502	0	39.741	15512000000	40
HCON_00057790	Uncharacterised	27.8428	27.6579	27.4994	27.5369	12	8	8	31.3	25.2	25.2	56.197	0	232.83	14853000000	107
HCON_00057800	Uncharacterised	32.5634	32.322	32.4434	32.4413	29	29	21	75.9	75.9	60.5	56.297	0	323.31	540150000000	767
HCON_00057885	Uncharacterised	29.108	29.6206	29.1486	29.2741	24	24	24	20.2	20.2	20.2	168.4	0	323.31	35921000000	302
HCON_00058150	Enolase domain containing protein	33.9114	33.8837	33.942	34.0303	36	36	36	82	82	82	47.075	0	323.31	1233500000000	1270
HCON_00058400	Ribosomal protein L7Ae L30e S12e Gadd45 domain containing protein	30.5289	30.6088	31.1082	31.2437	4	4	4	44	44	44	12.709	0	89.153	20432000000	52
HCON_00058650	hypothetical protein Y032_0644g1068	30.2621	29.7505	29.8476	NaN	4	4	4	24.2	24.2	24.2	23.611	0	275.47	15403000000	75
HCON_00058850	ATP synthase F1, epsilon subunit	29.4198	29.4018	29.1438	28.9115	4	4	4	28.4	28.4	28.4	16.915	0	22.453	11970000000	43
HCON_00059050	Porin domain containing protein	27.303	27.0363	27.3164	27.0387	5	5	5	34.3	34.3	34.3	32.659	0	190.95	3211500000	61
HCON_00059105	Alcohol dehydrogenase GroES and Alcohol dehydrogenase domain containing protein	27.7813	28.419	27.7207	27.5909	7	7	7	25.9	25.9	25.9	37.971	0	48.013	5088600000	52
HCON_00059280	Glycogen synthase domain containing protein	28.2135	28.5974	28.5362	28.3199	12	12	10	22.1	22.1	17.4	77.015	0	58.423	6993600000	71
HCON_00059400	B3 B4 tRNA-binding and tRNA synthetase domain containing protein	27.9285	27.7488	27.8632	27.6463	5	5	5	11.5	11.5	11.5	66.182	0	17.772	3797200000	25
HCON_00059470	ribosomal protein L24	29.0062	29.3171	28.6843	28.4675	5	5	5	32.4	32.4	32.4	16.125	0	34.648	16555000000	86
HCON_00059550	Filament and Intermediate filament domain containing protein	30.5274	30.4323	30.3823	30.2973	44	44	44	67.6	67.6	67.6	64.205	0	323.31	160110000000	765
HCON_00059810	Uncharacterised	30.2661	30.3821	30.6005	30.8002	7	7	7	51.6	51.6	51.6	18.716	0	323.31	29132000000	88
HCON_00059820	hypothetical protein Y032_0122g1055	29.9387	30.1151	29.0983	29.0959	23	23	23	56.2	56.2	56.2	47.471	0	323.31	103440000000	364
HCON_00059900	Chaperonin Cpn60 TCP-1 domain containing protein	28.898	28.5499	28.6522	28.6084	17	17	17	45.4	45.4	45.4	59.215	0	323.31	13683000000	109
HCON_00060070	Uncharacterised	28.3234	28.3064	28.1678	28.094	15	15	15	37.8	37.8	37.8	54.021	0	323.31	22349000000	165
HCON_00060760	Uncharacterised	28.3327	26.3427	26.9474	27.6611	11	2	2	60	14.8	14.8	15.434	0	114.02	3534600000	22
HCON_00060770	Uncharacterised	28.8434	29.0855	29.8623	29.6008	11	11	2	60	60	14.8	15.566	0	289.05	32605000000	137
HCON_00060870	Malic enzyme domain containing protein	28.1157	28.0994	28.4066	28.2455	18	14	14	35.9	28.1	28.1	69.828	0	323.31	15371000000	141
HCON_00060940	Staphylococcal nuclease (SNase) and Maternal tudor protein domain containing protein	29.67	29.7	29.805	29.909	38	38	38	53.4	53.4	53.4	100.41	0	323.31	57938000000	391
HCON_00061040	hypothetical protein Y032_0030g2064	27.3922	27.0484	27.3273	27.389	13	13	13	29	29	29	76.636	0	202.45	3435200000	64
HCON_00061150	NADH:ubiquinone oxidoreductase domain containing protein	29.4878	29.5648	29.2749	29.5115	11	11	11	72.7	72.7	72.7	23.468	0	323.31	21854000000	145
HCON_00061320	apical gut membrane polyprotein	31.2459	31.287	31.2935	31.322	54	54	52	65.3	65.3	63.6	93.35	0	323.31	876970000000	1641
HCON_00061500	Ribosomal protein L32e domain containing protein	29.0653	29.4575	29.1819	29.1255	4	4	4	29.9	29.9	29.9	15.665	0	281.31	17245000000	78
HCON_00061580	PREDICTED: 60S ribosomal protein L44	28.3825	29.2174	29.1266	NaN	2	2	2	20	20	20	12.335	0	97.026	7811100000	32	Haemonchus placei]
HCON_00061660	Amylo-alpha-1 domain containing protein	28.2406	27.6854	28.2062	28.1841	49	49	49	44.1	44.1	44.1	171.47	0	323.31	34859000000	392
HCON_00061920	Spermine synthase domain containing protein	27.1988	27.4436	26.9807	27.3652	9	9	9	33.1	33.1	33.1	35.432	0	80.308	5627800000	73
HCON_00062010	Band 7 protein domain containing protein	29.9735	29.7916	30.0096	30.2527	11	11	11	43.8	43.8	43.8	32.799	0	213.89	28836000000	118
HCON_00062210	EF hand domain containing protein	28.1333	28.0797	27.7418	27.71	11	11	11	36.5	36.5	36.5	30.909	0	76.554	7170600000	100
HCON_00062220	Glycine cleavage system P-protein domain containing protein	30.32	30.2689	30.2409	30.1864	48	48	48	68.7	68.7	68.7	108.21	0	323.31	181600000000	720
HCON_00062340	hypothetical protein Y032_0073g800	26.9883	26.6531	26.4505	27.0249	19	19	19	7.8	7.8	7.8	413.33	0	250.7	4979800000	104
HCON_00062390	Uncharacterised	26.5884	27.23	26.8661	NaN	5	5	5	22.8	22.8	22.8	32.107	0	50.93	3596900000	50
HCON_00062440	Pyridoxal phosphate-dependent enzyme and Amino acid-binding ACT domain containing protein	31.6751	31.7294	31.5384	31.7364	27	27	27	49.6	49.6	49.6	51.991	0	323.31	179180000000	529
HCON_00063090	ATPase and Cell division protein 48 and Vps4 oligomerisation domain containing protein	29.9624	29.8104	29.7042	29.5843	27	27	26	43.6	43.6	42.1	90.161	0	323.31	56118000000	331
HCON_00063160	NADH dehydrogenase, putative	27.6146	NaN	27.804	27.6495	5	5	5	58.3	58.3	58.3	12.301	0	28.312	4369700000	42
HCON_00063190	Chaperonin Cpn60 TCP-1 domain containing protein	28.2201	28.2173	28.0876	28.1444	20	20	20	39.3	39.3	39.3	61.033	0	99.529	15901000000	147
HCON_00063240	Uncharacterised	28.2528	28.5256	28.8839	28.9293	9	9	9	38	38	38	29.668	0	157.73	24627000000	94
HCON_00063590	Protein of unknown function DUF2146 and Glyceraldehyde 3-phosphate dehydrogenase domain containing protein	34.6977	34.6308	34.4166	34.4296	22	22	22	67.4	67.4	67.4	36.508	0	323.31	1211800000000	980
HCON_00063655	Malic enzyme domain containing protein	28.887	27.9378	28.4903	28.3714	22	16	14	43.9	39.7	36	70.938	0	323.31	8988900000	109
HCON_00063660	Malic enzyme domain containing protein, partial	29.946	30.103	29.8888	29.8921	29	29	24	65.9	65.9	58.7	70.262	0	323.31	111150000000	454
HCON_00063670	Malic enzyme domain containing protein	30.4346	30.0588	30.5561	30.55	34	34	27	71.3	71.3	61.5	70.439	0	323.31	108570000000	458
HCON_00064120	Uncharacterised	29.8777	29.3919	30.5747	29.915	7	7	7	16.8	16.8	16.8	57.478	0	95.897	11586000000	50
HCON_00064360	Glycoside hydrolase and Glycosyl hydrolase and Alpha-amylase domain containing protein	27.0628	27.4323	27.2162	27.3109	19	19	19	32.8	32.8	32.8	77.758	0	86.827	7116500000	120
HCON_00064370	ATPase domain containing protein	27.0142	26.4161	26.7123	25.7392	9	9	9	14.7	14.7	14.7	98.694	0	19.478	1870900000	45
HCON_00064490	CoA-binding and ATP-citrate lyase succinyl-CoA ligase domain containing protein	28.513	28.5537	28.62	28.8652	33	33	33	35	35	35	121.04	0	323.31	34299000000	381
HCON_00064520	Hyaluronan mRNA binding protein domain containing protein	27.3847	27.5336	27.8149	27.6908	6	6	6	30.7	30.7	30.7	40.329	0	202.68	5289800000	55
HCON_00065080	Uncharacterised	29.2552	29.2659	29.2905	29.2686	53	50	9	41.5	40.4	8.9	181.68	0	323.31	112150000000	576
HCON_00065160	2Fe-2S iron-sulfur cluster binding	27.7969	27.4809	27.5651	27.2679	4	4	4	36.1	36.1	36.1	16.943	0	167.9	2642300000	30
HCON_00065470	Uncharacterised	27.4675	27.0593	27.0648	26.874	7	7	7	29.5	29.5	29.5	28.651	0	152.81	3791700000	62
HCON_00065600	Actin actin domain containing protein	34.7912	34.9146	34.9012	34.8581	32	11	11	84	46.9	46.9	42.002	0	323.31	823570000000	512
HCON_00065630	Galectin domain containing protein	29.5957	29.8197	29.9519	29.59	11	11	11	76.6	76.6	76.6	16.675	0	284.03	43618000000	244
HCON_00065690	Uncharacterised	30.5025	30.4265	30.4309	30.4833	39	39	39	42	42	42	115.03	0	323.31	131830000000	620
HCON_00065740	Fumarate reductase succinate dehydrogenase flavoprotein domain containing protein	27.9754	27.5365	27.6719	27.6879	13	13	13	44.9	44.9	44.9	54.832	0	269.52	11102000000	115
HCON_00065770	Mitochondrial inner membrane translocase complex domain containing protein	28.4316	28.5318	28.6928	28.8763	4	4	4	55.3	55.3	55.3	9.773	0	187.74	8213600000	65
HCON_00065870	PREDICTED: histone H3.3 isoform X1	30.6792	30.6447	30.4178	30.8241	6	6	1	48.5	48.5	23.5	15.328	0	70.173	44572000000	105
HCON_00065890	hypothetical protein Y032_0310g2093	26.1184	27.3813	27.0405	NaN	10	10	10	5.4	5.4	5.4	290.11	0	21.409	1074400000	26
HCON_00066410	MLP/CRP family (Muscle LIM Protein/Cysteine-rich Protein)	30.0157	30.2136	30.0975	29.8112	4	4	4	47.3	47.3	47.3	15.903	0	81.827	19319000000	67
HCON_00066710	Cytochrome c oxidase domain containing protein	27.3612	27.3214	27.7391	27.4312	4	4	4	24.7	24.7	24.7	20.215	0	30.875	3184700000	33
HCON_00067020	Uncharacterised	28.5147	28.4387	28.6144	28.6776	20	12	12	56	36.9	36.9	50.642	0	189.43	16530000000	124
HCON_00067090	Fumarate lyase and Fumarase C domain containing protein	33.441	33.3561	33.2691	33.257	31	31	31	72.1	72.1	72.1	53.19	0	323.31	738940000000	1106
HCON_00067260	Transthyretin domain containing protein	28.652	NaN	29.3421	29.0064	5	5	5	52.7	52.7	52.7	15.644	0	79.732	7451900000	61
HCON_00067400	Uncharacterised	29.6701	29.7418	29.4128	29.456	10	10	10	47.3	47.3	47.3	18.875	0	281.96	44989000000	141
HCON_00067490	Clathrin adaptor domain containing protein	26.7538	27.4785	27.0849	27.2553	7	7	7	22.3	22.3	22.3	57.055	0	272.88	3258800000	52
HCON_00067670	Protein T10E10.4	29.9351	29.6751	29.6161	29.7192	4	4	4	36.2	36.2	36.2	23.311	0	237.05	11426000000	91
HCON_00067680	Protease inhibitor I8 domain containing protein	29.0987	29.1481	29.1575	28.982	4	4	4	32.5	32.5	32.5	17.316	0	269.07	7659000000	57
HCON_00067860	Integrin beta subunit and EGF domain containing protein	27.7074	27.524	27.1754	27.8093	9	9	9	16.6	16.6	16.6	90.869	0	101.66	4329600000	59
HCON_00067870	Ribose 5-phosphate isomerase domain containing protein	26.2135	NaN	26.0497	26.0362	4	4	4	18.4	18.4	18.4	31.986	0	21.793	1303300000	31
HCON_00068030	Galectin domain containing protein	29.6581	30.1386	29.8542	29.6917	11	11	11	42.9	42.9	42.9	32.176	0	116.15	23716000000	126
HCON_00068130	Phosphoenolpyruvate carboxykinase domain containing protein	33.2143	33.1864	33.1933	33.249	48	48	45	78	78	74	73.111	0	323.31	881340000000	1330
HCON_00068170	Uncharacterised	26.2241	26.6048	26.1846	26.6134	9	9	9	18.9	18.9	18.9	52.09	0	20.057	4561600000	56
HCON_00068240	Heat shock protein Hsp20 domain containing protein	31.005	31.0826	31.1498	31.0747	9	9	9	82.7	82.7	82.7	12.448	0	323.31	60242000000	180
HCON_00068260	Thioredoxin domain containing protein	26.4731	27.1114	NaN	26.7167	7	7	7	21.4	21.4	21.4	69.093	0	46.615	2141000000	32
HCON_00068595	Collagen triple helix repeat and Type 4 procollagen domain containing protein	28.3928	28.5024	28.1755	27.9889	7	7	7	6.8	6.8	6.8	169.98	0	306.59	11687000000	100
HCON_00068690	Hypothetical protein CBG13227	26.2903	27.1524	NaN	26.8848	3	3	3	34	34	34	11.328	0	57.933	2512800000	46
HCON_00068890	Dvir\GJ16948-PA	27.7939	27.3337	NaN	27.6145	2	2	2	16.3	16.3	16.3	16.81	0	12.208	1549600000	16
HCON_00069050	Peptidase M16 domain containing protein	30.4852	30.4647	30.4908	30.3515	27	27	27	63.1	63.1	63.1	53.108	0	323.31	98597000000	457
HCON_00069885	Amine oxidase and Apyrase domain containing protein	26.8351	26.5355	26.6659	26.5577	10	10	10	31.9	31.9	31.9	43.554	0	25.655	2851200000	35
HCON_00070120	Annexin repeat domain containing protein	31.8748	31.8725	31.9226	31.9305	28	28	28	75	75	75	35.819	0	323.31	182090000000	529
HCON_00070540	Aminotransferase class-III domain containing protein	31.9119	32.0495	31.9853	31.9014	31	31	31	81.1	81.1	81.1	47.023	0	323.31	242250000000	626
HCON_00070580	ADP-ribosylation factor family protein, partial	30.0056	29.8895	30.0562	29.9096	9	9	9	64.1	64.1	64.1	20.504	0	323.31	29345000000	139
HCON_00089950	CRE-UBQ-2 protein	30.8942	31.0176	31.4265	31.0975	6	6	6	41.4	41.4	41.4	14.664	0	323.31	68962000000	340	Haemonchus contortus] >gi|568291801|gb|ETN79411.1| ribosomal L40e family protein	Necator americanus] >gi|597883580|gb|EYC32940.1| hypothetical protein Y032_0002g519	Ancylostoma ceylanicum] >gi|768188681|gb|KJH45203.1| ribosomal L40e family protein	Dictyocaulus viviparus] >gi|1273537077|gb|PIC41098.1| hypothetical protein B9Z55_008632	Caenorhabditis nigoni] >gi|1432390646|gb|RCN30284.1| ribosomal L40e family protein	Ancylostoma caninum] >gi|1529409619|emb|VDM54492.1| unnamed protein product	Angiostrongylus costaricensis] >gi|1535230389|emb|VDO31278.1| unnamed protein product	Haemonchus placei]
HCON_00071230	Methylmalonyl-CoA mutase and Cobalamin (vitamin B12)-binding domain containing protein	31.3491	31.2944	31.2653	31.2434	36	36	24	52.2	52.2	31.1	81.898	0	323.31	305020000000	617
HCON_00071240	Thiolase domain containing protein	28.9858	28.572	28.8417	29.0254	11	11	11	32.5	32.5	32.5	48.493	0	159.66	16837000000	108
HCON_00071280	Phosphatidylethanolamine-binding protein PEBP domain containing protein	31.5246	31.7699	31.7667	31.5881	15	15	15	65.5	65.5	65.5	24.791	0	323.31	154450000000	304
HCON_00071300	Zinc finger domain containing protein	27.2587	27.6197	27.2092	27.262	5	5	5	18.4	18.4	18.4	32.447	0	45.484	2663700000	46
HCON_00071480	Fructose-bisphosphate aldolase domain containing protein	33.2445	33.3918	33.3093	33.4055	27	27	25	75.9	75.9	74	44.116	0	323.31	790430000000	1021
HCON_00071580	Ribosomal protein S11 domain containing protein	30.1713	30.5059	30.314	30.1928	10	10	10	68.4	68.4	68.4	16.288	0	323.31	45577000000	170
HCON_00071600	Phosphopantetheine-binding domain containing protein	28.7251	28.8381	29.0567	29.1093	2	2	2	16.2	16.2	16.2	16.832	0	48.369	8584200000	44
HCON_00071960	Uncharacterised	30.2374	29.8913	29.9266	30.1135	23	3	3	57.1	6.7	6.7	50.566	0	130.81	32182000000	134
HCON_00072140	NAD-dependent epimerase dehydratase domain containing protein	27.6535	27.4253	27.7813	27.8873	8	8	8	24.8	24.8	24.8	37.265	0	95.057	6513000000	49
HCON_00072270	DNA RNA helicase domain containing protein, partial	28.1397	28.0814	28.037	27.688	14	14	14	12.1	12.1	12.1	196.17	0	118.85	4008500000	51
HCON_00072290	Mitochondrial glycoprotein domain containing protein	29.1823	29.2226	29.121	28.9895	5	5	5	34.5	34.5	34.5	26.531	0	323.31	16530000000	113
HCON_00072440	Phosphoribosyltransferase domain containing protein	27.6625	27.1562	27.2369	27.6799	5	5	5	19.5	19.5	19.5	38.986	0	17.423	2866200000	32
HCON_00072650	Bacterial surface antigen (D15) domain containing protein	27.3753	27.0851	27.2829	27.0544	9	9	9	28.7	28.7	28.7	47.217	0	56.896	4143300000	58
HCON_00072710	WHEP-TRS and Aminoacyl-tRNA synthetase and Anticodon-binding domain containing protein	25.925	26.4729	26.3276	26.3538	11	11	11	21.8	21.8	21.8	76.368	0	104.01	2705800000	65
HCON_00072720	Mitochondrial substrate solute carrier domain containing protein	26.429	NaN	26.6902	27.1725	4	4	4	16.6	16.6	16.6	31.92	0	10.181	1386700000	30
HCON_00072750	ATPase inhibitor domain containing protein	27.606	27.7608	27.617	27.747	4	4	4	39.3	39.3	39.3	11.923	0	252.28	5469600000	40
HCON_00072850	parasitic stage specific protein 2	34.0962	34.1864	34.0398	33.8709	16	16	16	82.9	82.9	82.9	14.443	0	313.63	613050000000	1043
HCON_00073070	Uncharacterised	28.2881	28.2798	28.4217	28.1652	5	5	5	24.5	24.5	24.5	28.776	0	10.07	4425300000	24
HCON_00073290	Hypothetical protein CBG03596	28.6001	29.1137	29.132	29.3	13	13	13	50.3	50.3	50.3	38.865	0	323.31	28734000000	167
HCON_00073740	Uncharacterised	28.3875	28.4916	28.5151	28.457	7	7	7	77.7	77.7	77.7	16.593	0	253.99	8017700000	53
HCON_00073770	Uncharacterised	27.9817	27.971	27.8032	27.8235	7	7	7	32.4	32.4	32.4	31.243	0	186.62	6118900000	58
HCON_00073780	DEAD2 and Peptidase C19 domain containing protein	29.1632	29.2897	28.8045	28.6197	1	1	1	1.1	1.1	1.1	147.43	0.0052456	2.7294	9709400000	18
HCON_00073810	GrpE nucleotide exchange factor domain containing protein	27.2116	26.7231	26.989	27.171	6	6	6	29.2	29.2	29.2	28.935	0	133.4	4088700000	53
HCON_00074090	Transthyretin-like family protein	28.3643	28.2181	28.4728	28.2102	6	6	6	60.7	60.7	60.7	15.393	0	35.231	8018100000	91
HCON_00074170	magnesium transporter domain containing protein	27.7279	28.1582	28.3568	27.8174	2	2	2	5.6	5.6	5.6	38.892	0	8.2286	4236500000	38
HCON_00074210	Transthyretin domain containing protein	28.2831	27.7569	28.2815	28.088	5	5	5	40	40	40	17.824	0	323.31	6064500000	57
HCON_00074340	aldolase	32.6356	32.6778	32.6854	32.8361	27	25	25	74.7	72.6	72.6	42.825	0	323.31	461280000000	684
HCON_00074520	Phospholipase B domain containing protein	28.8241	28.6352	28.7569	28.5238	26	26	26	61.2	61.2	61.2	55.32	0	323.31	87090000000	410
HCON_00074640	BTB:POZ and Transthyretin domain containing protein	27.2573	27.0687	NaN	26.726	3	3	3	27.6	27.6	27.6	16.109	0	15.711	2430300000	44
HCON_00074680	Proteasome domain containing protein	27.1721	27.2932	26.9892	28.083	4	4	4	24.2	24.2	24.2	25.461	0	69.504	2914100000	30
HCON_00074900	Glutathione S-transferase domain containing protein	27.0809	NaN	27.631	26.1017	3	3	3	19.6	19.6	19.6	31.79	0	22.983	1428100000	30
HCON_00075300	Dynein light chain domain containing protein	28.8597	29.1494	29.1761	28.9753	4	4	4	35.7	35.7	35.7	11.36	0	31.568	12974000000	93
HCON_00075820	Uncharacterised, partial	27.9979	27.9087	27.8446	27.9351	10	10	10	21.7	21.7	21.7	78.995	0	93.305	5721000000	64
HCON_00075830	Uncharacterised	27.7664	27.841	28.062	27.9043	9	9	9	22.2	22.2	22.2	66.046	0	323.31	7172300000	71
HCON_00075840	Uncharacterised	28.6006	28.8727	28.7256	28.9295	3	3	3	17.8	17.8	17.8	22.8	0	63.801	7028200000	38
HCON_00076030	NAD-dependent epimerase dehydratase domain containing protein	28.6982	28.7593	28.9126	28.8676	20	20	20	57	57	57	49.162	0	323.31	32158000000	235
HCON_00076060	Macrophage migration inhibitory factor domain containing protein	31.1789	31.6133	31.1626	31.1491	7	7	7	53.9	53.9	53.9	12.26	0	120.93	78255000000	127
HCON_00076580	4Fe-4S ferredoxin domain containing protein	29.3857	30.0136	29.8558	29.7732	4	4	4	26.3	26.3	26.3	23.596	0	314.21	14892000000	68
HCON_00076690	CRE-CLU-1 protein	26.3865	26.409	26.1533	NaN	6	6	6	8.6	8.6	8.6	138.02	0	27.858	1321400000	25
HCON_00076810	DNA RNA helicase domain containing protein	28.9979	28.8719	29.5538	29.2877	22	22	22	58.9	58.9	58.9	48.943	0	323.31	24984000000	167
HCON_00076930	Protein T12D8.9, isoform b	27.5213	27.4703	27.592	27.4284	8	8	8	10.3	10.3	10.3	131.98	0	29.503	5358800000	53
HCON_00076940	Tetratricopeptide TPR2 and Tetratricopeptide TPR-1 domain containing protein	28.0848	28.3825	28.2228	27.8746	9	9	9	24.7	24.7	24.7	42.075	0	123.6	10675000000	75
HCON_00077030	Cold-shock protein domain containing protein	29.6252	29.5615	29.2464	29.3728	9	9	9	39	39	39	37.135	0	323.31	18538000000	112
HCON_00077050	Annexin repeat domain containing protein	30.4361	30.3446	30.3061	30.3612	17	17	17	59.1	59.1	59.1	36.519	0	323.31	43279000000	242
HCON_00077090	Ribosomal protein S3Ae domain containing protein	30.6831	30.6264	30.794	30.7796	14	14	14	50.6	50.6	50.6	29.107	0	323.31	50970000000	251
HCON_00077145	Uncharacterised	26.212	NaN	25.8536	25.5003	5	5	5	15.4	15.4	15.4	54.681	0	56.456	1334900000	22
HCON_00077170	Kinesin domain containing protein	NaN	26.751	26.2809	26.1852	8	8	8	14.2	14.2	14.2	93.063	0	70.188	1395300000	42
HCON_00077290	Heat shock protein 70 domain containing protein	29.13	29.4129	29.2091	29.2318	42	42	42	60.5	60.5	60.5	90.367	0	323.31	72483000000	458
HCON_00077300	Proteasome component region PCI and 26S proteasome regulatory subunit domain containing protein	28.5442	28.7421	28.8264	28.5728	4	4	4	13.4	13.4	13.4	57.656	0	10.249	5276200000	23
HCON_00077540	Pyridoxamine 5'-phosphate oxidase and Pyridoxine 5'-phosphate oxidase domain containing protein	27.5729	27.4033	27.7257	27.3458	8	8	8	41.2	41.2	41.2	26.667	0	60.214	3448900000	35
HCON_00078080	Aminoacyl-tRNA synthetase and Valyl Leucyl Isoleucyl-tRNA synthetase and Mitochondrial substrate solute carrier and Small-subunit processome and Transcription factor E2F dimerisation partner (TDP) domain containing protein	27.512	27.4111	27.5175	27.473	17	17	17	19.5	19.5	19.5	134.21	0	54.798	4448200000	73
HCON_00078110	BTB:POZ and Endonuclease exonuclease phosphatase and Peptidase M18 domain containing protein	27.3585	27.2014	27.4696	27.8135	11	11	11	27.1	27.1	27.1	54.174	0	213.27	6241300000	108
HCON_00078170	MD-2-related lipid-recognition domain containing protein	29.3188	29.1715	29.0461	28.7578	5	5	5	41.8	41.8	41.8	17.913	0	64.015	10174000000	76
HCON_00078330	Aldehyde dehydrogenase domain containing protein	27.3411	27.1533	27.3259	26.966	12	12	12	36.5	36.5	36.5	57.422	0	73.126	2859500000	58
HCON_00078395	Primosome PriB single-strand DNA-binding domain containing protein	29.1261	28.7971	28.9232	28.9551	8	8	8	51.7	51.7	51.7	18.855	0	323.31	19208000000	125
HCON_00078690	ATPase domain containing protein	28.659	31.4084	31.4878	28.9374	25	25	25	29	29	29	128.47	0	323.31	77683000000	109
HCON_00078890	hypothetical protein WR25_24673	NaN	28.2784	28.0778	27.6865	5	5	5	16.7	16.7	16.7	39.199	0	27.18	2393200000	21
HCON_00079360	Aldo keto reductase domain containing protein	27.1379	27.9649	NaN	27.6481	7	7	7	28.5	28.5	28.5	37.532	0	29.414	4608500000	33
HCON_00079480	K Homology and Ribosomal protein S3 domain containing protein	29.6128	29.665	29.6085	29.5508	18	18	18	77	77	77	27.874	0	185.04	49053000000	218
HCON_00079500	putative endoribonuclease L-PSP	34.6639	34.8135	34.475	34.5517	13	13	4	80.6	80.6	19.4	17.717	0	323.31	892720000000	523
HCON_00079570	Oligosaccharyl transferase domain containing protein	28.1631	27.6878	27.7419	27.5127	9	9	9	14.8	14.8	14.8	85.478	0	323.31	5675800000	69
HCON_00079575	Uncharacterised	27.8865	27.7363	27.8234	27.8035	16	16	16	38.4	38.4	38.4	47.481	0	93.484	12522000000	113
HCON_00080090	Ribosomal protein S8 domain containing protein	29.9553	30.1343	29.7208	29.9148	8	8	8	65.9	65.9	65.9	15.363	0	254.78	25295000000	138
HCON_00080290	Adenosylcobalamin biosynthesis domain containing protein	29.4934	29.6542	29.6465	29.5715	8	8	8	54.6	54.6	54.6	25.823	0	250.31	27280000000	107
HCON_00080430	Chaperonin Cpn60 TCP-1 domain containing protein	28.8655	28.2691	28.6807	28.5693	12	12	12	26	26	26	58.81	0	98.993	12606000000	89
HCON_00080560	Uncharacterised	34.6381	34.2748	34.3438	34.5625	34	8	2	71	26.3	10.9	41.866	0	323.31	270600000000	251
HCON_00080620	hypothetical protein Y032_0113g351	27.8573	27.6226	27.1813	26.4699	14	14	14	19.5	19.5	19.5	133.88	0	73.52	5977200000	78
HCON_00080740	Chaperonin Cpn10 domain containing protein	31.4837	31.5482	31.6287	31.4312	8	8	8	59.1	59.1	59.1	12.079	0	221.78	106020000000	160
HCON_00080750	Chaperonin Cpn60 TCP-1 domain containing protein	31.4776	31.3088	31.4994	31.4495	38	38	38	66.6	66.6	66.6	60.657	0	323.31	192430000000	542
HCON_00080880	Protein of unknown function DUF953 domain containing protein	29.6101	29.4278	29.4594	29.6065	7	7	7	59.3	59.3	59.3	13.99	0	146.89	23705000000	128
HCON_00081340	ribosomal protein S28e	28.1777	28.1514	28.1367	28.1596	5	5	5	33.3	33.3	33.3	7.4926	0	133.06	8454300000	57
HCON_00081410	Uncharacterised	28.6238	28.1606	28.3608	28.3268	8	8	8	36.4	36.4	36.4	34.254	0	71.514	9177300000	67
HCON_00081600	Iron sulphur-containing domain containing protein	28.4205	27.8808	28.2432	28.4162	9	9	9	61.5	61.5	61.5	17.206	0	155.33	9791400000	87
HCON_00081640	Mitochondrial substrate solute carrier domain containing protein	29.7115	29.3122	29.2909	29.5585	16	16	16	66.4	66.4	66.4	33.213	0	323.31	43932000000	197
HCON_00081830	Sterile alpha motif SAM and PDZ and Pleckstrin homology and GDP-fucose protein O-fucosyltransferase domain containing protein	28.1134	28.2546	28.2937	28.0623	2	2	2	2.7	2.7	2.7	89.636	0.0091449	2.305	4476200000	9
HCON_00081890	Citrate synthase domain containing protein	29.5272	29.6855	29.0937	29.6777	17	17	17	44.8	44.8	44.8	52.24	0	323.31	66003000000	213
HCON_00082530	Arginyl tRNA synthetase and Arginyl-tRNA synthetase and DALR anticodon binding domain containing protein	27.1821	27.3143	27.5936	27.4168	11	11	11	19.1	19.1	19.1	80.478	0	38.081	2852400000	34
HCON_00082850	Dynamitin domain containing protein	26.6303	26.6562	26.856	26.5928	7	7	7	32.2	32.2	32.2	35.635	0	130.02	3136200000	56
HCON_00082980	Mitochondrial substrate solute carrier domain containing protein	30.125	29.8984	30.2824	30.239	19	12	12	55.6	35	35	32.63	0	142.02	24533000000	109
HCON_00083050	Elongation factor 1 beta central acidic region and Translation elongation factor EF1B domain containing protein	30.0033	30.2344	30.0904	29.7913	12	12	11	69.5	69.5	63.3	23.05	0	323.31	27925000000	114
HCON_00083060	Uncharacterised	29.0588	28.9416	29.2088	29.3327	20	20	18	34.5	34.5	31.6	84.384	0	323.31	66689000000	280
HCON_00083180	eukaryotic translation initiation factor 3 subunit A family protein	26.8671	26.4712	26.7538	27.2339	13	13	13	17.6	17.6	17.6	121.95	0	158.14	3589800000	67
HCON_00083280	Serine hydroxymethyltransferase domain containing protein	30.9541	30.9883	30.8811	30.7456	31	31	31	68.5	68.5	68.5	57.221	0	323.31	135370000000	477
HCON_00083290	FAD-dependent pyridine nucleotide-disulphide oxidoreductase and Electron transfer flavoprotein-ubiquinone oxidoreductase domain containing protein	26.1392	26.4045	26.1462	NaN	9	9	9	22.9	22.9	22.9	66.362	0	82.043	3232600000	60
HCON_00083430	Prolyl 4-hydroxylase alpha-subunit and Oxoglutarate iron-dependent oxygenase domain containing protein	27.6613	28.2609	28.0445	27.9822	17	17	16	33.5	33.5	31.9	76.386	0	252.79	15391000000	134
HCON_00083960	AMP-dependent synthetase ligase domain containing protein	27.8906	28.3377	27.8121	27.9182	16	16	16	30.8	30.8	30.8	82.775	0	113.58	7388600000	98
HCON_00083990	Uncharacterised	29.5316	29.5362	29.5838	29.613	17	17	17	42.8	42.8	42.8	54.47	0	323.31	29478000000	184
HCON_00084440	Uncharacterised	30.5452	30.7582	30.6151	30.4766	10	10	10	52.7	52.7	52.7	21.438	0	323.31	51261000000	187
HCON_00084470	Uncharacterised	26.642	26.4774	NaN	26.9237	4	4	4	23.8	23.8	23.8	29.557	0	33.579	1613000000	20
HCON_00084530	Nucleic acid binding and Aminoacyl-tRNA synthetase domain containing protein	28.4504	27.6574	27.7862	27.5865	17	17	17	40	40	40	59.34	0	63.671	9705600000	126
HCON_00084780	OV39 antigen	28.0809	27.2448	NaN	27.6986	3	3	3	20.5	20.5	20.5	22.909	0	8.7967	2852800000	19
HCON_00085020	Galectin domain containing protein	31.3608	31.1163	31.1967	31.2048	11	11	11	73.4	73.4	73.4	16.26	0	323.31	81438000000	251
HCON_00085070	Galectin domain containing protein	NaN	28.9303	28.8958	29.2616	4	3	3	52.7	39.6	39.6	10.223	0	48.287	8259700000	24
HCON_00085320	Signal peptidase 22 kDa subunit domain containing protein	26.9769	26.8328	26.9852	27.1162	3	3	3	16.2	16.2	16.2	20.482	0	13.588	3701600000	33
HCON_00085640	Protein synthesis factor and Translation elongation factor EFTu EF1A domain containing protein	28.6747	28.6507	28.6629	28.5262	27	27	27	61.3	61.3	61.3	55.161	0	238.22	29546000000	222
HCON_00086180	Hypothetical protein CBG15183	29.0812	29.0511	28.9197	29.0113	5	5	5	34.2	34.2	34.2	16.731	0	85.116	10651000000	62
HCON_00086310	Uncharacterised	25.3455	25.777	25.0235	NaN	58	58	2	45.8	45.8	2.3	177.01	0	323.31	123150000000	545
HCON_00086920	Succinate dehydrogenase and Apoptosis regulator Bcl-2 protein and Apoptosis regulator Bcl-2 domain containing protein	30.0421	29.6219	30.4804	30.3804	4	4	4	34.8	34.8	34.8	20.295	0	182.38	16726000000	58
HCON_00086980	CoA-binding and ATP-citrate lyase succinyl-CoA ligase domain containing protein	29.4246	29.2855	29.4952	29.6696	10	9	9	36.2	33.3	33.3	33.284	0	137.87	23606000000	130
HCON_00087640	Ribosomal protein L6E domain containing protein	31.2606	31.2097	31.1997	31.3246	17	17	17	59.4	59.4	59.4	24.613	0	109.27	82524000000	256
HCON_00088970	Lipase domain containing protein	28.0289	28.4201	28.3408	28.2584	9	9	9	35.9	35.9	35.9	33.946	0	193.62	7394900000	74
HCON_00089320	Ras domain containing protein	29.8287	29.5161	29.9503	29.8085	15	15	15	55.6	55.6	55.6	24.338	0	193.95	30032000000	156
HCON_00089530	ribosomal protein S15	29.7886	29.4587	29.7691	30.2101	6	6	6	35.8	35.8	35.8	17.211	0	34.661	25683000000	98	Haemonchus contortus] >gi|568299778|gb|ETN85585.1| ribosomal protein S15	Necator americanus] >gi|597836589|gb|EYB86231.1| hypothetical protein Y032_0283g1330	Ancylostoma ceylanicum] >gi|732789438|gb|KHJ81215.1| ribosomal protein S15	Oesophagostomum dentatum] >gi|748375741|gb|KIH55168.1| ribosomal protein S15	Ancylostoma duodenale] >gi|1276842071|gb|PIO69951.1| ribosomal protein S15	Teladorsagia circumcincta] >gi|1432409417|gb|RCN47513.1| ribosomal protein S15	Ancylostoma caninum] >gi|1535225967|emb|VDO38958.1| unnamed protein product	Haemonchus placei]
HCON_00089710	Aldo keto reductase domain containing protein	26.2743	27.3679	26.1247	NaN	5	5	5	21.1	21.1	21.1	36.193	0	41.381	1439800000	21
HCON_00089970	Transthyretin domain containing protein	27.7218	27.618	27.9364	27.723	3	3	3	43.5	43.5	43.5	16.63	0	177.64	3782300000	45
HCON_00090020	Uncharacterised	30.3383	30.4785	30.5196	30.5611	10	10	10	69.9	69.9	69.9	22.618	0	323.31	64487000000	222
HCON_00090205	Cytochrome c oxidase copper chaperone and Sec20 and Ankyrin domain containing protein	27.3867	29.0418	28.9146	27.9742	1	1	1	33.3	33.3	33.3	6.9329	0	134.62	4400600000	22
HCON_00090450	Ubiquitin and Ribosomal protein S27a domain containing protein	29.7934	29.6155	29.877	29.9638	5	5	5	38.2	38.2	38.2	17.538	0	137.68	27786000000	71
HCON_00090485	Peptidase M16 domain containing protein	25.7589	25.6344	NaN	25.9707	12	12	12	16.1	16.1	16.1	112.42	0	91.747	2316700000	52
HCON_00090800	Calreticulin calnexin domain containing protein	27.6817	27.7516	27.4277	27.4967	9	9	8	20.1	20.1	18.9	67.251	0	70.468	6095200000	56
HCON_00091050	Thiolase domain containing protein	28.349	28.4011	28.4984	28.405	14	14	14	52.1	52.1	52.1	42.102	0	323.31	23180000000	138
HCON_00091140	Phospholipase B domain containing protein	26.2516	26.3434	NaN	26.3651	6	6	6	16.4	16.4	16.4	67.981	0	31.223	989510000	30
HCON_00091250	UTP--glucose-1-phosphate uridylyltransferase domain containing protein	29.6443	29.5925	29.3606	29.246	21	21	21	49.3	49.3	49.3	45.394	0	323.31	54731000000	273
HCON_00091430	EF hand	27.9329	27.7652	28.27	27.8648	5	5	5	34.1	34.1	34.1	19.789	0	154.34	4378900000	28
HCON_00091450	hypothetical protein Y032_0253g261	32.6833	32.8142	32.5982	32.8113	22	22	22	92.1	92.1	92.1	16.982	0	323.31	485490000000	471
HCON_00091480	K Homology domain containing protein	29.7786	29.8367	29.4653	29.855	12	12	12	24.6	24.6	24.6	66.135	0	32.261	21047000000	65
HCON_00091530	Annexin repeat domain containing protein	27.2234	27.4402	27.0457	27.0812	10	10	10	19.9	19.9	19.9	56.539	0	308.47	5354000000	68
HCON_00091550	Ribosomal protein L3 domain containing protein	29.4622	29.7154	29.5573	29.3409	18	18	18	45.1	45.1	45.1	45.376	0	323.31	50261000000	281
HCON_00091750	Alpha-D-phosphohexomutase domain containing protein	26.7612	26.9525	26.7849	26.745	15	15	15	28.4	28.4	28.4	67.203	0	143.05	6580500000	78
HCON_00091790	Mitochondrial substrate solute carrier domain containing protein	28.0797	28.0295	27.8557	27.9569	8	8	8	26.9	26.9	26.9	34.599	0	34.859	9283800000	60
HCON_00092190	Lactate malate dehydrogenase domain containing protein	32.4793	32.5917	32.5364	31.8661	20	20	20	76	76	76	35.154	0	323.31	402730000000	593
HCON_00092780	Nematode fatty acid retinoid binding domain containing protein	32.0877	31.9205	31.7904	31.7237	23	23	23	64.8	64.8	64.8	20.199	0	323.31	284150000000	442
HCON_00092790	Nematode fatty acid retinoid binding domain containing protein	31.535	30.8967	30.9081	31.7403	12	5	5	55.7	33	33	19.946	0	291.32	62397000000	116
HCON_00092800	Nematode fatty acid retinoid binding domain containing protein	32.7848	32.5327	32.8477	32.2459	21	21	14	78.7	78.7	61.2	19.972	0	284.96	314230000000	287
HCON_00092810	Nematode fatty acid retinoid binding domain containing protein	32.5705	32.9269	32.7644	32.5845	22	22	22	59.4	59.4	59.4	19.868	0	323.31	304730000000	524
HCON_00092830	Uncharacterised	27.1221	27.5426	27.7912	27.6323	6	6	6	12.6	12.6	12.6	69.095	0	18.595	2960000000	31
HCON_00093210	intestinal prolyl carboxypeptidase 1	34.3083	34.2908	34.3584	34.3051	82	82	76	70.4	70.4	68.5	123.78	0	323.31	2628500000000	3268
HCON_00093250	intestinal prolyl carboxypeptidase 2	29.7614	29.8193	NaN	30.6065	6	5	4	7.5	5.9	5	125.19	0	22.432	31721000000	95
HCON_00093255	intestinal prolyl carboxypeptidase 2	32.7918	32.877	32.7065	32.852	68	65	65	52.7	52.7	52.7	129.68	0	323.31	1586600000000	2381
HCON_00093310	FAD linked oxidase and FAD-linked oxidase domain containing protein	27.7492	27.7975	27.7911	27.6174	16	16	16	31	31	31	66.482	0	204.98	13069000000	138
HCON_00093760	SCP extracellular domain containing protein	27.2831	27.3376	26.9084	27.2785	6	6	6	16.3	16.3	16.3	47.022	0	45.361	2337300000	34
HCON_00093830	peroxiredoxin 1 precursor	33.0391	32.9575	33.0019	32.8268	11	11	11	53.3	53.3	53.3	25.446	0	323.31	196040000000	315
HCON_00094130	RNA recognition motif domain containing protein	26.0057	NaN	25.0739	26.093	4	2	2	17.8	11.4	11.4	28.34	0	6.1534	493010000	6
HCON_00094170	Uncharacterised	29.3992	29.4697	29.3213	29.2395	42	42	42	33.5	33.5	33.5	185.15	0	323.31	35701000000	373
HCON_00094190	Uncharacterised, partial	24.7326	24.5532	23.4815	23.8692	62	62	48	43.6	43.6	35.7	180.05	0	323.31	18667000000	371
HCON_00094400	Uncharacterised	30.108	30.3518	29.9293	30.0264	13	13	13	69.4	69.4	69.4	21.234	0	113.76	27919000000	118
HCON_00094870	Chaperonin Cpn60 TCP-1 domain containing protein	28.5949	28.839	28.0422	28.93	23	23	22	51.3	51.3	51.3	59.638	0	323.31	24101000000	232
HCON_00095260	Uncharacterised	30.5904	30.4347	30.5309	30.5657	13	13	13	56.8	56.8	56.8	31.017	0	323.31	58892000000	195
HCON_00095290	Uncharacterised	27.8005	27.8971	28.1071	28.2975	3	3	3	25.6	25.6	25.6	14.911	0	8.7135	3513300000	26
HCON_00095300	hypothetical protein TELCIR_04850	29.0353	29.3447	29.0986	28.9801	2	2	2	20.9	20.9	20.9	16.339	0	174.68	8291700000	34
HCON_00095380	Ribosomal protein S7 domain containing protein	29.5617	29.279	29.2944	29.1413	11	11	11	46.7	46.7	46.7	23.958	0	323.31	31806000000	192
HCON_00095710	Uncharacterised	29.3506	29.5917	28.8421	NaN	4	4	4	29.3	29.3	29.3	17.282	0	21.657	8175300000	43
HCON_00095840	Uncharacterised	27.927	27.7087	27.8071	27.6067	10	10	10	47.4	47.4	47.4	32.734	0	310.3	7809800000	95
HCON_00096020	Ras family protein, partial	24.171	NaN	25.0376	24.1923	11	11	11	51.6	51.6	51.6	21.22	0	140.82	3019500000	72
HCON_00096040	Uncharacterised	30.0812	29.6771	29.8216	29.9207	8	8	8	43.9	43.9	43.9	22.561	0	323.31	20647000000	116
HCON_00096060	Uncharacterised	26.6349	26.5466	26.7576	26.3706	7	7	7	39.7	39.7	39.7	27.025	0	141.72	2414900000	54
HCON_00096180	PUR-alpha beta gamma domain containing protein	29.1897	29.3828	29.4813	29.162	12	12	12	55.9	55.9	55.9	27.563	0	292.8	14005000000	98
HCON_00096570	Glutamine synthetase domain containing protein	26.9486	27.2678	NaN	27.0787	5	5	5	15.9	15.9	15.9	42.926	0	18.216	3035400000	31
HCON_00096580	Carbohydrate purine kinase domain containing protein	27.0215	26.5888	26.9596	26.8974	7	7	7	24.9	24.9	24.9	34.731	0	162.14	3431200000	57
HCON_00096640	Proteasome domain containing protein	27.1035	27.9562	27.3908	27.343	8	8	8	41.8	41.8	41.8	28.332	0	205.73	3824200000	45
HCON_00096710	Heat shock protein 70 domain containing protein	31.1928	31.0801	30.9912	30.9453	35	32	15	52.3	49.7	26.1	72.541	0	323.31	125220000000	508
HCON_00096930	PREDICTED: LOW QUALITY PROTEIN: probable inorganic pyrophosphatase 1, partial	29.957	29.8086	29.8925	29.7889	20	20	20	68.5	68.5	68.5	36.05	0	323.31	51099000000	302
HCON_00096950	Ribosomal protein L22e domain containing protein	29.1798	29.0585	29.283	29.366	5	5	5	38	38	38	15.764	0	323.31	12825000000	81
HCON_00097400	WD40 repeat and Coatomer domain containing protein	28.0189	28.1162	28.1059	27.9138	23	23	23	32.2	32.2	32.2	113.9	0	323.31	16293000000	187
HCON_00097510	Dehydrogenase and Transketolase domain containing protein	30.0017	30.0757	29.9854	30.0379	48	48	33	49.7	49.7	40	116.52	0	323.31	171290000000	786
HCON_00097515	Dehydrogenase and Transketolase domain containing protein	28.1006	27.093	27.021	26.7351	27	12	12	29.4	17.6	17.6	117.01	0	56.951	4321700000	48
HCON_00097670	Uncharacterised	26.6488	26.5516	26.4348	26.0186	4	4	4	37	37	37	14.783	0	14.244	2513400000	27
HCON_00097845	Protein of unknown function DUF148 domain containing protein	27.7244	NaN	27.4023	27.3481	3	3	3	17.9	17.9	17.9	24.164	0	41.634	3089300000	36
HCON_00098130	hypothetical protein Y032_0006g3036	25.5158	25.6138	24.4354	25.5185	20	20	18	18.3	18.3	16.4	140.56	0	142.09	2701300000	85
HCON_00098180	Carbonic anhydrase domain containing protein	29.4284	29.4008	29.4442	29.3673	12	12	12	56	56	56	29.659	0	220	31587000000	179
HCON_00098770	hypothetical protein HCOI_00435800	30.471	29.601	30.6789	30.9264	3	3	3	26.7	26.7	26.7	18.581	0	79.382	14212000000	38
HCON_00098990	Uncharacterised	28.8224	29.0428	28.8483	29.0771	6	6	6	26.5	26.5	26.5	24.259	0	109.13	10781000000	85
HCON_00099040	Nucleosome assembly protein (NAP) domain containing protein	30.1582	29.8279	29.8292	30.2586	18	18	17	57.7	57.7	57.7	37.368	0	323.31	67500000000	309
HCON_00099070	Prenylated rab acceptor PRA1 domain containing protein	29.0618	28.9826	29.0396	29.1373	4	4	4	17.7	17.7	17.7	22.407	0	267.09	7038400000	53
HCON_00099090	Uncharacterised	28.8897	28.4167	28.5094	28.4032	12	12	12	24.1	24.1	24.1	60.934	0	46.877	7566300000	68
HCON_00099370	Uncharacterised	33.3842	33.2778	33.371	33.3811	144	144	144	68.7	68.7	68.7	200.42	0	323.31	1573900000000	2992
HCON_00099630	NADH:ubiquinone oxidoreductase domain containing protein	29.049	29.0871	28.7259	28.7615	7	7	7	41.2	41.2	41.2	22.009	0	112.87	17424000000	94
HCON_00099660	Ubiquinol cytochrome reductase transmembrane region and Rieske	27.9422	28.1523	28.0528	28.3404	6	6	6	31.6	31.6	31.6	28.264	0	165.19	5865800000	51
HCON_00099670	Ubiquinol cytochrome reductase transmembrane region and Rieske	27.5145	27.9443	28.2338	28.1494	8	8	8	45.2	45.2	45.2	22.852	0	127.32	6573400000	66
HCON_00099840	Protein of unknown function DUF148 domain containing protein	27.3529	NaN	26.9067	27.794	2	2	2	12.9	12.9	12.9	21.92	0	6.4958	1206800000	16
HCON_00099930	NADH:ubiquinone oxidoreductase domain containing protein	28.134	28.2672	27.8154	27.8361	9	9	9	57.9	57.9	57.9	17.253	0	46.264	8009600000	64
HCON_00100710	Uncharacterised	29.0183	28.8349	28.617	28.6566	11	11	11	47.9	47.9	47.9	32.473	0	323.31	16492000000	110
HCON_00101060	Mitochondrial substrate solute carrier and Major facilitator superfamily MFS-1 and Band 7 protein domain containing protein	27.2867	27.1674	26.8501	26.8469	5	5	5	22.8	22.8	22.8	38.013	0	54.32	2958200000	39
HCON_00101255	Uncharacterised	27.4278	NaN	26.1964	26.7075	7	7	6	44.8	44.8	39.2	21.853	0	34.398	3375200000	44
HCON_00101300	Transketolase domain containing protein	30.251	30.4883	29.8775	30.1648	27	27	27	57.5	57.5	57.5	66.245	0	323.31	51471000000	309
HCON_00101310	Formyl transferase and Aldehyde dehydrogenase domain containing protein	29.6081	29.4639	29.5386	29.5266	54	54	54	57.6	57.6	57.6	99.758	0	323.31	150380000000	787
HCON_00101480	Uncharacterised	28.9206	28.5428	28.7903	28.8698	8	8	8	20.9	20.9	20.9	36.644	0	43.102	17001000000	96
HCON_00101490	thioredoxin	27.9454	27.5345	27.9959	27.6202	6	6	6	41.9	41.9	41.9	19.816	0	55.645	5272000000	58
HCON_00101920	Adenosine AMP deaminase domain containing protein	29.1016	29.4114	29.201	29.3413	19	19	19	55.7	55.7	55.7	46.475	0	323.31	38314000000	227
HCON_00101940	FAD-dependent pyridine nucleotide-disulphide oxidoreductase and Pyridine nucleotide-disulphide oxidoreductase domain containing protein	27.8644	28.1567	27.9628	27.9226	23	23	23	51.2	51.2	51.2	69.498	0	133.13	14050000000	175
HCON_00102060	ribosomal protein S23	29.7898	29.6616	29.4796	29.2295	5	5	5	43.4	43.4	43.4	15.775	0	206.01	23564000000	98
HCON_00103060	Troponin domain containing protein	30.4816	30.8736	30.8861	30.7614	16	16	16	60	60	60	29.952	0	323.31	109500000000	264
HCON_00103290	RNA recognition motif domain containing protein	27.5544	NaN	28.1109	27.6486	2	2	2	30	30	30	15.659	0	197.57	2567600000	25
HCON_00103350	Propeptide and Peptidase A1 domain containing protein	27.9559	27.9071	27.9796	28.2226	11	11	11	30.7	30.7	30.7	50.076	0	137.83	9810300000	105
HCON_00103850	Actin-binding domain containing protein	27.6422	27.4675	27.2469	26.9088	7	7	7	28.7	28.7	28.7	37.769	0	122.79	4526300000	50
HCON_00103865	Hypothetical protein CBG13962	27.7331	28.4045	NaN	28.1774	4	4	4	19.2	19.2	19.2	34.786	0	297.55	3993600000	42
HCON_00104060	IMP dehydrogenase GMP reductase and Cystathionine beta-synthase domain containing protein	28.3307	28.6592	28.4199	28.6201	14	14	14	33.4	33.4	33.4	55.67	0	143.97	14923000000	156
HCON_00104070	Ribophorin I domain containing protein	28.8895	28.8683	29.0677	28.9797	22	22	22	50.9	50.9	50.9	66.175	0	323.31	32157000000	271
HCON_00104180	Saposin type B domain containing protein	29.2227	29.3249	29.3407	29.5061	7	7	7	36.4	36.4	36.4	26.973	0	124.56	15458000000	80
HCON_00104640	Ribosomal protein L11 domain protein	29.2797	29.9141	29.6314	29.646	3	3	3	30.8	30.8	30.8	13.201	0	19.596	18521000000	31
HCON_00105090	Ribosomal protein L18e domain containing protein	29.7026	29.9702	29.8027	29.8945	10	10	10	54.8	54.8	54.8	21.36	0	289.2	43248000000	143
HCON_00105130	Ribosomal protein L34e domain containing protein	29.8896	29.6515	29.5741	29.7538	5	5	5	33.3	33.3	33.3	13.159	0	38.128	17665000000	81
HCON_00105180	Alcohol dehydrogenase GroES and Alcohol dehydrogenase domain containing protein	29.04	28.9043	29.0066	29.0725	5	5	5	23.1	23.1	23.1	39.725	0	125.47	14228000000	81
HCON_00105200	glutamate dehydrogenase, partial	35.2158	35.1493	35.1862	35.2916	47	47	47	80.3	80.3	80.3	59.647	0	323.31	4506000000000	2436
HCON_00105260	Transthyretin domain containing protein	29.905	29.9575	30.1348	30.0771	3	3	3	44.6	44.6	44.6	14.573	0	64.372	8151800000	12
HCON_00105270	Uncharacterised	29.135	29.2536	28.5265	29.3053	2	2	2	18.3	18.3	18.3	14.581	0	9.2021	5136100000	13
HCON_00105440	Uncharacterised	26.9899	27.125	26.9739	26.8747	17	17	17	32.1	32.1	32.1	96.152	0	80.402	6698100000	88
HCON_00105480	Protein ZC410.5, isoform a	27.9646	28.2189	28.0153	27.8492	8	8	8	44.1	44.1	44.1	15.303	0	323.31	7868600000	104
HCON_00105610	Ribosomal protein 60S domain containing protein	29.9217	29.9871	29.6679	29.6053	4	4	4	75	75	75	11.153	0	71.919	14159000000	60
HCON_00105790	serine protease inhibitor	26.8947	26.8018	26.7653	26.8697	4	4	4	12.6	12.6	12.6	41.692	0	128.63	1564400000	30
HCON_00105820	Protease inhibitor I4 domain containing protein	26.8295	26.9534	26.8753	27.5584	10	10	10	35.4	35.4	35.4	40.633	0	161.17	5887600000	65
HCON_00106250	Uncharacterised	29.9415	29.8614	29.8515	29.8413	18	18	18	61	61	61	28.528	0	323.31	48936000000	209
HCON_00106270	Rhodanese domain containing protein	28.2262	28.2045	28.156	28.2086	12	12	12	50.9	50.9	50.9	36.237	0	166.66	15024000000	101
HCON_00106330	proline dehydrogenase	26.2997	26.4386	26.1832	NaN	14	14	14	30.2	30.2	30.2	67.265	0	96.021	6867500000	64
HCON_00106460	CRE-DSC-4 protein	27.0371	27.4043	26.5068	27.6273	20	20	20	32.1	32.1	32.1	100.37	0	323.31	5369900000	108
HCON_00106500	Zinc finger and RNA recognition motif and Short-chain dehydrogenase reductase SDR domain containing protein	27.7784	27.5214	27.5561	27.697	7	7	7	36.6	36.6	36.6	27.336	0	104.72	5927600000	50
HCON_00106670	Zinc finger domain containing protein	27.0246	26.7288	26.5174	26.8621	4	4	4	33.8	33.8	33.8	14.627	0	38.926	2290200000	32
HCON_00106680	Proteasome domain containing protein	27.4697	27.4583	26.9733	26.7248	7	7	7	42	42	42	26.406	0	22.09	3360500000	58
HCON_00106700	Uncharacterised	29.0324	29.045	28.9675	29.0214	13	13	13	36	36	36	45.49	0	323.31	35660000000	173
HCON_00106705	Uncharacterised	28.1078	28.3602	28.361	28.3191	12	12	12	38.9	38.9	38.9	49.77	0	172.57	8886200000	89
HCON_00106860	Uncharacterised	27.5906	27.6283	27.5922	27.8968	6	6	6	23.7	23.7	23.7	35.794	0	109.03	5101900000	50
HCON_00106880	Uncharacterised	28.7186	28.8968	29.1081	28.8006	11	11	11	48	48	48	26.006	0	148.68	19812000000	136
HCON_00107140	Protein Y4C6B.7	NaN	27.8045	27.5424	27.2746	3	3	3	23.5	23.5	23.5	18.387	0	26.177	1171800000	16
HCON_00107430	Protein TTM-4	27.8858	27.9864	27.6933	28.0378	27	27	27	20.3	20.3	20.3	211.68	0	173.01	9343000000	103
HCON_00107530	Aminoacyl-tRNA synthetase and Valyl Leucyl Isoleucyl-tRNA synthetase domain containing protein	27.0246	27.5783	27.0103	27.3148	21	21	21	23.6	23.6	23.6	130.55	0	203.3	9222300000	124
HCON_00108110	S-adenosylmethionine synthetase domain containing protein	27.6542	28.222	27.9278	28.2243	9	9	9	30.5	30.5	30.5	38.866	0	85.841	8070300000	67
HCON_00108430	Amidinotransferase domain containing protein	27.8804	28.0135	28.2795	28.2611	11	11	11	41.9	41.9	41.9	31.417	0	93.353	21291000000	147
HCON_00108480	Short-chain dehydrogenase reductase SDR domain containing protein	26.9125	26.9457	26.9123	26.9864	7	7	7	41.8	41.8	41.8	27.517	0	262.63	3493900000	63
HCON_00109120	hypothetical protein CAEBREN_25954	27.5009	27.581	27.5647	27.6775	15	15	15	39	39	39	65.069	0	86.912	5693900000	68
HCON_00109300	Mitochondrial substrate solute carrier domain containing protein	32.3487	32.3444	32.4931	32.4455	26	26	19	61.4	61.4	47.4	36.22	0	323.31	392760000000	623
HCON_00109570	Phosphatidylethanolamine-binding protein PEBP domain containing protein	28.7011	28.9462	28.4152	28.2018	4	4	4	40.8	40.8	40.8	15.82	0	33.201	6477300000	41
HCON_00109720	Alkyl hydroperoxide reductase Thiol specific antioxidant Mal allergen domain containing protein	29.3763	28.846	28.8224	29.2578	6	6	6	54	54	54	17.174	0	60.497	13664000000	89
HCON_00110040	NADH:ubiquinone oxidoreductase domain containing protein	29.5876	29.7873	29.8969	30.0389	10	10	10	45.8	45.8	45.8	26.268	0	83.693	23533000000	110
HCON_00110240	FiLamiN (actin binding protein) homolog	29.1553	29.117	29.4797	29.3323	46	46	46	25.7	25.7	25.7	245.19	0	323.31	64831000000	458
HCON_00110920	UBA THIF-type NAD FAD binding fold and Ubiquitin-activating enzyme and Ubiquitin-activating enzyme repeat and Ubiquitin-activating enzyme e1 domain containing protein	28.6961	28.7278	28.9831	28.8093	21	21	21	28.3	28.3	28.3	120.03	0	323.31	11711000000	118
HCON_00111020	Zinc finger and Sec23 Sec24 trunk region and Sec23 Sec24 beta-sandwich and Sec23 Sec24 helical region and Gelsolin region domain containing protein	27.311	27.1939	27.0631	27.5021	13	13	13	18.1	18.1	18.1	129.92	0	183.15	6693900000	85
HCON_00111040	Uncharacterised	28.4852	28.4736	28.2619	28.4301	6	6	6	33.3	33.3	33.3	36.821	0	217.06	5803900000	48
HCON_00111490	Translocon-associated domain containing protein	28.4221	28.2038	28.5836	28.6102	5	5	5	46.8	46.8	46.8	17.617	0	97.781	6960800000	51
HCON_00111660	Uncharacterised	29.2222	29.171	29.2338	29.272	199	199	199	43.2	43.2	43.2	783.16	0	323.31	250450000000	1894
HCON_00111680	ADP-ribosylation factor family protein	26.1005	26.2059	26.5087	26.0485	4	4	4	26.5	26.5	26.5	21.378	0	17.874	1454500000	37
HCON_00111690	complex 1 protein	28.0646	28.1346	27.7477	27.7853	4	4	4	32.3	32.3	32.3	15.044	0	9.9944	3388000000	16
HCON_00111710	Uncharacterised	29.3529	29.6464	29.4093	29.4399	18	18	18	47.3	47.3	47.3	49.943	0	323.31	42769000000	284
HCON_00111740	Uncharacterised	29.4575	29.1027	29.4004	29.0223	24	24	24	34.9	34.9	34.9	74.836	0	323.31	33548000000	207
HCON_00111750	Ras family protein	28.3173	28.055	28.2889	28.4139	11	11	11	59.9	59.9	59.9	21.63	0	323.31	13645000000	118	Haemonchus placei]
HCON_00111960	Phosphatidylethanolamine-binding protein PEBP domain containing protein	28.34	28.2703	28.2714	28.2192	7	7	7	59.1	59.1	59.1	19.19	0	323.31	11832000000	75
HCON_00112110	ATP-binding region and Heat shock protein Hsp90 domain containing protein, partial	29.176	29.5026	28.8808	29.4926	39	39	39	45	45	45	90.854	0	323.31	71163000000	374
HCON_00112120	Peptidase A22B domain containing protein, partial	27.6195	27.539	27.5714	27.3609	5	5	5	15.9	15.9	15.9	50.079	0	90.94	4829400000	45
HCON_00112180	Mitochondrial substrate solute carrier domain containing protein	30.7458	30.9266	30.7967	30.7274	18	18	18	70.8	70.8	70.8	37.842	0	323.31	83739000000	239
HCON_00112200	UTP--glucose-1-phosphate uridylyltransferase domain containing protein	26.6446	26.5412	26.5391	26.5006	7	7	7	23.2	23.2	23.2	51.769	0	42.342	2461300000	51
HCON_00112720	Uncharacterised	32.1446	32.2645	32.1739	32.1282	19	19	19	81.6	81.6	81.6	30.154	0	323.31	340750000000	720
HCON_00112730	Phospholipase C and C2 calcium-dependent membrane targeting domain containing protein	27.0743	NaN	26.3258	26.6351	12	12	12	26.2	26.2	26.2	85.279	0	115.62	1884400000	48
HCON_00113000	Uncharacterised	28.2966	28.369	27.8181	NaN	7	7	7	30.9	30.9	30.9	33.414	0	70.055	5140200000	35
HCON_00113570	Calponin actin-binding domain containing protein	28.4396	28.2266	28.0345	27.9241	12	12	12	28.8	28.8	28.8	70.186	0	166.48	5582300000	60
HCON_00113610	Uncharacterised	26.1911	26.7423	26.7013	NaN	12	12	12	11.1	11.1	11.1	120.87	0	21.039	1675400000	40
HCON_00113630	Ribosomal protein L7Ae L30e S12e Gadd45 domain containing protein	31.1538	30.9477	31.1252	31.1628	18	18	18	61.5	61.5	61.5	30.173	0	323.31	71904000000	252
HCON_00114110	hypothetical protein Y032_0015g2750	26.5911	NaN	26.7252	26.6962	3	3	3	5.1	5.1	5.1	110.29	0	36.971	982790000	22
HCON_00114360	Laminin and EGF and Peptide chain release factor and Class I peptide chain release factor domain containing protein	27.9392	27.7781	27.871	27.9317	33	33	33	26.7	26.7	26.7	195.33	0	168.34	11766000000	170
HCON_00114740	Preprotein translocase Sec domain containing protein	NaN	27.8108	27.6734	27.2164	2	2	2	24.4	24.4	24.4	8.792	0	21.463	3528400000	22
HCON_00114750	Translocon-associated domain containing protein	28.5865	28.1386	27.9968	27.7462	3	3	3	17.4	17.4	17.4	20.06	0	34.528	5584900000	46
HCON_00114930	Heat shock protein Hsp20 domain containing protein	29.3156	29.2126	29.01	29.0844	6	6	6	36.1	36.1	36.1	19.56	0	323.31	16066000000	97
HCON_00115270	Ribosomal protein S24e domain containing protein	30.5337	30.8362	30.2595	30.3961	4	4	4	30.5	30.5	30.5	14.905	0	19.618	28079000000	49
HCON_00115420	Isocitrate isopropylmalate dehydrogenase domain containing protein	26.8668	26.2757	26.383	26.3351	5	5	5	16.8	16.8	16.8	52.757	0	32.757	2416400000	46
HCON_00115770	ATPase domain containing protein	29.7412	29.7526	29.7566	29.8109	17	17	17	51.4	51.4	51.4	55.058	0	323.31	46367000000	288
HCON_00116270	ATPase domain containing protein	NaN	27.0949	27.2474	27.3659	3	3	3	9.3	9.3	9.3	49.167	0	302.56	2267600000	35
HCON_00116280	RNA recognition motif and Polyadenylate-binding protein Hyperplastic disc protein domain containing protein	28.6756	28.3556	28.9293	28.9721	20	20	20	41.6	41.6	41.6	72.044	0	323.31	29171000000	213
HCON_00116730	Transketolase domain containing protein	31.002	30.333	30.8454	30.8345	16	16	16	68.7	68.7	68.7	38.641	0	323.31	119240000000	239
HCON_00116870	Immunoglobulin and Immunoglobulin I-set and Fibronectin domain containing protein	27.0025	27.0281	26.5787	NaN	13	13	13	14.5	14.5	14.5	148.59	0	42.723	2558100000	51
HCON_00117000	ALP/Enigma encoding	33.0906	33.0006	32.8815	32.9469	34	34	34	71.5	71.5	71.5	54.827	0	323.31	386590000000	791
HCON_00117340	Major sperm protein domain containing protein	25.5221	25.441	24.7045	24.8386	9	9	9	33.5	33.5	33.5	24.065	0	288.46	16622000000	77
HCON_00117660	Aminotransferase class-III domain containing protein	27.7309	28.0839	27.7486	27.567	9	9	9	26	26	26	53.769	0	56.536	4984400000	49
HCON_00117720	Uncharacterised	30.3625	30.6222	30.683	30.701	18	18	18	79.4	79.4	79.4	35.555	0	323.31	90273000000	288
HCON_00117750	Uncharacterised	29.257	29.6165	29.1063	29.2424	10	10	10	65.2	65.2	65.2	22.077	0	323.31	21732000000	140
HCON_00118110	Uncharacterised	26.9281	27.1698	26.9263	26.9918	7	7	7	10.8	10.8	10.8	107.01	0	13.219	2094600000	18
HCON_00118140	Amidohydrolase 1 domain containing protein	27.3192	26.715	27.2635	26.7894	8	8	8	34	34	34	47.852	0	91.211	4362000000	72
HCON_00118200	Chaperonin Cpn60 TCP-1 domain containing protein	28.3278	28.6523	28.7405	28.6509	16	16	16	36.9	36.9	36.9	59.391	0	54.601	14063000000	110
HCON_00118380	Glutaminyl-tRNA synthetase and Glutamyl glutaminyl-tRNA synthetase domain containing protein	26.4291	26.1041	26.6794	26.6874	12	12	12	23.1	23.1	23.1	89.29	0	81.956	2496700000	58
HCON_00118500	Guanylate-binding protein domain containing protein	26.066	26.2086	26.2406	26.4487	7	7	7	19.9	19.9	19.9	63.423	0	99.763	1487100000	46
HCON_00118710	Tensin phosphotyrosine-binding and Variant SH3 domain containing protein	26.2886	25.7697	26.0807	25.9397	14	14	14	25.2	25.2	25.2	82.068	0	140.9	3065600000	109
HCON_00118740	Ribosomal protein S13 domain containing protein	29.6303	29.636	29.7268	29.6242	13	13	12	59.7	59.7	55.2	17.816	0	204.22	39140000000	106
HCON_00118750	Translocon Sec61 SecY and SecY protein domain containing protein	28.0204	27.9241	28.1882	27.8222	6	6	6	18.8	18.8	18.8	52.143	0	253.09	6469000000	52
HCON_00119120	CoA-binding and ATP-citrate lyase succinyl-CoA ligase domain containing protein	30.2713	29.7476	30.1646	29.975	19	19	18	45.1	45.1	42.4	34.881	0	323.31	70100000000	288
HCON_00119150	ATPase and Haloacid dehalogenase hydrolase domain containing protein	27.8861	28.0238	27.9338	27.9124	16	16	14	19	19	16.3	126.85	0	212.72	7903900000	109
HCON_00119170	Uncharacterised	26.6562	26.6695	26.7285	26.6531	5	5	5	26.2	26.2	26.2	24.889	0	13.935	3889200000	57
HCON_00119180	ARF SAR superfamily domain containing protein	29.3048	29.8235	29.76	29.6199	14	14	14	86.6	86.6	86.6	21.964	0	323.31	32533000000	138
HCON_00119340	Ribosomal protein S25 domain containing protein	29.9471	30.738	29.2766	29.5067	4	4	4	32.5	32.5	32.5	13.142	0	100.29	12466000000	33
HCON_00119540	PDZ domain containing protein	29.6917	29.673	30.1454	30.2165	7	7	7	23.4	23.4	23.4	32.064	0	127.87	22074000000	107
HCON_00119870	PT repeat family protein	26.5597	26.2593	26.8899	26.4814	8	8	8	18.3	18.3	18.3	81.213	0	153.07	2790000000	41
HCON_00120050	hypothetical protein Y032_0123g1176	27.6944	27.6626	27.7442	27.2641	19	19	19	27	27	27	100.89	0	129.66	5837500000	48
HCON_00120120	FAD-dependent pyridine nucleotide-disulphide oxidoreductase and Pyridine nucleotide-disulphide oxidoreductase domain containing protein	31.5747	31.5476	31.7308	31.3897	26	26	26	62.2	62.2	62.2	52.892	0	323.31	243870000000	447
HCON_00120710	Uncharacterised	32.1688	31.8244	31.8649	31.6694	7	7	7	56.4	56.4	56.4	14.286	0	197.53	36752000000	107
HCON_00121800	Uncharacterised	27.2262	27.5327	27.3783	26.9698	9	9	9	42.3	42.3	42.3	27.208	0	80.213	5777400000	76
HCON_00122680	Hypothetical protein CBG03167	24.9855	24.0967	25.8153	25.208	19	19	15	51.8	51.8	42.6	58.57	0	258.23	10773000000	120
HCON_00123490	Uncharacterised	26.8526	26.6873	27.4777	26.9706	2	2	2	22.1	22.1	22.1	14.89	0	5.6378	2614900000	21
HCON_00123530	Lipoma HMGIC fusion partner protein and Heat shock protein 70 domain containing protein	32.808	32.7529	32.5828	32.7041	36	36	33	65.9	65.9	61.6	70.429	0	323.31	552770000000	1046
HCON_00123600	Histone H1 H5 domain containing protein	NaN	27.0514	26.3312	26.3458	1	1	1	9.8	9.8	9.8	20.085	0	89.396	1232400000	16
HCON_00123770	Uncharacterised	28.1978	27.9698	27.8974	27.7964	7	7	7	22.5	22.5	22.5	55.291	0	128.53	3925400000	60
HCON_00123830	Uncharacterised	26.9841	26.8642	26.428	26.5324	7	7	7	20.2	20.2	20.2	51.098	0	28.263	1939300000	46
HCON_00123890	Aminoacyl-tRNA synthetase and tRNA-binding region domain containing protein	27.1944	26.8076	27.1588	26.7496	8	8	8	11.7	11.7	11.7	102.85	0	121.25	2566300000	39
HCON_00123930	Ribosomal protein S17 domain containing protein	30.2825	30.1072	30.1141	29.9427	10	10	10	53.5	53.5	53.5	17.631	0	280.29	40048000000	175
HCON_00124270	ATPase and Bromodomain domain containing protein	32.3248	32.7414	32.622	32.5184	1	1	1	0.9	0.9	0.9	139.31	0.0052431	2.726	72118000000	75
HCON_00124350	Short-chain dehydrogenase reductase SDR domain containing protein, partial	28.6253	29.0611	29.0371	29.0029	7	7	4	26.9	26.9	13.4	31.015	0	207.65	11764000000	82
HCON_00124360	Short-chain dehydrogenase reductase SDR domain containing protein	27.574	27.6188	27.3084	NaN	5	2	2	19.7	6.2	6.2	30.984	0	56.278	1641200000	11
HCON_00124750	phosphogluconate dehydrogenase	27.3379	27.7077	28.3364	28.1064	7	7	7	23.1	23.1	23.1	53.366	0	29.461	8321900000	88
HCON_00124840	Uncharacterised	29.718	29.7496	30.1595	30.172	4	4	4	51.7	51.7	51.7	15.789	0	41.402	21995000000	62
HCON_00125150	CRE-PQN-22 protein, partial	30.5739	30.5036	30.386	30.363	43	43	43	54.5	54.5	54.5	131.72	0	323.31	156270000000	681
HCON_00125160	29kDa protein from Anisakis simplex	27.6591	27.4991	27.6934	27.4659	9	9	9	30	30	30	30.079	0	112.14	7641000000	67
HCON_00125210	hypothetical protein Y032_0244g3536	27.7514	27.9474	27.8568	28.0481	34	34	34	28.1	28.1	28.1	192.34	0	290.08	15854000000	200
HCON_00125370	Protein F18A1.7	29.6356	29.3993	29.5144	29.4715	8	8	8	23.7	23.7	23.7	41.927	0	152.01	20589000000	105
HCON_00125470	Uncharacterised	27.292	27.2974	26.8948	26.7459	2	2	2	8.4	8.4	8.4	50.708	0	47.058	1883000000	32
HCON_00125640	Aminotransferase domain containing protein	31.9563	32.0341	32.0197	32.0593	26	26	26	73.2	73.2	73.2	44.366	0	323.31	355850000000	689
HCON_00125730	hypothetical protein ANCCEY_14179	28.619	28.2406	28.5916	28.0958	5	5	5	51.2	51.2	51.2	14.447	0	97.929	4858700000	45
HCON_00125900	putative type I inositol-1,4,5-trisphosphate	28.9765	29.1184	29.0927	29.3047	20	20	20	56.3	56.3	56.3	46.28	0	322.16	39455000000	189
HCON_00125930	Amino acid permease-associated region domain containing protein	27.8258	27.3599	28.0158	27.9178	5	5	5	12.2	12.2	12.2	54.269	0	50.207	3905500000	40
HCON_00126490	putative zinc metallopeptidase	27.8341	27.7146	27.4076	27.7534	55	55	55	56.9	56.9	56.9	107.03	0	323.31	117590000000	794
HCON_00126500	putative zinc metallopeptidase, partial	32.4769	32.6072	32.61	32.55	61	61	61	61.2	61.2	61.2	96.513	0	323.31	955090000000	1665
HCON_00126650	ETC complex I subunit domain containing protein	28.9472	29.0415	28.9897	29.2858	9	9	9	66.9	66.9	66.9	17.396	0	236.75	19129000000	118
HCON_00126680	Peptidase M24 domain containing protein	27.7215	27.6071	27.6491	27.5171	11	11	11	40	40	40	44.245	0	76.553	5069100000	45
HCON_00126740	Uncharacterised	29.8624	29.9443	29.4848	29.5783	5	5	5	31.6	31.6	31.6	15.446	0	154.72	15972000000	85
HCON_00127040	Histone core domain containing protein	NaN	26.5019	26.9664	27.1817	3	2	2	38	31.4	31.4	14.583	0	108.6	824720000	11
HCON_00127500	DNA-binding SAP domain containing protein	29.3668	28.3576	28.1544	30.3663	7	7	7	10.4	10.4	10.4	123.93	0	56.145	10875000000	39
HCON_00127540	Uncharacterised	26.9918	26.855	26.838	26.9486	8	8	8	22.9	22.9	22.9	46.266	0	150.92	5292000000	84
HCON_00127680	UDP-glucuronosyl UDP-glucosyltransferase domain containing protein	NaN	25.2245	25.0587	25.1654	6	6	6	15	15	15	47.347	0	23.566	1553300000	26
HCON_00127690	Guanine nucleotide binding protein (G-protein) domain containing protein	27.3438	27.0091	27.196	27.6531	13	13	11	40.4	40.4	35.3	41.039	0	35.464	4743700000	56
HCON_00128000	Protein of unknown function DUF148 domain containing protein	34.6815	34.6721	34.5646	34.4281	19	19	19	52.5	52.5	52.5	23.161	0	323.31	608620000000	547
HCON_00128120	Pyruvate kinase domain containing protein	30.576	30.2526	30.427	30.2787	32	32	32	71	71	71	56.837	0	323.31	149730000000	535
HCON_00128780	putative cytochrome c	28.9676	29.0999	29.2963	29.1416	6	6	5	57.1	57.1	50.9	12.466	0	114.94	22707000000	60
HCON_00128790	Uncharacterised	29.3717	29.6473	29.6283	29.1916	9	9	9	43.1	43.1	43.1	21.029	0	255.84	25930000000	104
HCON_00128870	Uncharacterised	28.0679	28.3488	28.1258	28.194	11	11	11	34.4	34.4	34.4	55.391	0	323.31	6451900000	93
HCON_00129480	Aldo keto reductase domain containing protein	27.9048	27.4385	27.8503	28.1865	8	8	8	31.6	31.6	31.6	36.46	0	173.4	5407800000	47
HCON_00129900	ATPase domain containing protein	29.6173	29.6209	29.7744	29.8076	13	13	13	41.8	41.8	41.8	32.903	0	236.96	35266000000	160
HCON_00129950	Uncharacterised	27.5615	27.7806	27.55	27.6909	18	18	18	21.8	21.8	21.8	112.12	0	275.19	8398800000	139
HCON_00130000	Uncharacterised	NaN	26.9168	26.2221	26.6918	7	7	7	31.4	31.4	31.4	34.767	0	13.663	2104100000	22
HCON_00130600	Armet protein domain containing protein	27.9234	28.2641	27.8919	27.8853	3	3	3	20	20	20	18.826	0	23.971	3751900000	45
HCON_00130620	B-cell receptor-associated 31 domain containing protein	27.3818	27.6807	26.9183	27.67	7	7	7	30.9	30.9	30.9	24.379	0	51.609	4862600000	49
HCON_00131190	putative ubiquitin conjugating enzyme 2	28.3231	28.2684	28.58	28.3468	3	3	3	36.1	36.1	36.1	16.691	0	158.55	5911200000	31
HCON_00131410	Uncharacterised	29.0228	29.8475	28.5586	28.2981	4	4	4	62.3	62.3	62.3	21.198	0	323.31	13020000000	75
HCON_00131890	Uncharacterised	26.8991	26.118	26.9181	NaN	6	6	6	26.2	26.2	26.2	37.057	0	95.904	2654500000	39
HCON_00132130	Peptidase M20 domain containing protein	29.3519	29.3837	29.1232	29.4644	11	11	11	50.6	50.6	50.6	37.745	0	190.04	21677000000	113
HCON_00132670	Microsomal signal peptidase 25 kDa subunit domain containing protein	27.5121	27.6905	27.6137	28.071	6	6	6	37.6	37.6	37.6	20.891	0	22.668	4562300000	48
HCON_00132940	Uncharacterised	29.6711	29.7868	29.7459	29.7301	25	25	25	38.5	38.5	38.5	80.141	0	323.31	77430000000	378
HCON_00132990	FAD dependent oxidoreductase domain containing protein	28.6395	28.8857	29.1406	28.8363	16	16	16	49.7	49.7	49.7	49.25	0	205.74	37780000000	217
HCON_00133150	Proteinase inhibitor I2 and Peptidase S10 domain containing protein	27.3639	27.3853	NaN	27.5779	7	7	7	10.4	10.4	10.4	118.86	0	323.31	4552600000	48
HCON_00133200	Uncharacterised	26.8498	26.5239	NaN	26.7439	9	9	9	12.6	12.6	12.6	103.24	0	23.882	2555900000	46
HCON_00133280	Oxoglutarate iron-dependent oxygenase domain containing protein	26.4038	26.3478	26.1432	NaN	4	4	4	14.8	14.8	14.8	40.019	0	119.23	2419700000	48
HCON_00133400	Cytochrome b5 domain containing protein	28.4004	27.9465	28.1771	NaN	3	3	3	32.3	32.3	32.3	15.391	0	323.31	6384400000	40
HCON_00133410	Calponin actin-binding and Spectrin repeat and EF-hand domain containing protein	29.6864	29.7368	29.8145	29.7797	60	60	60	63.6	63.6	63.6	104.75	0	323.31	157700000000	773
HCON_00133690	Eukaryotic translation initiation factor 4E (eIF-4E) domain containing protein	27.8256	27.6511	27.3114	27.4541	4	4	4	23.1	23.1	23.1	26.238	0	65.718	1453400000	15
HCON_00133995	LETM1 domain containing protein	26.9086	26.6192	26.3026	26.1144	5	5	5	9	9	9	86.372	0	17.925	1885000000	29
HCON_00134020	Uncharacterised	28.0951	28.2806	28.2178	28.5489	13	13	13	35.1	35.1	35.1	58.897	0	323.31	10160000000	114
HCON_00134085	Methyltransferase type 11 domain containing protein	27.1965	27.6518	27.4324	27.6498	14	14	14	39.6	39.6	39.6	50.023	0	93.515	4322100000	42
HCON_00134090	Peptidase M1 domain containing protein	28.8751	28.9489	28.9036	28.7858	28	28	28	33	33	33	131.08	0	323.31	28824000000	249
HCON_00134220	Calponin actin-binding and Spectrin repeat and Pleckstrin homology domain containing protein	29.7223	29.2434	29.9408	29.2092	78	78	78	42.7	42.7	42.7	268.52	0	323.31	72737000000	683
HCON_00134300	Globin domain containing protein	37.251	37.1277	37.0408	37.087	21	21	3	72.3	72.3	11.6	19.635	0	323.31	5733600000000	1991
HCON_00134330	globin	25.4621	25.6007	25.5099	25.5845	3	3	3	27	27	27	18.688	0	56.149	596210000	15
HCON_00134340	Globin domain containing protein	29.4696	29.133	29.5807	29.314	10	10	10	61.4	61.4	61.4	18.408	0	242.61	21291000000	114
HCON_00134380	Globin domain containing protein	32.1594	32.1497	32.0517	32.2017	12	10	10	64	53.7	53.7	19.859	0	323.31	165410000000	268
HCON_00134390	Globin domain containing protein	33.3466	33.3445	33.5129	33.7054	14	14	2	70.9	70.9	23.4	19.706	0	323.31	511690000000	422
HCON_00134410	Globin domain containing protein	NaN	27.5039	27.0131	27.4151	4	4	4	27.5	27.5	27.5	18.295	0	31.137	3139300000	42
HCON_00134490	Uncharacterised	33.0806	33.0014	33.3709	33.4918	13	13	13	82.7	82.7	82.7	17.761	0	323.31	250630000000	265
HCON_00134740	Glutamine synthetase domain containing protein	31.1687	31.1692	31.0439	30.8836	21	21	18	55.7	55.7	48.7	43	0	323.31	261360000000	514
HCON_00134900	pyruvate dehydrogenase complex dihydrolipoamide acetyltransferase	30.6734	30.7981	30.3587	30.577	17	17	14	36.5	36.5	32.6	65.863	0	323.31	104770000000	271
HCON_00135010	Calreticulin calnexin domain containing protein	31.7331	31.5862	31.507	31.4739	15	15	15	40.4	40.4	40.4	47.01	0	323.31	112790000000	253
HCON_00135050	Uncharacterised	36.4655	36.4653	36.325	36.382	39	39	3	80.3	80.3	4.5	41.81	0	323.31	6511900000000	2131
HCON_00135061	Uncharacterised	33.6984	34.1082	33.921	33.9443	38	2	0	80.3	3.7	0	41.812	0	139.28	378200000000	128
HCON_00185450	hypothetical protein B9Z55_024211	27.6124	27.5644	27.176	28.4329	36	3	3	80.3	16.5	16.5	41.777	0	174.99	4931600000	66
HCON_00135220	hypothetical protein HCOI_00050600	26.9826	27.0068	NaN	26.8897	5	5	5	16.8	16.8	16.8	45.748	0	69.155	3257000000	31
HCON_00135300	Uncharacterised	29.2698	28.8699	29.4171	29.2315	17	17	17	48	48	48	47.826	0	222.41	25172000000	136
HCON_00135670	PREDICTED: 40S ribosomal protein S4-like	29.6568	29.7857	29.648	29.6249	19	19	19	59	59	59	29.407	0	162.92	50077000000	291
HCON_00135710	NAD-dependent epimerase dehydratase domain containing protein	31.5091	31.6065	31.5352	31.686	21	21	21	63.4	63.4	63.4	41.589	0	323.31	179320000000	343
HCON_00135730	hypothetical protein TELCIR_03440	26.1547	26.4817	26.6161	26.3244	3	3	3	19.5	19.5	19.5	25.883	0	61.176	1647800000	40
HCON_00136340	Globin domain containing protein	29.4198	29.9874	29.7316	29.2405	9	9	9	57.7	57.7	57.7	17.928	0	109.32	44243000000	113
HCON_00136510	NIM-1 protein	30.3861	30.4825	30.2942	30.3881	10	10	10	62.9	62.9	62.9	19.483	0	323.31	54981000000	168
HCON_00136550	Hypothetical protein CBG02857	28.5162	27.9216	27.7265	28.0826	6	6	6	36.5	36.5	36.5	21.28	0	43.388	6057500000	52
HCON_00136990	heat shock protein 90	31.1823	31.1852	31.1119	31.1671	50	50	50	70.7	70.7	70.7	79.182	0	323.31	222640000000	827
HCON_00137170	Appr-1-p processing domain containing protein	28.3977	28.5077	28.4229	28.3098	11	11	11	67.3	67.3	67.3	21.767	0	274.15	18520000000	138
HCON_00137470	Transthyretin domain containing protein	28.0356	27.7625	27.7997	27.9777	9	5	5	62.5	38.2	38.2	15.356	0	270.25	6649200000	57
HCON_00137480	Transthyretin domain containing protein	26.7608	NaN	26.7238	26.5267	5	5	5	55.1	55.1	55.1	15.189	0	60.169	1877700000	28
HCON_00137510	Transthyretin domain containing protein	28.7234	29.0495	28.7823	28.6082	10	10	2	69.3	69.3	26.3	15.181	0	293.36	15833000000	152
HCON_00137540	Transthyretin domain containing protein	32.3665	32.3462	32.1768	32.0192	11	11	9	73.2	73.2	62.2	14.217	0	323.31	125710000000	280
HCON_00137550	Transthyretin domain containing protein	28.1564	28.3432	28.0167	28.3743	6	5	5	51.1	41	41	15.788	0	26.943	6500800000	36
HCON_00137980	Dynamin and EF hand domain containing protein	30.3841	30.4604	30.3314	30.3993	48	48	48	53	53	53	107	0	323.31	134700000000	668
HCON_00138100	C. briggsae CBR-LPD-9 protein	28.0982	28.0589	28.4238	28.1712	3	3	3	18	18	18	14.881	0	6.8667	4110500000	23
HCON_00138170	Uncharacterised	30.0291	29.782	30.0907	29.6983	16	16	16	47.9	47.9	47.9	44.08	0	323.31	85381000000	239
HCON_00138220	PREDICTED: 60S ribosomal protein L38	27.9201	28.1166	27.5202	27.7787	6	6	6	61.4	61.4	61.4	8.1538	0	36.078	7853400000	87
HCON_00138530	Immunoglobulin I-set and Protein of unknown function DUF1136 domain containing protein, partial	30.0309	29.9925	29.7019	28.9321	203	203	203	60	60	60	498.61	0	323.31	640780000000	2677
HCON_00138930	hypothetical protein Y032_0188g1155	27.8251	28.3457	28.5734	28.2609	23	23	23	47.2	47.2	47.2	56.597	0	323.31	34941000000	248
HCON_00139330	Ubiquitin and Ribosomal protein S30 domain containing protein	27.4659	27.7944	27.0116	NaN	3	3	3	9.2	9.2	9.2	13.959	0	30.651	3111600000	21
HCON_00139960	NSF attachment protein domain containing protein	26.7928	25.1735	25.4184	27.1188	11	11	11	43.2	43.2	43.2	32.961	0	120.26	2961000000	67
HCON_00140580	putative major allergen	28.167	27.9346	28.1874	27.921	4	4	4	42.1	42.1	42.1	16.308	0	18.022	3947100000	44
HCON_00140620	Biotin lipoyl attachment and 2-oxoacid dehydrogenase acyltransferase domain containing protein	29.7332	30.8276	30.5416	30.4409	17	16	16	41.3	41.3	41.3	51.161	0	323.31	53221000000	223
HCON_00140840	Uncharacterised	29.3856	29.4715	29.4851	29.143	8	8	7	24	24	19.8	58.414	0	169.07	12673000000	109
HCON_00141140	Reticulon domain containing protein	29.677	29.7081	29.437	29.4272	11	11	11	21.6	21.6	21.6	63.946	0	140.48	17156000000	141
HCON_00141580	Proteinase inhibitor I2 domain containing protein	28.7707	28.6508	28.5591	28.4861	8	8	8	49.7	49.7	49.7	21.845	0	323.31	12984000000	108
HCON_00142050	Uncharacterised	30.1377	31.1912	31.1347	30.7059	2	2	2	32	32	32	17.584	0	323.31	24580000000	50
HCON_00142160	Protein synthesis factor and Translation elongation factor EFTu EF1A domain containing protein	26.3921	26.8204	27.1428	26.8455	9	9	9	25.5	25.5	25.5	60.361	0	193.77	3706100000	69
HCON_00142250	putative rRNA 2'-O-methyltransferase fibrillarin	26.8558	27.3173	27.7969	27.1071	9	9	9	38.3	38.3	38.3	35.187	0	93.92	3544700000	45
HCON_00142255	hypothetical protein Y032_0023g728	30.0689	30.3558	30.0465	30.1945	12	12	12	61	61	61	16.651	0	323.31	58855000000	184
HCON_00142350	NOP5 and NOSIC and Pre-mRNA processing ribonucleoprotein domain containing protein	25.7652	26.9422	26.5295	26.5806	5	5	5	11.5	11.5	11.5	56.267	0	16.843	1181400000	22
HCON_00142490	Acyl-CoA dehydrogenase and Acyl-CoA oxidase dehydrogenase domain containing protein	28.3136	28.1645	28.4234	28.3172	16	16	13	44.2	44.2	39.9	46.026	0	291.11	17476000000	115
HCON_00142510	Heat shock protein Hsp20 domain containing protein	29.0276	29.2402	29.2234	29.0351	8	7	7	59.1	54	54	16.002	0	266.06	17789000000	115
HCON_00142520	Acyl-CoA dehydrogenase and Acyl-CoA oxidase dehydrogenase domain containing protein	26.3691	26.3638	26.2759	26.301	10	7	7	33.6	27.1	27.1	45.561	0	56.388	4443000000	58
HCON_00142800	Peptidase C1A domain containing protein	28.3107	28.5152	28.484	28.6989	13	13	13	50.6	50.6	50.6	44.027	0	323.31	12466000000	119
HCON_00142868	Uncharacterised	27.6513	27.519	27.4664	27.718	12	12	12	71.8	71.8	71.8	32.667	0	323.31	14935000000	135
HCON_00143120	Ras domain containing protein	28.9322	29.1383	28.8243	28.9802	12	12	11	73.2	73.2	67.8	22.631	0	286.82	23778000000	168
HCON_00143650	Apolipoprotein O domain containing protein	27.9909	27.97	28.0254	27.9482	7	7	7	39.6	39.6	39.6	23.355	0	194.07	7791300000	65
HCON_00144060	Asparaginase glutaminase and Ankyrin domain containing protein	26.2352	NaN	26.2062	26.4173	13	13	13	26.8	26.8	26.8	72.507	0	59.399	5016400000	55
HCON_00144140	Uncharacterised	30.1784	30.1975	30.1461	30.0729	23	23	23	44.9	44.9	44.9	78.513	0	323.31	68442000000	330
HCON_00144160	Intermediate filament domain containing protein	32.0772	32.0733	32.093	32.1914	38	38	38	62.1	62.1	62.1	58.889	0	323.31	330510000000	810
HCON_00144270	hypothetical protein Y032_0020g124	28.5584	28.7312	28.9957	28.9443	4	4	4	39.1	39.1	39.1	18.198	0	152.03	7361700000	53
HCON_00144350	unknown	27.8803	27.6587	NaN	27.9973	10	10	10	32.8	32.8	32.8	39.878	0	61.856	3521600000	45
HCON_00145300	Myosin and Myosin head and Myosin tail domain containing protein	29.9705	30.0193	29.6176	29.5746	11	6	6	6.2	4.1	4.1	220.68	0	323.31	28629000000	99
HCON_00145540	Rhodanese domain containing protein	29.511	29.8046	29.5624	29.2722	17	17	12	54.9	54.9	46.3	36.988	0	323.31	47160000000	195
HCON_00145570	Rhodanese domain containing protein	27.4348	27.6279	27.6684	27.3127	14	9	9	43.8	35.2	35.2	36.829	0	84.793	10456000000	95
HCON_00145720	hypothetical protein Y032_0009g478	29.7766	29.8374	29.9406	29.9544	63	63	63	67.8	67.8	67.8	128.29	0	323.31	375620000000	1145
HCON_00145980	Alcohol dehydrogenase GroES and Alcohol dehydrogenase domain containing protein	29.2712	29.3875	29.0409	28.978	15	15	15	44.4	44.4	44.4	41.122	0	321.13	17038000000	125
HCON_00146110	Biotin lipoyl attachment and E3 binding and 2-oxoacid dehydrogenase acyltransferase domain containing protein	28.6142	28.6292	28.9296	28.9066	17	16	14	37.8	36.2	30.7	53.522	0	231.7	19350000000	151
HCON_00146290	Dpy-30 motif domain containing protein	28.8463	27.5781	27.3524	27.0014	2	2	2	25.2	25.2	25.2	14.255	0	100.78	3510600000	41
HCON_00146420	Uncharacterised	27.747	27.7152	28.0268	27.9329	22	22	22	45.3	45.3	45.3	78.031	0	323.31	16127000000	175
HCON_00146620	kinectin-like	27.6241	27.7894	27.7614	28.0849	20	20	20	30.5	30.5	30.5	93.341	0	323.31	12879000000	146
HCON_00147420	Glutathione S-transferase and Translation elongation factor EF1B domain containing protein	30.6795	30.7093	30.5551	30.2271	18	18	18	53.5	53.5	53.5	46.435	0	323.31	45706000000	241
HCON_00147580	tetratricopeptide repeat protein	28.9714	29.0367	29.0557	29.1025	15	15	15	54.1	54.1	54.1	30.067	0	323.31	27503000000	178
HCON_00147830	Peptidyl-prolyl cis-trans isomerase domain containing protein	26.9478	26.3094	26.5767	26.6733	6	6	6	36	36	36	21.272	0	38.766	3065600000	33
HCON_00148620	Transthyretin-like family protein	31.9086	31.9374	31.6619	31.2416	5	4	4	34.2	34.2	34.2	16.902	0	323.31	67162000000	114
HCON_00148660	Glycosyl transferase domain containing protein	30.7767	30.8572	30.8361	30.8304	67	67	67	72.7	72.7	72.7	97.994	0	323.31	320550000000	1241
HCON_00149170	Like-Sm ribonucleoprotein and Macrophage migration inhibitory factor domain containing protein	30.7482	30.7529	31.1925	31.1175	8	8	8	63.5	63.5	63.5	17.749	0	267.65	50127000000	138
HCON_00149270	oxidoreductase, aldo/keto reductase family protein	27.9461	27.2151	27.459	27.3785	7	6	6	27.3	27.3	27.3	37.73	0	17.146	2127500000	25
HCON_00149450	emp24 gp25L p24 domain containing protein	27.6037	27.5694	27.7487	27.7407	6	6	6	29.3	29.3	29.3	20.326	0	56.481	6711700000	59
HCON_00149700	sodium/potassium-transporting ATPase subunit alpha-1	30.5781	30.5414	30.5082	30.6841	38	38	38	38.7	38.7	38.7	120.32	0	323.31	41561000000	415
HCON_00149810	Spectrin repeat and Immunoglobulin I-set domain containing protein	29.2181	29.1284	29.1619	29.1303	80	80	80	44.6	44.6	44.6	261.28	0	323.31	99004000000	718
HCON_00149900	Uncharacterised	33.017	33.051	33.1135	33.0315	198	198	188	70.6	70.6	69.1	225.97	0	323.31	3745200000000	4970
HCON_00150340	Thioredoxin and Glutaredoxin domain containing protein	26.5841	26.3539	26.4668	25.9245	5	5	5	27	27	27	38.187	0	29.24	1927700000	37
HCON_00150530	Protein ZTF-7	27.1222	26.9963	26.7173	NaN	8	8	8	16	16	16	72.611	0	80.32	1577200000	31
HCON_00150740	Sec23/Sec24 trunk domain protein	27.7866	27.7794	27.3154	27.7879	13	13	13	28.1	28.1	28.1	89.638	0	323.31	9080500000	103
HCON_00150940	Galectin domain containing protein	28.9766	28.9164	28.91	28.8046	15	15	15	56.8	56.8	56.8	37.142	0	230.57	22583000000	157
HCON_00150945	Uncharacterised	26.9862	26.9674	26.6026	26.3365	12	12	12	51	51	51	37.939	0	296.18	5585700000	105
HCON_00151550	FERM central and Pleckstrin homology domain containing protein	26.4717	26.6454	27.0173	26.7665	14	14	14	24	24	24	82.265	0	104.04	5233100000	78
HCON_00151650	Protein RIL-1	29.8669	29.6869	29.4359	29.2179	4	4	4	36.2	36.2	36.2	16.318	0	9.8272	11314000000	34
HCON_00152370	Leucine-rich repeat and Immunoglobulin I-set and Haem peroxidase domain containing protein	26.7465	26.5914	26.3819	26.7111	15	15	15	16.3	16.3	16.3	142.54	0	64.29	2500200000	53
HCON_00152610	Proteinase inhibitor I25 domain containing protein	28.9358	28.9146	28.8023	29.0738	8	8	8	46.4	46.4	46.4	17.98	0	164.24	38583000000	136
HCON_00152620	Proteinase inhibitor I25 domain containing protein	31.1414	31.3126	31.4729	31.4928	8	8	8	60.1	60.1	60.1	15.635	0	323.31	61610000000	210
HCON_00153230	aspartyl protease precursor	28.9683	28.8484	28.7807	28.5306	17	17	17	27.2	27.2	27.2	47.817	0	323.31	78770000000	282
HCON_00153260	Propeptide and Peptidase A1 domain containing protein	30.6767	30.7122	30.8703	30.797	23	23	23	56.8	56.8	56.8	47.546	0	323.31	193620000000	647
HCON_00153370	Uncharacterised	26.0527	26.2262	25.9192	26.1161	6	6	6	9.7	9.7	9.7	86.693	0	16.149	802330000	23
HCON_00153580	Late embryogenesis abundant protein and Protein-tyrosine phosphatase domain containing protein	29.6367	29.4986	29.8998	29.3732	36	36	36	39.5	39.5	39.5	134.38	0	323.31	30201000000	258
HCON_00153650	emp24 gp25L p24 domain containing protein	28.701	28.5736	27.9965	28.3938	8	8	8	48.3	48.3	48.3	23.926	0	62.765	6036600000	58
HCON_00153740	Actin-binding domain containing protein	29.7169	29.6365	29.4463	29.5919	12	12	12	67.5	67.5	67.5	18.465	0	323.31	26729000000	222
HCON_00154460	Ribosomal protein L2 domain containing protein	30.4134	30.3504	30.5181	30.5841	11	11	11	49.2	49.2	49.2	28.034	0	323.31	50319000000	240
HCON_00154670	eRF1 1 and eRF1 2 and eRF1 3 domain containing protein	26.416	26.3065	26.7551	26.7239	5	5	5	15	15	15	49.288	0	19.867	1377000000	40
HCON_00155130	Uncharacterised kinase D1044.1 domain containing protein	26.0834	26.7666	26.2708	26.0879	5	5	5	13	13	13	48.999	0	44.709	2073300000	36
HCON_00155830	Protein Y105C5B.5	29.7385	29.0751	28.9951	29.0129	8	8	8	68	68	68	14.436	0	222.97	32079000000	149
HCON_00155870	Uncharacterised	27.971	27.822	28.0077	28.3241	13	13	13	38.3	38.3	38.3	46.937	0	74.368	8756300000	74
HCON_00155910	Protein-L-isoaspartate(D-aspartate) O-methyltransferase domain containing protein	27.7644	27.924	27.9607	27.8023	6	6	6	33.9	33.9	33.9	30.803	0	27.698	5410700000	65
HCON_00156030	Aminotransferase domain containing protein	30.9714	31.083	31.1495	31.2059	25	25	25	74.4	74.4	74.4	49.04	0	323.31	177380000000	470
HCON_00156170	Uncharacterised	29.3284	29.4102	29.1676	29.2346	23	23	23	59.1	59.1	59.1	40.431	0	323.31	54556000000	305
HCON_00156220	Coenzyme A transferase domain containing protein	27.294	27.4252	27.646	28.2402	8	8	3	16.7	16.7	7.9	56.122	0	73.962	8051000000	78
HCON_00156230	microsomal aminopeptidase	31.6516	31.5622	31.6802	31.6208	83	83	82	69.9	69.9	69.2	112.08	0	323.31	523760000000	1772
HCON_00156240	Peptidase M1 domain containing protein	29.2148	29.1419	29.133	28.983	65	58	38	55.6	52.2	37.2	110.85	0	323.31	99983000000	654
HCON_00156270	membrane aminopeptidase H11-4, isoform 4	29.7785	29.8886	29.6109	29.6893	84	80	72	72.9	71.5	67.1	108.01	0	323.31	224920000000	937
HCON_00156280	antigen h11	29.3808	29.4814	29.2513	29.1202	79	70	68	72	65.4	65.4	110.78	0	323.31	134310000000	795
HCON_00156285	microsomal aminopeptidase	31.2094	31.2568	31.3641	31.2695	87	87	75	77	77	69.5	111.02	0	323.31	655080000000	1864
HCON_00156810	Nidogen and G2 nidogen fibulin G2F and EGF calcium-binding and EGF and Low-density lipoprotein receptor domain containing protein	28.7887	28.6905	28.5892	28.5585	31	31	31	29.4	29.4	29.4	172.61	0	323.31	16340000000	226
HCON_00157160	Calponin repeat domain containing protein	30.7687	30.5555	30.4457	30.6064	23	23	22	68.7	68.7	66.9	42.64	0	323.31	138850000000	407
HCON_00157190	Gamma-glutamyltranspeptidase domain containing protein	27.3422	27.3908	26.6162	26.4294	24	24	24	36.6	36.6	36.6	70.448	0	323.31	29832000000	219
HCON_00158340	Cytochrome bd ubiquinol oxidase domain containing protein	29.7457	29.6773	29.4763	29.6252	9	9	9	64.6	64.6	64.6	15.693	0	288.87	20966000000	122
HCON_00158480	Lactate malate dehydrogenase domain containing protein	32.5552	32.4771	32.3737	32.4859	20	20	20	67.4	67.4	67.4	36.188	0	323.31	402370000000	553
HCON_00158670	Isocitrate lyase phosphorylmutase and Malate synthase domain containing protein	28.6147	28.3898	28.4915	28.4345	30	30	30	38.6	38.6	38.6	109.38	0	323.31	23156000000	227
HCON_00158840	immunogenic protein 3	32.4775	32.5077	32.7714	32.7536	6	6	6	44.6	44.6	44.6	13.461	0	323.31	110420000000	91
HCON_00158870	EF hand domain containing protein	NaN	27.3556	26.9946	27.8864	4	4	4	34.6	34.6	34.6	22.163	0	22.42	2407500000	29
HCON_00158930	Thioredoxin domain containing protein	26.7021	27.1211	28.0684	28.021	4	4	4	20.7	20.7	20.7	27.46	0	15.619	2777900000	36
HCON_00158940	Uncharacterised	28.522	NaN	28.8386	28.6154	7	7	7	50.9	50.9	50.9	24.995	0	104.01	11162000000	50
HCON_00158960	hypothetical protein Y032_0099g3178	28.5225	28.4192	28.6039	28.357	10	10	10	61	61	61	19.009	0	323.31	10064000000	117
HCON_00159120	Metallophosphoesterase domain containing protein	26.8038	27.4524	26.8994	NaN	8	8	4	29.4	29.4	16	36.888	0	38.947	2867000000	59
HCON_00159230	Uncharacterised	26.6366	26.797	26.93	NaN	9	9	9	24.7	24.7	24.7	54.604	0	43.786	2993600000	34
HCON_00159720	HEAT and TATA-binding protein interacting (TIP20) domain containing protein	26.9607	26.6539	27.096	26.8284	20	20	20	25.3	25.3	25.3	140.06	0	240.06	6644300000	86
HCON_00160020	Ammonium transporter domain containing protein	29.7627	29.5947	30.4093	30.5083	9	9	9	27.4	27.4	27.4	50.19	0	323.31	21620000000	82
HCON_00160170	HpcH HpaI aldolase domain containing protein	27.8914	28.0955	28.0072	27.9523	9	9	9	42.5	42.5	42.5	36.048	0	151.58	9746300000	80
HCON_00160240	Uncharacterised	27.7423	28.0707	28.3285	28.0915	6	6	6	38.3	38.3	38.3	21.416	0	218.95	6388600000	63
HCON_00160600	Calponin actin-binding and Spectrin repeat and Src homology-3 and Pleckstrin homology domain containing protein	26.3022	28.2571	27.93	28.3234	36	36	36	13.2	13.2	13.2	462.74	0	239.11	8592700000	122
HCON_00160690	glycoprotein	32.6501	32.5337	32.6265	32.6658	131	131	131	65.9	65.9	65.9	187.5	0	323.31	881870000000	2666
HCON_00160710	EGF domain containing protein	27.6086	27.47	27.8647	27.7451	4	4	4	8	8	8	73.672	0	14.733	3171300000	29
HCON_00160980	chaperone protein DnaK	29.8355	30.0987	29.9491	29.7537	26	26	26	45.7	45.7	45.7	72.353	0	323.31	71136000000	429
HCON_00160990	Uncharacterised	28.4195	28.1512	28.0632	28.0224	20	20	20	47.7	47.7	47.7	47.526	0	323.31	17785000000	162
HCON_00161030	DeoxyUTP pyrophosphatase domain containing protein	28.2589	28.1693	28.1498	28.1033	6	6	4	53.2	53.2	38.9	20.54	0	197.91	5027000000	49
HCON_00161790	DNA RNA non-specific endonuclease and Coatomer domain containing protein	27.3099	27.6845	26.9162	27.15	8	8	8	38.3	38.3	38.3	32.663	0	43.898	4908900000	56
HCON_00162420	22 upper	31.8834	32.1573	31.5165	31.8687	7	7	7	35.1	35.1	35.1	22.904	0	135.53	74368000000	89
HCON_00162470	24 kDa secreted protein	31.6284	31.328	31.1746	31.2817	8	8	3	47.3	47.3	20.8	22.997	0	323.31	61309000000	186
HCON_00162490	Alt-1 protein	29.9773	31.2163	30.7517	30.8309	8	3	3	45.4	18.8	18.8	23.113	0	323.31	32099000000	85
HCON_00162540	Alcohol dehydrogenase GroES and Alcohol dehydrogenase domain containing protein	26.9729	NaN	26.3088	27.0227	6	6	6	24.1	24.1	24.1	37.393	0	35.976	1924300000	32
HCON_00162755	Uncharacterised	30.9111	30.8342	31.2166	31.0056	13	13	13	63.7	63.7	63.7	17.814	0	323.31	75039000000	207
HCON_00162960	seminal fluid protein	29.6669	29.5632	29.7629	29.7479	6	6	6	40.9	40.9	40.9	16.824	0	323.31	17505000000	103
HCON_00163120	ATPase domain containing protein	29.8148	29.9459	29.734	29.671	15	15	15	80.6	80.6	80.6	21.987	0	323.31	58341000000	227
HCON_00163260	Ribosomal protein L13 domain containing protein	29.5276	29.7257	29.6799	29.6137	7	7	7	35.5	35.5	35.5	23.257	0	52.307	22809000000	99
HCON_00163360	Thrombospondin and ADAM-TS Spacer 1 and Proteinase inhibitor I2 and Immunoglobulin and PLAC domain containing protein	28.3082	28.4984	28.2383	28.253	31	31	31	28.4	28.4	28.4	172.22	0	323.31	21805000000	253
HCON_00163970	Short-chain dehydrogenase reductase SDR domain containing protein	27.9435	28.0213	28.1575	28.1905	12	12	12	35	35	35	40.798	0	120.83	16913000000	113
HCON_00164040	Immunoglobulin I-set domain containing protein	32.6165	32.5066	32.392	32.4742	30	30	30	81.3	81.3	81.3	35.649	0	323.31	330800000000	581
HCON_00164340	Uncharacterised	32.8854	32.7647	32.8152	32.8829	35	35	35	57.7	57.7	57.7	70.825	0	323.31	452430000000	753
HCON_00164530	Isocitrate isopropylmalate dehydrogenase domain containing protein	29.594	29.5266	29.2863	29.1518	25	25	25	59.2	59.2	59.2	49.656	0	323.31	52969000000	272
HCON_00164700	Uncharacterised	28.5794	27.9707	28.4032	28.5119	8	8	8	38.3	38.3	38.3	33.276	0	104.14	10679000000	55
HCON_00164980	Uncharacterised	29.7985	29.7372	29.9273	29.7433	8	8	8	13.9	13.9	13.9	69.278	0	57.214	16781000000	64
HCON_00164985	Uncharacterised	26.8961	27.3588	26.8328	26.6367	16	16	16	21.4	21.4	21.4	118.6	0	82.6	4955300000	75
HCON_00165030	Uncharacterised	30.1725	30.1946	30.1448	30.2624	8	8	8	51.7	51.7	51.7	16.438	0	315.97	30082000000	148
HCON_00165270	ATP:guanido phosphotransferase domain containing protein	31.6402	31.7003	31.6003	31.4216	29	29	29	61.7	61.7	61.7	42.647	0	323.31	260700000000	672
HCON_00165280	Uncharacterised	30.7652	31.1545	31.1593	31.1237	18	18	18	22.7	22.7	22.7	101.75	0	323.31	74244000000	191
HCON_00165430	Uncharacterised	29.0097	29.0009	29.2641	29.2953	20	20	20	47.1	47.1	47.1	69.177	0	323.31	28020000000	233
HCON_00165550	Filament and Basic leucine zipper and Intermediate filament domain containing protein	28.3878	28.2401	28.2563	28.1159	28	22	21	50.1	43.8	42.4	66.634	0	311.03	17818000000	156
HCON_00165600	Low density lipoprotein-receptor domain containing protein	27.6328	28.5386	27.3076	27.6442	6	6	6	16.6	16.6	16.6	62.983	0	115.27	3136900000	37
HCON_00165610	ATPase domain containing protein	29.0071	29.1866	29.0443	28.9756	16	16	16	46.9	46.9	46.9	36.227	0	164.96	28909000000	178
HCON_00165690	Peptidase M16 and Protein phosphatase 4 core regulatory subunit R2 domain containing protein	30.342	30.5381	30.3304	30.5884	19	19	19	64	64	64	44.884	0	323.31	75185000000	281
HCON_00165710	glycosyltransferase, family 8	30.0994	30.3321	NaN	30.4022	9	9	9	41.3	41.3	41.3	48.27	0	323.31	37491000000	81
HCON_00166160	HEAT domain containing protein	26.7763	27.1403	NaN	26.8934	13	13	13	17.5	17.5	17.5	123.29	0	38.812	2277500000	43
HCON_00166220	Chitinase domain-containing protein 1	27.2746	26.5881	26.6487	26.5497	5	5	5	22.8	22.8	22.8	45.367	0	323.31	1849600000	48
HCON_00166240	Uncharacterised	29.0269	29.2189	29.2265	29.5777	6	6	6	43.6	43.6	43.6	10.535	0	11.821	11328000000	43
HCON_00166245	Ribosomal protein NADH dehydrogenase and Barrier to autointegration factor domain containing protein	27.222	27.607	26.8491	27.1985	3	3	3	46.2	46.2	46.2	10.068	0	24.835	2302300000	27
HCON_00166300	Ribosomal protein L18 L5 domain containing protein	29.8875	30.1274	29.8828	29.8902	16	16	16	52.3	52.3	52.3	34.043	0	323.31	55607000000	228
HCON_00166340	Phosphoglycerate kinase domain containing protein	31.3332	31.4837	31.484	31.4494	33	33	24	73.8	73.8	59.7	49.637	0	323.31	242210000000	639
HCON_00166350	Phosphoglycerate kinase domain containing protein	26.1641	26.5941	26.1867	26.5176	20	11	11	49.4	34.3	34.3	46.31	0	294.75	6533000000	75
HCON_00166570	Lysosome-associated membrane glycoprotein (Lamp) CD68 domain containing protein	28.745	29.0005	28.6732	28.4934	4	4	4	31.7	31.7	31.7	25.802	0	58.576	6362200000	32
HCON_00166580	Uncharacterised	28.8021	28.5733	28.312	28.024	7	7	7	52	52	52	17.155	0	95.044	10267000000	95
HCON_00166680	Uncharacterised	29.3044	29.3998	29.1823	28.946	16	16	16	61.2	61.2	61.2	34.398	0	323.31	31585000000	149
HCON_00166870	Myosin-4	27.68	27.4736	27.8696	27.4569	15	15	15	30.1	30.1	30.1	85.681	0	323.31	7911500000	87
HCON_00166940	Heat shock protein Hsp20 domain containing protein	29.3847	29.4783	29.3741	29.4238	26	26	26	46.3	46.3	46.3	60.341	0	323.31	35388000000	236
HCON_00166960	Calponin actin-binding and Filamin ABP280 repeat domain containing protein, partial	26.9681	27.2311	27.149	27.1521	20	20	20	11.1	11.1	11.1	338	0	257.08	6305000000	125
HCON_00167040	Uncharacterised	28.2474	27.7535	28.4347	28.1794	12	12	12	45.3	45.3	45.3	39.104	0	315.48	15137000000	131
HCON_00167050	hypothetical protein Y032_0015g2790	32.3233	32.2334	32.2283	32.3144	32	32	10	63.7	63.7	16.8	63.384	0	323.31	360220000000	738
HCON_00167060	Uncharacterised	29.2582	29.3288	29.1999	29.2223	29	16	15	61.1	32.1	30.7	58.521	0	177.75	49022000000	213
HCON_00167500	Histidine acid phosphatase domain containing protein	28.158	28.3877	28.4473	28.1977	7	7	7	19.5	19.5	19.5	47.703	0	155.96	8216600000	116
HCON_00167570	Adenylate kinase domain containing protein	30.2038	30.3692	30.2036	30.2874	37	37	37	71.7	71.7	71.7	69.324	0	323.31	105010000000	561
HCON_00167760	Uncharacterised	29.2663	29.4545	29.4168	29.4787	17	17	16	44.3	44.3	42.1	53.971	0	323.31	38181000000	268
HCON_00167770	hypothetical protein Y032_0151g2829	28.2001	28.3427	27.9017	27.8851	15	14	14	44.3	42.2	42.2	54.091	0	265.96	15541000000	113
HCON_00168040	Hypothetical protein CBG16702	28.052	27.757	27.4277	27.6758	4	4	4	20.8	20.8	20.8	33.965	0	29.526	2466400000	33
HCON_00168670	Ribosomal protein L28e domain containing protein	27.9344	28.5739	28.9579	28.4744	6	6	6	29.9	29.9	29.9	15.049	0	111.39	12886000000	62
HCON_00168760	hypothetical protein Y032_0095g2846	27.9879	28.1944	28.0644	28.1457	26	26	26	21.6	21.6	21.6	180.22	0	323.31	12505000000	148
HCON_00169150	Fatty acid-binding protein 3	31.6687	31.6538	31.8388	31.9109	14	14	14	57.9	57.9	57.9	19.078	0	323.31	105470000000	260
HCON_00169890	Uncharacterised	28.8727	28.7499	28.7237	28.6244	108	108	108	54	54	54	281.83	0	323.31	112780000000	1114
HCON_00172680	Tubulin FtsZ domain containing protein	31.1828	31.2292	31.2122	31.1903	22	22	8	56.7	56.7	24.7	50.056	0	323.31	135960000000	438
HCON_00174840	14-3-3 protein	32.2936	32.3471	32.3083	32.3926	23	23	23	74.7	74.7	74.7	28.261	0	323.31	297970000000	598	Teladorsagia circumcincta]
HCON_00177100	Uncharacterised	28.9777	28.983	29.1778	29.4124	4	4	4	30.3	30.3	30.3	21.357	0	168.72	11527000000	65
HCON_00191260	transposase	27.3462	28.219	28.2963	28.9854	2	2	2	10.7	10.7	10.7	38.81	0.0078631	2.4116	4112000000	17
HCON_00184420	Calsequestrin domain containing protein	29.2927	29.2139	29.0677	29.0034	11	11	11	29.7	29.7	29.7	48.161	0	155.8	29155000000	138
HCON_00184500	Lipid transport protein and Vitellinogen and von Willebrand factor domain containing protein	29.0409	28.8383	29.5872	29.1573	8	5	5	4.3	2.9	2.9	188.72	0	9.6708	5609400000	25
HCON_00184615	Chitin binding protein domain containing protein	29.6761	29.0246	29.2822	29.0871	25	25	25	13.7	13.7	13.7	382.77	0	323.31	15848000000	185
HCON_00184680	Intermediate filament domain containing protein	32.4226	32.461	32.4726	32.5456	36	36	36	70.2	70.2	70.2	65.105	0	323.31	334830000000	807
HCON_00184690	Filament and Intermediate filament domain containing protein	29.1744	29.2445	29.5593	29.3551	26	25	25	22.7	22.1	22.1	151.81	0	323.31	36862000000	247
HCON_00185030	Uncharacterised	27.2667	26.7272	NaN	27.0664	9	9	9	19.3	19.3	19.3	69.97	0	58.666	2076700000	27
HCON_00185040	SKP1 component domain containing protein	NaN	27.4424	27.3903	27.4863	5	5	5	44	44	44	19.197	0	75.963	3156500000	45
HCON_00185110	Protein of unknown function DB domain containing protein	29.0154	28.9254	29.2308	29.2883	8	8	8	49.4	49.4	49.4	19.478	0	118.26	18847000000	106
HCON_00185200	putative prolyl endopeptidase	28.3895	28.3699	28.2098	28.2751	18	18	18	33.1	33.1	33.1	85.797	0	207.19	7763600000	100
HCON_00185220	ATPase domain containing protein	27.8757	27.9344	27.8617	27.9077	9	9	9	37	37	37	36.24	0	103.61	10162000000	116
HCON_00185560	Peptidase M20 domain containing protein	32.6218	32.611	32.6101	32.7005	49	49	49	83	83	83	53.103	0	323.31	730600000000	1306
HCON_00185630	Amidinotransferase domain containing protein	28.2527	28.1956	28.385	28.4739	10	10	10	32.2	32.2	32.2	31.706	0	199.75	22744000000	113
HCON_00185730	Uncharacterised	25.9289	26.4195	29.9779	25.5959	8	8	7	60.8	60.8	54.4	18.07	0	323.31	62717000000	167
HCON_00185940	Uncharacterised	28.7333	28.6248	28.2664	28.1002	10	10	10	37.9	37.9	37.9	35.515	0	294.88	9505700000	100
HCON_00186000	Pyridoxal phosphate-dependent enzyme domain containing protein	28.7222	28.5523	28.322	28.5916	9	9	9	45	45	45	37.358	0	103.97	7846400000	78
HCON_00186260	hypothetical protein NECAME_11373	29.2275	28.5567	28.8464	28.9043	7	7	7	41.3	41.3	41.3	27.897	0	62.14	4256600000	70
HCON_00186530	Uncharacterised	30.8334	30.8338	30.6763	30.6857	36	36	36	44.5	44.5	44.5	113.22	0	323.31	119890000000	574
HCON_00186600	calumenin	27.7056	28.1935	28.1263	27.8726	9	9	9	30	30	30	36.376	0	160.82	8207500000	72
HCON_00186610	Uncharacterised	32.406	32.6591	32.663	32.6305	205	205	205	67.8	67.8	67.8	253.29	0	323.31	1651300000000	3803
HCON_00186780	Uncharacterised	26.048	25.7144	24.729	NaN	3	3	3	12.7	12.7	12.7	39.207	0	6.1207	421950000	8
HCON_00186890	heat shock protein 20	32.9514	33.2312	33.0883	32.8818	11	10	8	66	60.3	55.1	18.347	0	323.31	134260000000	191
HCON_00186980	Heat shock protein Hsp20 domain containing protein	31.5929	31.6106	31.9525	31.888	10	8	8	66	60.9	60.9	18.481	0	254.02	75429000000	132
HCON_00187110	EF hand domain containing protein	29.5186	30.817	29.6943	29.53	12	6	6	81.2	45.9	45.9	18.783	0	75.553	73012000000	76
HCON_00187120	EF hand domain containing protein	32.9187	33.5218	33.2731	32.9033	16	16	10	86	86	61.4	18.941	0	323.31	246970000000	278
HCON_00187510	Ndr domain containing protein	26.6301	26.5481	26.8044	NaN	7	7	7	24.6	24.6	24.6	36.035	0	30.014	3592200000	54
HCON_00188140	Uncharacterised	30.2711	30.6513	30.5108	30.5697	8	8	8	45.6	45.6	45.6	20.378	0	162.91	23372000000	98
HCON_00188210	Beta-ketoacyl synthase and Acyl transferase and Alcohol dehydrogenase and Short-chain dehydrogenase reductase SDR and Phosphopantetheine-binding and Thioesterase domain containing protein	26.4623	27.0602	26.2889	25.5889	11	11	11	7.5	7.5	7.5	291.88	0	60.721	1301100000	40
HCON_00188470	putative Vitellogenin-linked Transcript family member	26.8064	26.1698	NaN	27.2441	4	4	4	29.9	29.9	29.9	18.017	0	21.398	1892600000	23
HCON_00188530	Alanine dehydrogenase PNT and NAD(P) transhydrogenase domain containing protein	28.3727	28.3972	28.1202	28.2285	21	21	21	25.3	25.3	25.3	108.65	0	269.02	15829000000	143
HCON_00188540	Kynureninase	NaN	27.9277	28.4698	28.0265	5	5	5	12.1	12.1	12.1	53.714	0	7.499	1962100000	19
HCON_00188550	Lipid transport protein and Vitellinogen and von Willebrand factor domain containing protein	33.1155	33.1123	33.1813	33.2113	151	151	148	70.8	70.8	70	197.46	0	323.31	1703400000000	3290
HCON_00189100	Fructose-1 domain containing protein	30.6528	30.7107	30.5403	30.5435	20	20	20	61.8	61.8	61.8	37.641	0	323.31	123330000000	446
HCON_00189110	Fructose-1 domain containing protein	27.5904	27.3941	27.9418	27.3385	7	7	7	33.2	33.2	33.2	37.146	0	47.173	5761900000	61
HCON_00189220	putative kinesin K39, partial	27.7524	NaN	27.6507	27.7528	3	3	3	13.9	13.9	13.9	119.69	0	210.55	6021700000	25
HCON_00189370	Uncharacterised, partial	31.6591	31.6173	31.5048	31.4286	29	29	29	51.4	51.4	51.4	48.405	0	323.31	284990000000	597
HCON_00189410	Galectin domain containing protein	29.3434	29.5671	29.675	29.8728	6	6	6	44.2	44.2	44.2	21.006	0	142.36	42175000000	154
HCON_00189600	Heat shock protein 70 domain containing protein	29.7702	29.7528	29.6266	29.8132	32	12	12	52.1	24.9	24.9	72.868	0	323.31	20719000000	140
HCON_00189690	NADH-quinone oxidoreductase domain containing protein	28.2334	28.2437	28.1956	28.2532	14	14	14	40	40	40	54.016	0	323.31	15843000000	188
HCON_00189730	Uncharacterised	29.6433	29.5559	30.1245	30.0424	5	5	5	22.4	22.4	22.4	24.155	0	246.26	24587000000	86
HCON_00189830	Myosin and Myosin head and IQ calmodulin-binding region and Myosin tail domain containing protein	29.7373	29.2799	29.29	29.3425	55	55	55	29.3	29.3	29.3	230.44	0	323.31	53201000000	515
HCON_00189930	Uncharacterised	26.604	25.6431	27.3919	NaN	13	13	13	14.6	14.6	14.6	140.3	0	50.869	2224100000	31
HCON_00189950	Uncharacterised	30.0002	29.7602	29.8417	29.8665	33	33	33	43.7	43.7	43.7	91.932	0	323.31	78811000000	386
HCON_00189960	Thioredoxin domain containing protein	31.8043	31.8029	31.6152	31.6063	42	42	42	73.8	73.8	73.8	55.072	0	323.31	342050000000	864
HCON_00189970	VHS and GAT domain containing protein	26.2236	26.2339	25.72	NaN	5	5	5	20	20	20	46.439	0	79.552	1489700000	39
HCON_00189980	RHO protein GDP dissociation inhibitor domain containing protein	27.2342	27.0524	NaN	27.4983	5	5	5	46.9	46.9	46.9	22.093	0	172.54	1908800000	35
HCON_00190410	TAG-18 protein	29.0991	29.054	29.094	29.2227	9	9	9	46	46	46	24.688	0	201.7	23434000000	115
HCON_00191210	gsy-1	25.784	25.8635	NaN	26.3345	11	9	9	20.3	15.8	15.8	79.246	0	17.49	1764800000	39
HCON_00191700	Nematode cuticle collagen and Collagen triple helix repeat domain containing protein	26.8162	27.1047	27.2815	27.2187	2	2	2	5.8	5.8	5.8	32.975	0.0015098	3.6491	2240400000	15
HCON_00191760	ribosomal protein L23	29.4216	29.2633	29.9399	29.5734	6	6	6	36.7	36.7	36.7	17.13	0	144.48	17705000000	94
HCON_00192160	PREDICTED: 60S ribosomal protein L23	29.4493	29.8269	29.5504	29.1369	8	8	8	65	65	65	14.861	0	62.98	22228000000	132
HCON_00192250	Collagen triple helix repeat and Type 4 procollagen domain containing protein	29.0021	28.9939	28.8049	28.7214	10	10	10	7.6	7.6	7.6	167.93	0	323.31	22343000000	126
HCON_00192260	Uncharacterised	29.994	29.9205	29.8869	29.7866	10	10	10	78.4	78.4	78.4	15.068	0	120.18	37451000000	162
HCON_00192310	Ribosomal protein L36e domain containing protein	30.1791	29.7205	30.0844	30.0807	8	8	8	49	49	49	11.981	0	115.1	33916000000	104
HCON_00192590	Marvel domain containing protein	26.877	27.438	NaN	27.5607	3	3	3	25.3	25.3	25.3	26.601	0	74.162	2232400000	18
HCON_00193050	Uncharacterised	30.7553	30.9179	31.1648	31.1146	12	12	12	55.3	55.3	55.3	23.751	0	323.31	104920000000	223
HCON_00193260	Protease inhibitor I8 domain containing protein	27.7549	28.1169	28.1053	27.7346	6	6	6	19.1	19.1	19.1	57.99	0	323.31	4455100000	57
HCON_00193390	fibrous sheath CABYR-binding protein	29.5005	29.5239	29.1853	28.9661	7	7	7	9.4	9.4	9.4	91.299	0	137.92	8732900000	36
HCON_00193510	Uncharacterised	28.9285	28.6258	28.6586	27.9449	5	5	5	29.5	29.5	29.5	26.065	0	205.89	6761100000	82
HCON_00193810	Peptidase C1A domain containing protein	29.9521	30.5929	NaN	30.6104	6	6	6	22.5	22.5	22.5	38.284	0	259.45	52753000000	83
HCON_00193820	Peptidase C1A domain containing protein	26.988	25.7977	22.4495	26.3851	16	13	13	42.5	39.9	39.9	39.265	0	323.31	8512500000	120
HCON_00193840	Peptidase C1A domain containing protein	27.038	NaN	25.9044	26.6675	8	8	8	34.1	34.1	34.1	39.551	0	323.31	5288100000	86
HCON_00194030	Uncharacterised	32.5113	32.6306	32.6629	32.6904	29	29	29	76.9	76.9	76.9	57.93	0	323.31	352830000000	623
HCON_00194070	Peptidase C19 and GDP dissociation inhibitor domain containing protein	27.9001	27.9573	27.9113	28.3243	17	17	17	42.8	42.8	42.8	58.704	0	197.84	13461000000	153
HCON_00194190	Uncharacterised	27.1057	28.1911	27.563	27.6398	14	14	14	43.2	43.2	43.2	53.624	0	129.22	7406600000	107
HCON_00194290	Uncharacterised	29.7581	29.5685	29.6489	29.6069	24	24	24	58.5	58.5	58.5	52.72	0	323.31	39692000000	221
* Hypothetical, Uncharacterised,conserved, and unknow proteins are called Uncharacterised
** Normalised raw data from Perseus
