# Supplementary material for: The Proteome and Lipidome of Extracellular Vesicles from Haemonchus contortus to Underpin Explorations of Host–Parasite Cross–Talk
Source: Int J Mol Sci. 2023 Jun 30;24(13):10955. doi: 10.3390/ijms241310955 (PMC10341815; doi:10.3390/ijms241310955)
Supplement: Supplementary file 1 [file ijms-24-10955-s001.zip › Table S3.xlsx]

## Sheet: Table S3
Table S3. The full list of differentially expressed proteins in EV and adult worms of Haemonchus contortus.
Protein IDs	Description*	Student's T-test Significant	Student's T-test Difference	Student's T-test Test statistic
HCON_00185730	Uncharacterised	Up regulated in EVs	-7.67958	-2.54703
HCON_00001500	Ras domain containing protein, partial	not significant	-0.200487	-0.0927576
HCON_00094190	Uncharacterised, partial	Up regulated in EVs	-6.63872	-2.88888
HCON_00006130	Peptidase C1A domain containing protein	Up regulated in EVs	-6.43977	-2.80377
HCON_00126490	putative zinc metallopeptidase	Up regulated in EVs	-6.29474	-2.98586
HCON_00153230	aspartyl protease precursor	Up regulated in EVs	-6.25403	-2.95387
HCON_00003795	Ribosomal protein S17e domain containing protein	not significant	0.725326	0.330529
HCON_00004010	Ribosomal protein L24e domain containing protein	not significant	0.565249	0.248033
HCON_00005410	Peptidase C1A domain containing protein	Up regulated in EVs	-5.76869	-2.42108
HCON_00157190	Gamma-glutamyltranspeptidase domain containing protein	Up regulated in EVs	-5.53778	-2.33203
HCON_00004330	Uncharacterised	not significant	0.644717	0.292297
HCON_00074520	Phospholipase B domain containing protein	Up regulated in EVs	-5.23552	-2.50938
HCON_00047830	putative zinc metallopeptidase, partial	Up regulated in EVs	-5.18796	-2.54608
HCON_00054660	Histidine acid phosphatase domain containing protein	Up regulated in EVs	-5.16797	-2.28712
HCON_00004790	Ribosomal protein L30 and Ribosomal protein L30p L7e domain containing protein	not significant	0.506793	0.239593
HCON_00193820	Peptidase C1A domain containing protein	Up regulated in EVs	-5.16243	-1.71184
HCON_00045040	Protein of unknown function DUF6 domain containing protein	Up regulated in EVs	-5.13089	-2.03627
HCON_00096020	Ras family protein, partial	Up regulated in EVs	-5.00585	-2.08581
HCON_00046840	Gamma interferon inducible lysosomal thiol reductase GILT domain containing protein	Up regulated in EVs	-4.90748	-2.32523
HCON_00061320	apical gut membrane polyprotein	Up regulated in EVs	-4.89831	-2.41045
HCON_00153260	Propeptide and Peptidase A1 domain containing protein	Up regulated in EVs	-4.67122	-2.26748
HCON_00005970	Peptidase C1A domain containing protein	Up regulated in EVs	-4.66802	-2.25509
HCON_00156270	membrane aminopeptidase H11-4, isoform 4	Up regulated in EVs	-4.53525	-2.17361
HCON_00156280	antigen h11	Up regulated in EVs	-4.47164	-2.14428
HCON_00047720	putative zinc metallopeptidase precursor	Up regulated in EVs	-4.4379	-2.12916
HCON_00126500	putative zinc metallopeptidase, partial	Up regulated in EVs	-4.39489	-2.14697
HCON_00035950	Gamma interferon inducible lysosomal thiol reductase GILT domain containing protein	Up regulated in EVs	-4.37868	-2.01932
HCON_00078690	ATPase domain containing protein	Up regulated in EVs	-4.25055	-1.5334
HCON_00005910	Peptidase C1A domain containing protein	Up regulated in EVs	-4.23418	-1.88742
HCON_00156230	microsomal aminopeptidase	Up regulated in EVs	-4.21352	-2.07236
HCON_00005880	Peptidase C1A domain containing protein	Up regulated in EVs	-4.18537	-2.01745
HCON_00152610	Proteinase inhibitor I25 domain containing protein	Up regulated in EVs	-4.004	-1.92358
HCON_00156285	microsomal aminopeptidase	Up regulated in EVs	-3.98981	-1.9533
HCON_00086310	Uncharacterised	Up regulated in EVs	-3.97071	-1.81202
HCON_00005670	Peptidase C1A domain containing protein	Up regulated in EVs	-3.90205	-1.77487
HCON_00093255	intestinal prolyl carboxypeptidase 2	Up regulated in EVs	-3.8871	-1.89182
HCON_00011110	p15	Up regulated in EVs	-3.84985	-1.61326
HCON_00093250	intestinal prolyl carboxypeptidase 2	Up regulated in EVs	-3.7812	-1.68045
HCON_00005820	cysteine proteinase, partial	Up regulated in EVs	-3.74512	-1.76031
HCON_00156240	Peptidase M1 domain containing protein	Up regulated in EVs	-3.7113	-1.77794
HCON_00193840	Peptidase C1A domain containing protein	Up regulated in EVs	-3.68038	-1.6045
HCON_00193810	Peptidase C1A domain containing protein	Up regulated in EVs	-3.61505	-1.49918
HCON_00005480	Cathepsin B-like cysteine proteinase 1	Up regulated in EVs	-3.54963	-1.70816
HCON_00006090	Peptidase C1A domain containing protein	Up regulated in EVs	-3.49556	-1.65596
HCON_00098130	hypothetical protein Y032_0006g3036	Up regulated in EVs	-3.48815	-1.52296
HCON_00005955	Peptidase C1A domain containing protein	Up regulated in EVs	-3.40115	-1.48189
HCON_00008450	Ribosomal protein L15 domain containing protein	not significant	0.461693	0.212193
HCON_00005660	Peptidase C1A domain containing protein	Up regulated in EVs	-3.33299	-1.58301
HCON_00093210	intestinal prolyl carboxypeptidase 1	Up regulated in EVs	-3.30102	-1.61349
HCON_00010255	Uncharacterised	not significant	0.167818	0.080331
HCON_00001980	Sec1 protein domain containing protein	Up regulated in EVs	-3.23319	-1.53766
HCON_00060770	Uncharacterised	Up regulated in EVs	-3.1199	-1.37958
HCON_00010880	Phosphoribosyltransferase domain containing protein	not significant	0.586294	0.257393
HCON_00005860	Peptidase C1A domain containing protein	Up regulated in EVs	-2.94013	-1.41332
HCON_00025440	Protein T08B6.4	Up regulated in EVs	-2.77949	-1.2929
HCON_00139960	NSF attachment protein domain containing protein	Up regulated in EVs	-2.6944	-1.07883
HCON_00012090	Uncharacterised	not significant	0.322239	0.155853
HCON_00005900	Peptidase C1A domain containing protein	Up regulated in EVs	-2.66462	-1.23346
HCON_00013240	putative SH3 domain protein	not significant	-0.383922	-0.173789
HCON_00005490	Peptidase C1A domain containing protein	Up regulated in EVs	-2.5875	-1.21214
HCON_00105480	Protein ZC410.5, isoform a	Up regulated in EVs	-2.57315	-1.22923
HCON_00014510	Ras domain containing protein	not significant	-0.723874	-0.32699
HCON_00015530	Ras domain containing protein	not significant	-0.527634	-0.245445
HCON_00118710	Tensin phosphotyrosine-binding and Variant SH3 domain containing protein	Up regulated in EVs	-2.5679	-1.20312
HCON_00005980	Peptidase C1A domain containing protein	Up regulated in EVs	-2.53785	-1.19034
HCON_00006190	Peptidase C1A domain containing protein	Up regulated in EVs	-2.52454	-1.20662
HCON_00006930	Uncharacterised	Up regulated in EVs	-2.51154	-1.19863
HCON_00101255	Uncharacterised	Up regulated in EVs	-2.47805	-1.00073
HCON_00021810	Ribosomal protein L31e domain containing protein	not significant	0.676903	0.309401
HCON_00005870	Peptidase C1A domain containing protein	Up regulated in EVs	-2.42452	-1.1758
HCON_00022270	ATPase domain containing protein	not significant	-0.430604	-0.19067
HCON_00047370	Saposin type B domain containing protein	Up regulated in EVs	-2.40857	-1.00733
HCON_00005840	Peptidase C1A domain containing protein	Up regulated in EVs	-2.39989	-1.14261
HCON_00025500	Neurotransmitter-gated ion-channel ligand-binding and Neurotransmitter-gated ion-channel transmembrane region domain containing protein	Up regulated in EVs	-2.3926	-1.08389
HCON_00152620	Proteinase inhibitor I25 domain containing protein	Up regulated in EVs	-2.2875	-1.08128
HCON_00005380	Peptidase C1A domain containing protein	Up regulated in EVs	-2.20349	-1.05848
HCON_00136550	Hypothetical protein CBG02857	Up regulated in EVs	-2.16179	-0.96862
HCON_00127690	Guanine nucleotide binding protein (G-protein) domain containing protein	Up regulated in EVs	-2.03669	-0.923572
HCON_00006140	Peptidase C1A domain containing protein	Up regulated in EVs	-1.96146	-0.91447
HCON_00054450	core histone H2A/H2B/H3/H4	not significant	-0.39777	-0.196114
HCON_00026960	Uncharacterised	not significant	-0.0367312	-0.018023
HCON_00068690	Hypothetical protein CBG13227	Up regulated in EVs	-1.78984	-0.801038
HCON_00005830	Peptidase C1A domain containing protein	Up regulated in EVs	-1.68764	-0.82667
HCON_00085020	Galectin domain containing protein	Up regulated in EVs	-1.5352	-0.730651
HCON_00064370	ATPase domain containing protein	Up regulated in EVs	-1.5141	-0.625858
HCON_00188470	putative Vitellogenin-linked Transcript family member	Up regulated in EVs	-1.51303	-0.642404
HCON_00111750	Ras family protein	Up regulated in EVs	-1.44101	-0.675687
HCON_00116270	ATPase domain containing protein	Up regulated in EVs	-1.405	-0.636769
HCON_00005930	Peptidase C1A domain containing protein	Up regulated in EVs	-1.2962	-0.618699
HCON_00099090	Uncharacterised	Up regulated in EVs	-1.23422	-0.553255
HCON_00031110	Peptidase M24B and Peptidase M24 domain containing protein	not significant	-0.0107355	-0.00491538
HCON_00185450	hypothetical protein B9Z55_024211	Up regulated in EVs	-1.19652	-0.515228
HCON_00006210	Peptidase C1A domain containing protein	Up regulated in EVs	-1.16158	-0.53248
HCON_00027320	Uncharacterised	Up regulated in EVs	-1.12457	-0.434748
HCON_00037200	PREDICTED: guanine nucleotide-binding protein subunit beta-1	Up regulated in EVs	-1.0841	-0.518771
HCON_00005850	Peptidase C1A domain containing protein	Up regulated in EVs	-1.04053	-0.498844
HCON_00065630	Galectin domain containing protein	Up regulated in EVs	-1.01583	-0.477865
HCON_00067670	Protein T10E10.4	Up regulated in EVs	-1.00234	-0.477481
HCON_00037370	Hypothetical protein CBG15758	Up regulated in EVs	-0.994743	-0.435478
HCON_00004780	Ras domain containing protein	Up regulated in EVs	-0.953293	-0.450756
HCON_00044480	Ras domain containing protein	Up regulated in EVs	-0.85957	-0.400456
HCON_00035620	PREDICTED: 40S ribosomal protein S9	not significant	0.240741	0.116951
HCON_00112730	Phospholipase C and C2 calcium-dependent membrane targeting domain containing protein	Up regulated in EVs	-0.82654	-0.365311
HCON_00135670	PREDICTED: 40S ribosomal protein S4-like	Up regulated in AW	0.704891	0.342672
HCON_00062440	Pyridoxal phosphate-dependent enzyme and Amino acid-binding ACT domain containing protein	Up regulated in AW	0.706267	0.337923
HCON_00080090	Ribosomal protein S8 domain containing protein	Up regulated in AW	0.735719	0.337167
HCON_00138220	PREDICTED: 60S ribosomal protein L38	Up regulated in AW	0.740929	0.34092
HCON_00019960	Uncharacterised	Up regulated in AW	0.742257	0.33346
HCON_00002080	Uncharacterised	Up regulated in AW	0.76391	0.367158
HCON_00174840	14-3-3 protein	Up regulated in AW	0.80253	0.392656
HCON_00142255	hypothetical protein Y032_0023g728	Up regulated in AW	0.804343	0.378778
HCON_00037980	Malate L-lactate dehydrogenase domain containing protein	not significant	0.673828	0.313734
HCON_00031810	Ribosomal protein L22 L17 domain containing protein	Up regulated in AW	0.813411	0.377278
HCON_00039040	Ribosomal protein L35Ae domain containing protein	not significant	-0.10995	-0.0491321
HCON_00099370	Uncharacterised	Up regulated in AW	0.814615	0.401896
HCON_00101920	Adenosine AMP deaminase domain containing protein	Up regulated in AW	0.829956	0.393546
HCON_00077090	Ribosomal protein S3Ae domain containing protein	Up regulated in AW	0.849255	0.409983
HCON_00105090	Ribosomal protein L18e domain containing protein	Up regulated in AW	0.851594	0.376266
HCON_00177100	Uncharacterised	Up regulated in AW	0.857684	0.393783
HCON_00098990	Uncharacterised	Up regulated in AW	0.862215	0.389008
HCON_00149450	emp24 gp25L p24 domain containing protein	Up regulated in AW	0.873392	0.385071
HCON_00081410	Uncharacterised	Up regulated in AW	0.88657	0.414814
HCON_00034310	galectin	Up regulated in AW	0.8889	0.433453
HCON_00047200	ATPase domain containing protein	not significant	-0.220309	-0.103471
HCON_00091250	UTP--glucose-1-phosphate uridylyltransferase domain containing protein	Up regulated in AW	0.928192	0.436914
HCON_00028800	Ribosomal protein L4 L1e domain containing protein	Up regulated in AW	0.937416	0.447347
HCON_00089530	ribosomal protein S15	Up regulated in AW	0.963105	0.421541
HCON_00018830	Uncharacterised	Up regulated in AW	0.99237	0.459871
HCON_00075300	Dynein light chain domain containing protein	Up regulated in AW	1.01523	0.455533
HCON_00048680	peroxiredoxin	not significant	0.0204735	0.00977132
HCON_00137510	Transthyretin domain containing protein	Up regulated in AW	1.03337	0.444453
HCON_00052190	Glycosyl hydrolase domain containing protein	not significant	0.174824	0.0845093
HCON_00037815	Alpha-D-phosphohexomutase domain containing protein	Up regulated in AW	1.03637	0.501624
HCON_00036040	Beta-lactamase-related domain containing protein	Up regulated in AW	1.05709	0.478815
HCON_00053490	Uncharacterised	not significant	-0.136677	-0.0636651
HCON_00156030	Aminotransferase domain containing protein	Up regulated in AW	1.07823	0.521558
HCON_00128790	Uncharacterised	Up regulated in AW	1.07905	0.47377
HCON_00035460	Ribosomal protein L29 domain containing protein	Up regulated in AW	1.09301	0.517702
HCON_00090800	Calreticulin calnexin domain containing protein	Up regulated in AW	1.09577	0.522696
HCON_00089320	Ras domain containing protein	Up regulated in AW	1.09695	0.49644
HCON_00077290	Heat shock protein 70 domain containing protein	Up regulated in AW	1.09698	0.529365
HCON_00064490	CoA-binding and ATP-citrate lyase succinyl-CoA ligase domain containing protein	Up regulated in AW	1.09897	0.502758
HCON_00056570	Glutathione S-transferase domain containing protein	not significant	-0.0348115	-0.016963
HCON_00056600	Glutathione S-transferase domain containing protein	not significant	0.670002	0.314963
HCON_00167760	Uncharacterised	Up regulated in AW	1.11166	0.533079
HCON_00080880	Protein of unknown function DUF953 domain containing protein	Up regulated in AW	1.19405	0.557306
HCON_00080560	Uncharacterised	Up regulated in AW	1.19558	0.498478
HCON_00024640	Uncharacterised	Up regulated in AW	1.19817	0.561615
HCON_00061040	hypothetical protein Y032_0030g2064	not significant	-0.294496	-0.134957
HCON_00071480	Fructose-bisphosphate aldolase domain containing protein	Up regulated in AW	1.2042	0.577473
HCON_00061500	Ribosomal protein L32e domain containing protein	not significant	0.513483	0.239402
HCON_00042250	Uncharacterised	Up regulated in AW	1.21142	0.56126
HCON_00053200	Alkyl hydroperoxide reductase Thiol specific antioxidant Mal allergen domain containing protein	Up regulated in AW	1.21889	0.58311
HCON_00119340	Ribosomal protein S25 domain containing protein	Up regulated in AW	1.24365	0.53313
HCON_00035610	Like-Sm ribonucleoprotein and Adenylate kinase domain containing protein	Up regulated in AW	1.24693	0.591921
HCON_00121800	Uncharacterised	Up regulated in AW	1.25207	0.535486
HCON_00004590	Protein Y106G6H.1	Up regulated in AW	1.25377	0.586453
HCON_00065080	Uncharacterised	not significant	0.529781	0.253118
HCON_00065470	Uncharacterised	not significant	0.0123	0.00570095
HCON_00056410	SAICAR synthetase and 1-(5-Phosphoribosyl)-5-amino-4-imidazole-carboxylate (AIR) carboxylase domain containing protein	Up regulated in AW	1.27889	0.583773
HCON_00145980	Alcohol dehydrogenase GroES and Alcohol dehydrogenase domain containing protein	Up regulated in AW	1.27931	0.5497
HCON_00065870	PREDICTED: histone H3.3 isoform X1	not significant	-0.643197	-0.299263
HCON_00078110	BTB:POZ and Endonuclease exonuclease phosphatase and Peptidase M18 domain containing protein	Up regulated in AW	1.3223	0.578202
HCON_00067400	Uncharacterised	not significant	0.597507	0.276619
HCON_00162755	Uncharacterised	Up regulated in AW	1.33674	0.639392
HCON_00006570	Phosphoenolpyruvate carboxykinase domain containing protein	Up regulated in AW	1.34166	0.6562
HCON_00068030	Galectin domain containing protein	not significant	-0.23843	-0.110246
HCON_00035770	hypothetical protein Y032_0015g2770	Up regulated in AW	1.35583	0.583534
HCON_00055240	eukaryotic initiation factor 4A-III	Up regulated in AW	1.4028	0.633516
HCON_00059470	ribosomal protein L24	Up regulated in AW	1.40444	0.517062
HCON_00070120	Annexin repeat domain containing protein	not significant	0.475434	0.230314
HCON_00070580	ADP-ribosylation factor family protein, partial	not significant	-0.521948	-0.251131
HCON_00089950	CRE-UBQ-2 protein	not significant	-0.496926	-0.22696
HCON_00046910	Dolichyl-diphosphooligosaccharide-protein glycosyltransferase 48kDa subunit domain containing protein	Up regulated in AW	1.41388	0.667643
HCON_00071960	Uncharacterised	Up regulated in AW	1.4237	0.678058
HCON_00102060	ribosomal protein S23	Up regulated in AW	1.42639	0.644897
HCON_00079500	putative endoribonuclease L-PSP	Up regulated in AW	1.4388	0.670615
HCON_00072140	NAD-dependent epimerase dehydratase domain containing protein	not significant	-0.00700076	-0.00313134
HCON_00072850	parasitic stage specific protein 2	not significant	0.374699	0.178466
HCON_00087640	Ribosomal protein L6E domain containing protein	Up regulated in AW	1.44861	0.706862
HCON_00028280	Ribosomal protein S8e domain containing protein	Up regulated in AW	1.46568	0.707418
HCON_00008400	Uncharacterised	Up regulated in AW	1.46695	0.681305
HCON_00095380	Ribosomal protein S7 domain containing protein	Up regulated in AW	1.47147	0.670614
HCON_00004650	Ribosomal protein S7e domain containing protein	Up regulated in AW	1.48424	0.697903
HCON_00033430	Uncharacterised	Up regulated in AW	1.48446	0.684719
HCON_00002880	Uncharacterised	Up regulated in AW	1.48579	0.681206
HCON_00016560	Uncharacterised	Up regulated in AW	1.49486	0.691655
HCON_00010560	Protein synthesis factor and Translation elongation factor EFTu EF1A and Translation elongation factor EFG EF2 domain containing protein	Up regulated in AW	1.50131	0.728792
HCON_00079480	K Homology and Ribosomal protein S3 domain containing protein	not significant	0.236519	0.114905
HCON_00046930	Uncharacterised	Up regulated in AW	1.52516	0.715389
HCON_00141140	Reticulon domain containing protein	Up regulated in AW	1.53015	0.700752
HCON_00160990	Uncharacterised	Up regulated in AW	1.53983	0.676334
HCON_00025180	ribosomal protein S19	Up regulated in AW	1.54648	0.726229
HCON_00094170	Uncharacterised	Up regulated in AW	1.56158	0.715118
HCON_00123530	Lipoma HMGIC fusion partner protein and Heat shock protein 70 domain containing protein	Up regulated in AW	1.5664	0.762727
HCON_00029980	Uncharacterised	Up regulated in AW	1.57211	0.737639
HCON_00027970	Ribosomal protein S19e domain containing protein	Up regulated in AW	1.5973	0.734861
HCON_00042810	Superoxide dismutase domain containing protein	Up regulated in AW	1.59831	0.724096
HCON_00008300	Chitin binding protein domain containing protein	Up regulated in AW	1.59962	0.719835
HCON_00034330	Peptidyl-prolyl cis-trans isomerase domain containing protein	Up regulated in AW	1.67524	0.811726
HCON_00085640	Protein synthesis factor and Translation elongation factor EFTu EF1A domain containing protein	not significant	0.250347	0.121256
HCON_00030130	Uncharacterised	Up regulated in AW	1.68953	0.806713
HCON_00009410	Uncharacterised	Up regulated in AW	1.72156	0.819693
HCON_00011760	Ribosomal protein L14 domain containing protein	Up regulated in AW	1.7224	0.80308
HCON_00158480	Lactate malate dehydrogenase domain containing protein	Up regulated in AW	1.74401	0.850754
HCON_00192310	Ribosomal protein L36e domain containing protein	Up regulated in AW	1.74508	0.800867
HCON_00149170	Like-Sm ribonucleoprotein and Macrophage migration inhibitory factor domain containing protein	Up regulated in AW	1.75415	0.82685
HCON_00091550	Ribosomal protein L3 domain containing protein	not significant	0.577977	0.276689
HCON_00154460	Ribosomal protein L2 domain containing protein	Up regulated in AW	1.77769	0.850992
HCON_00028450	Protein synthesis factor and Translation elongation factor EFTu EF1A domain containing protein	Up regulated in AW	1.83467	0.893205
HCON_00113630	Ribosomal protein L7Ae L30e S12e Gadd45 domain containing protein	Up regulated in AW	1.84786	0.845719
HCON_00092830	Uncharacterised	not significant	0.152575	0.0695812
HCON_00067090	Fumarate lyase and Fumarase C domain containing protein	Up regulated in AW	1.88008	0.914683
HCON_00067680	Protease inhibitor I8 domain containing protein	Up regulated in AW	1.88145	0.865894
HCON_00048020	triosephosphate isomerase	Up regulated in AW	1.96936	0.925321
HCON_00035280	Proteinase inhibitor I33 domain containing protein	Up regulated in AW	1.97337	0.886308
HCON_00047700	KOW and Translation elongation factor domain containing protein	Up regulated in AW	1.98742	0.900721
HCON_00119180	ARF SAR superfamily domain containing protein	Up regulated in AW	1.99469	0.923439
HCON_00012320	Uncharacterised	Up regulated in AW	2.0403	0.92218
HCON_00167570	Adenylate kinase domain containing protein	Up regulated in AW	2.04181	0.932479
HCON_00101310	Formyl transferase and Aldehyde dehydrogenase domain containing protein	Up regulated in AW	2.07715	0.985521
HCON_00096930	PREDICTED: LOW QUALITY PROTEIN: probable inorganic pyrophosphatase 1, partial	Up regulated in AW	2.10194	0.954283
HCON_00096040	Uncharacterised	not significant	0.395077	0.18732
HCON_00137170	Appr-1-p processing domain containing protein	Up regulated in AW	2.13973	0.955748
HCON_00148660	Glycosyl transferase domain containing protein	Up regulated in AW	2.15126	1.04988
HCON_00103060	Troponin domain containing protein	Up regulated in AW	2.1806	0.844776
HCON_00115270	Ribosomal protein S24e domain containing protein	Up regulated in AW	2.19093	0.994633
HCON_00084440	Uncharacterised	Up regulated in AW	2.20372	1.04019
HCON_00172680	Tubulin FtsZ domain containing protein	Up regulated in AW	2.21409	1.04959
HCON_00063590	Protein of unknown function DUF2146 and Glyceraldehyde 3-phosphate dehydrogenase domain containing protein	Up regulated in AW	2.21712	1.05984
HCON_00005260	Tubulin FtsZ domain containing protein	Up regulated in AW	2.28781	1.07039
HCON_00118740	Ribosomal protein S13 domain containing protein	Up regulated in AW	2.32009	1.0584
HCON_00104070	Ribophorin I domain containing protein	Up regulated in AW	2.36546	1.08143
HCON_00135061	Uncharacterised	Up regulated in AW	2.38819	1.12949
HCON_00035510	Tetrahydrofolate dehydrogenase cyclohydrolase domain containing protein	Up regulated in AW	2.40896	1.13916
HCON_00101940	FAD-dependent pyridine nucleotide-disulphide oxidoreductase and Pyridine nucleotide-disulphide oxidoreductase domain containing protein	not significant	-0.433066	-0.205634
HCON_00191760	ribosomal protein L23	Up regulated in AW	2.45278	1.13827
HCON_00136340	Globin domain containing protein	Up regulated in AW	2.4767	1.06926
HCON_00103865	Hypothetical protein CBG13962	not significant	-0.512523	-0.228011
HCON_00104060	IMP dehydrogenase GMP reductase and Cystathionine beta-synthase domain containing protein	not significant	-0.0179853	-0.00847977
HCON_00076060	Macrophage migration inhibitory factor domain containing protein	Up regulated in AW	2.52033	1.15882
HCON_00080290	Adenosylcobalamin biosynthesis domain containing protein	Up regulated in AW	2.52996	1.22471
HCON_00105200	glutamate dehydrogenase, partial	Up regulated in AW	2.56759	1.25965
HCON_00117720	Uncharacterised	Up regulated in AW	2.60285	1.20643
HCON_00136990	heat shock protein 90	Up regulated in AW	2.64776	1.2571
HCON_00106250	Uncharacterised	not significant	0.49695	0.239101
HCON_00106880	Uncharacterised	not significant	0.00551176	0.00260543
HCON_00108110	S-adenosylmethionine synthetase domain containing protein	not significant	0.50592	0.231622
HCON_00108430	Amidinotransferase domain containing protein	not significant	0.131081	0.0619613
HCON_00095260	Uncharacterised	Up regulated in AW	2.65753	1.14172
HCON_00111710	Uncharacterised	not significant	0.652321	0.309439
HCON_00001410	Nucleoside diphosphate kinase domain containing protein	Up regulated in AW	2.67343	1.28364
HCON_00165430	Uncharacterised	Up regulated in AW	2.69628	1.13386
HCON_00105130	Ribosomal protein L34e domain containing protein	Up regulated in AW	2.70175	1.22319
HCON_00058150	Enolase domain containing protein	Up regulated in AW	2.72193	1.30242
HCON_00147420	Glutathione S-transferase and Translation elongation factor EF1B domain containing protein	Up regulated in AW	2.77949	1.18304
HCON_00076810	DNA RNA helicase domain containing protein	Up regulated in AW	2.82498	1.20341
HCON_00166340	Phosphoglycerate kinase domain containing protein	Up regulated in AW	2.83065	1.31752
HCON_00115770	ATPase domain containing protein	not significant	-0.0248365	-0.0118769
HCON_00112180	Mitochondrial substrate solute carrier domain containing protein	Up regulated in AW	2.84269	1.25972
HCON_00109300	Mitochondrial substrate solute carrier domain containing protein	Up regulated in AW	2.84348	1.359
HCON_00117340	Major sperm protein domain containing protein	not significant	0.208169	0.0812051
HCON_00165030	Uncharacterised	Up regulated in AW	2.8462	1.24569
HCON_00065600	Actin actin domain containing protein	Up regulated in AW	2.87343	1.31309
HCON_00128120	Pyruvate kinase domain containing protein	Up regulated in AW	2.89154	1.19313
HCON_00118750	Translocon Sec61 SecY and SecY protein domain containing protein	not significant	0.13848	0.0647524
HCON_00011940	hypothetical protein ANCCAN_13584	Up regulated in AW	2.91478	1.23626
HCON_00040700	Tricarboxylate iron carrier domain containing protein	Up regulated in AW	2.92704	1.34954
HCON_00119540	PDZ domain containing protein	not significant	0.266098	0.121595
HCON_00010370	Ribosomal protein S10 domain containing protein	Up regulated in AW	3.00964	1.38889
HCON_00132990	FAD dependent oxidoreductase domain containing protein	Up regulated in AW	3.17661	1.31324
HCON_00122680	Hypothetical protein CBG03167	not significant	-0.466141	-0.186851
HCON_00016640	Uncharacterised	Up regulated in AW	3.1968	1.32138
HCON_00123930	Ribosomal protein S17 domain containing protein	not significant	0.578152	0.266297
HCON_00125370	Protein F18A1.7	not significant	-0.317445	-0.152913
HCON_00027910	Aldo keto reductase domain containing protein	Up regulated in AW	3.20947	1.47241
HCON_00125930	Amino acid permease-associated region domain containing protein	not significant	-0.255656	-0.118975
HCON_00166300	Ribosomal protein L18 L5 domain containing protein	Up regulated in AW	3.22444	1.46604
HCON_00136510	NIM-1 protein	Up regulated in AW	3.24404	1.54924
HCON_00127540	Uncharacterised	not significant	-0.24438	-0.114023
HCON_00184615	Chitin binding protein domain containing protein	Up regulated in AW	3.24748	1.41276
HCON_00021850	Phosphoglucose isomerase (PGI) domain containing protein	Up regulated in AW	3.30347	1.4989
HCON_00135050	Uncharacterised	Up regulated in AW	3.3063	1.56054
HCON_00051830	Galectin domain containing protein	Up regulated in AW	3.31343	1.53252
HCON_00081640	Mitochondrial substrate solute carrier domain containing protein	Up regulated in AW	3.38004	1.4253
HCON_00068130	Phosphoenolpyruvate carboxykinase domain containing protein	Up regulated in AW	3.38068	1.65675
HCON_00135710	NAD-dependent epimerase dehydratase domain containing protein	Up regulated in AW	3.49449	1.64263
HCON_00013470	CBN-EXC-4 protein	Up regulated in AW	3.51803	1.4651
HCON_00038880	succinate dehydrogenase and fumarate reductase iron-sulfur protein	Up regulated in AW	3.64734	1.60522
HCON_00189960	Thioredoxin domain containing protein	Up regulated in AW	3.70694	1.7067
HCON_00184680	Intermediate filament domain containing protein	Up regulated in AW	3.77747	1.60519
HCON_00116280	RNA recognition motif and Polyadenylate-binding protein Hyperplastic disc protein domain containing protein	Up regulated in AW	3.79187	1.6639
HCON_00101300	Transketolase domain containing protein	Up regulated in AW	3.79205	1.5016
HCON_00004020	Uncharacterised	Up regulated in AW	3.81785	1.59263
HCON_00135730	hypothetical protein TELCIR_03440	not significant	-0.175402	-0.0810877
HCON_00134490	Uncharacterised	Up regulated in AW	3.83849	1.68825
HCON_00036640	hypothetical protein Y032_0070g452	Up regulated in AW	3.91694	1.49619
HCON_00165270	ATP:guanido phosphotransferase domain containing protein	Up regulated in AW	3.94683	1.87705
HCON_00186890	heat shock protein 20	Up regulated in AW	3.95949	1.89575
HCON_00112720	Uncharacterised	Up regulated in AW	3.98818	1.89859
HCON_00004060	Argonaute Dicer protein and Stem cell self-renewal protein Piwi domain containing protein	Up regulated in AW	4.06616	1.85554
HCON_00137980	Dynamin and EF hand domain containing protein	not significant	0.443826	0.217509
HCON_00098180	Carbonic anhydrase domain containing protein	Up regulated in AW	4.10671	1.80792
HCON_00014070	Ribosomal protein S6e domain containing protein	Up regulated in AW	4.1935	1.7256
HCON_00125640	Aminotransferase domain containing protein	Up regulated in AW	4.20377	1.96001
HCON_00025230	BPG-independent PGAM and Metalloenzyme domain containing protein	Up regulated in AW	4.25616	1.81433
HCON_00059820	hypothetical protein Y032_0122g1055	Up regulated in AW	4.2662	1.81237
HCON_00138530	Immunoglobulin I-set and Protein of unknown function DUF1136 domain containing protein, partial	Up regulated in AW	4.26815	1.79711
HCON_00035130	Lactate malate dehydrogenase domain containing protein	Up regulated in AW	4.32189	2.02491
HCON_00094870	Chaperonin Cpn60 TCP-1 domain containing protein	Up regulated in AW	4.32921	1.82622
HCON_00143120	Ras domain containing protein	not significant	-0.387278	-0.185467
HCON_00138930	hypothetical protein Y032_0188g1155	Up regulated in AW	4.37061	1.62617
HCON_00186530	Uncharacterised	Up regulated in AW	4.39641	2.06038
HCON_00071280	Phosphatidylethanolamine-binding protein PEBP domain containing protein	Up regulated in AW	4.40585	1.80344
HCON_00063090	ATPase and Cell division protein 48 and Vps4 oligomerisation domain containing protein	Up regulated in AW	4.41666	1.85124
HCON_00002890	Mitochondrial substrate solute carrier domain containing protein	Up regulated in AW	4.56587	2.01018
HCON_00096710	Heat shock protein 70 domain containing protein	Up regulated in AW	4.59865	2.0102
HCON_00149700	sodium/potassium-transporting ATPase subunit alpha-1	not significant	-0.353013	-0.171437
HCON_00035290	K Homology domain containing protein	Up regulated in AW	4.60559	1.93294
HCON_00150945	Uncharacterised	not significant	-0.65072	-0.299662
HCON_00169150	Fatty acid-binding protein 3	Up regulated in AW	4.65838	1.92195
HCON_00080750	Chaperonin Cpn60 TCP-1 domain containing protein	Up regulated in AW	4.68318	1.73156
HCON_00093830	peroxiredoxin 1 precursor	Up regulated in AW	4.71528	1.94303
HCON_00112110	ATP-binding region and Heat shock protein Hsp90 domain containing protein, partial	Up regulated in AW	4.74404	1.72513
HCON_00153650	emp24 gp25L p24 domain containing protein	not significant	0.477143	0.207049
HCON_00153740	Actin-binding domain containing protein	not significant	-0.351612	-0.169019
HCON_00053830	Transthyretin domain containing protein	Up regulated in AW	4.83902	2.17725
HCON_00036850	Uncharacterised	Up regulated in AW	4.86014	2.04009
HCON_00145720	hypothetical protein Y032_0009g478	Up regulated in AW	4.88754	1.62533
HCON_00063670	Malic enzyme domain containing protein	Up regulated in AW	4.91106	2.11816
HCON_00036210	Galectin domain containing protein	Up regulated in AW	4.99298	2.34271
HCON_00025980	S-adenosyl-L-homocysteine hydrolase and Clathrin adaptor domain containing protein	Up regulated in AW	5.0406	1.86666
HCON_00189950	Uncharacterised	Up regulated in AW	5.07967	2.19459
HCON_00008830	Uncharacterised	Up regulated in AW	5.12738	2.15439
HCON_00042350	Aldehyde dehydrogenase domain containing protein	Up regulated in AW	5.24025	2.23899
HCON_00159120	Metallophosphoesterase domain containing protein	not significant	-0.0104551	-0.00462709
HCON_00029750	Calponin actin-binding domain containing protein	Up regulated in AW	5.3301	2.29591
HCON_00134220	Calponin actin-binding and Spectrin repeat and Pleckstrin homology domain containing protein	Up regulated in AW	5.37299	2.34124
HCON_00162960	seminal fluid protein	not significant	-0.583924	-0.27366
HCON_00163260	Ribosomal protein L13 domain containing protein	not significant	0.482987	0.234624
HCON_00134300	Globin domain containing protein	Up regulated in AW	5.47301	2.52476
HCON_00007790	Heat shock protein Hsp20 domain containing protein	Up regulated in AW	5.53995	2.42789
HCON_00026170	ATPase domain containing protein	Up regulated in AW	5.54113	2.40497
HCON_00140620	Biotin lipoyl attachment and 2-oxoacid dehydrogenase acyltransferase domain containing protein	Up regulated in AW	5.59054	2.46203
HCON_00164340	Uncharacterised	Up regulated in AW	5.65342	2.35099
HCON_00092800	Nematode fatty acid retinoid binding domain containing protein	Up regulated in AW	5.68512	2.22369
HCON_00120120	FAD-dependent pyridine nucleotide-disulphide oxidoreductase and Pyridine nucleotide-disulphide oxidoreductase domain containing protein	Up regulated in AW	5.83804	2.47752
HCON_00166570	Lysosome-associated membrane glycoprotein (Lamp) CD68 domain containing protein	not significant	0.0965366	0.0447172
HCON_00167050	hypothetical protein Y032_0015g2790	Up regulated in AW	5.98336	2.50611
HCON_00167500	Histidine acid phosphatase domain containing protein	not significant	-0.0139623	-0.00641558
HCON_00164040	Immunoglobulin I-set domain containing protein	Up regulated in AW	6.02109	2.78813
HCON_00056540	Glutathione S-transferase domain containing protein	Up regulated in AW	6.03689	2.48865
HCON_00023530	Protein PQN-52, isoform c	Up regulated in AW	6.12426	2.31277
HCON_00099040	Nucleosome assembly protein (NAP) domain containing protein	Up regulated in AW	6.18578	2.69746
HCON_00194030	Uncharacterised	Up regulated in AW	6.30748	2.53031
HCON_00128000	Protein of unknown function DUF148 domain containing protein	Up regulated in AW	6.53861	3.0493
HCON_00052360	Acetyl-CoA hydrolase transferase domain containing protein	Up regulated in AW	6.5972	2.58195
HCON_00083280	Serine hydroxymethyltransferase domain containing protein	Up regulated in AW	6.62059	3.07815
HCON_00185220	ATPase domain containing protein	not significant	-0.470426	-0.225642
HCON_00185560	Peptidase M20 domain containing protein	not significant	-0.0336342	-0.0165539
HCON_00138170	Uncharacterised	Up regulated in AW	6.99499	3.10572
HCON_00186260	hypothetical protein NECAME_11373	not significant	0.177747	0.0816178
HCON_00021540	Thioredoxin domain containing protein	Up regulated in AW	7.041	3.14769
HCON_00134390	Globin domain containing protein	Up regulated in AW	7.04777	2.88503
HCON_00069050	Peptidase M16 domain containing protein	Up regulated in AW	7.4885	3.05494
HCON_00187510	Ndr domain containing protein	not significant	-0.172678	-0.0784533
HCON_00092780	Nematode fatty acid retinoid binding domain containing protein	Up regulated in AW	7.61896	3.59964
HCON_00188550	Lipid transport protein and Vitellinogen and von Willebrand factor domain containing protein	not significant	0.395347	0.195134
HCON_00189100	Fructose-1 domain containing protein	not significant	0.679716	0.327853
HCON_00189410	Galectin domain containing protein	not significant	0.348179	0.163634
HCON_00189730	Uncharacterised	not significant	0.461219	0.194061
HCON_00074340	aldolase	Up regulated in AW	8.00794	3.67285
HCON_00071230	Methylmalonyl-CoA mutase and Cobalamin (vitamin B12)-binding domain containing protein	Up regulated in AW	8.79057	4.01198
HCON_00055400	Myosin and Myosin head and Myosin tail domain containing protein	Up regulated in AW	9.07509	3.83384
HCON_00192160	PREDICTED: 60S ribosomal protein L23	not significant	0.303751	0.141443
HCON_00092810	Nematode fatty acid retinoid binding domain containing protein	Up regulated in AW	9.11703	4.17259
HCON_00186610	Uncharacterised	Up regulated in AW	9.23706	4.2764
HCON_00149900	Uncharacterised	Up regulated in AW	10.0687	4.07601
HCON_00007680	PREDICTED: paramyosin, partial	Up regulated in AW	10.144	4.00985
HCON_00055920	Uncharacterised	Up regulated in AW	10.217	4.45308
HCON_00194190	Uncharacterised	not significant	-0.0370998	-0.0165612
* Hypothetical, Uncharacterised,conserved, and unknow proteins are called Uncharacterised
