# Supplementary material for: The Proteome and Lipidome of Extracellular Vesicles from Haemonchus contortus to Underpin Explorations of Host–Parasite Cross–Talk
Source: Int J Mol Sci. 2023 Jun 30;24(13):10955. doi: 10.3390/ijms241310955 (PMC10341815; doi:10.3390/ijms241310955)
Supplement: Supplementary file 1 [file ijms-24-10955-s001.zip › Table S4_R1.xlsx]

## Sheet: Table S4
Table S4. Enriched biological categories, biological processes and KEGG pathways of differentially expressed proteins in EV and adult worms of Haemonchus contortus.
EV
Pathway ID	Number of associated proteins	Biological categories, biological processes and KEGG pathways
path:ko04142	45	Genetic Information Processing; Transport and catabolism; Lysosome
path:ko03010	56	Genetic Information Processing; Translation; Ribosome
path:ko00480	10	Metabolism; Metabolism of other amino acids; Glutathione metabolism
path:ko00010	19	Metabolism; Carbohydrate metabolism; Glycolysis/Gluconeogenesis
AW
Pathway ID	Number of associated proteins	Biological categories, biological processes and KEGG pathways
path:ko04141	32	Genetic Information Processing; Folding, sorting and degradation; Protein processing in endoplasmic reticulum
path:ko03010	72	Genetic Information Processing; Translation; Ribosome
path:ko00190	59	Metabolism; Energy metabolism; Oxidative phosphorylation
path:ko00640	11	Metabolism; Carbohydrate metabolism; Propanoate metabolism
path:ko00630	13	Metabolism; Carbohydrate metabolism; Glyoxylate and dicarboxylate metabolism
path:ko00020	20	Metabolism; Carbohydrate metabolism; Citrate cycle (TCA cycle)
path:ko00010	37	Metabolism; Carbohydrate metabolism; Glycolysis/Gluconeogenesis
