# Supplementary material for: The Proteome and Lipidome of Extracellular Vesicles from Haemonchus contortus to Underpin Explorations of Host–Parasite Cross–Talk
Source: Int J Mol Sci. 2023 Jun 30;24(13):10955. doi: 10.3390/ijms241310955 (PMC10341815; doi:10.3390/ijms241310955)
Supplement: Supplementary file 1 [file ijms-24-10955-s001.zip › Table S5.xlsx]

## Sheet: Table S5
Table S5. The full list of lipid species quantified in EV of Haemonchus contortus.
Class	Main FA	Main ion	Formula of Neutral Lipids	SMILES	Replicate 1 (pM/μg)	Replicate 2 (pM/μg)	Replicate 3 (pM/μg)
DG	16:0_18:0	[M+NH4]+	C37H72O5	O=C(OCC(OC(=O)CCCCCCCCCCCCCCCCC)CO)CCCCCCCCCCCCCCC	0.0125113	0.00848061	0.0125075
DG	16:0_18:1	[M+NH4]+	C37H70O5	O=C(OCC(OC(=O)CCCCCCCC=CCCCCCCCC)CO)CCCCCCCCCCCCCCC	0.0195981	0.0179944	0.0196934
DG	18:0_18:1	[M+NH4]+	C39H74O5	O=C(OCC(OC(=O)CCCCCCCC=CCCCCCCCC)CO)CCCCCCCCCCCCCCCCC	0.0653118	0.0615164	0.0701654
DG	18:0_18:0	[M+NH4]+	C39H76O5	O=C(OCC(OC(=O)CCCCCCCCCCCCCCCCC)CO)CCCCCCCCCCCCCCCCC	0.0143035	0.0102235	0.0132826
DG	18:1_18:1	[M+NH4]+	C39H72O5	O=C(OCC(OC(=O)CCCCCCCC=CCCCCCCCC)CO)CCCCCCCC=CCCCCCCCC	0.0364551	0.0310284	0.0369691
DG	18:1_18:2	[M+NH4]+	C39H70O5	O=C(OCC(OC(=O)CCCCCCCC=CCC=CCCCCC)CO)CCCCCCCC=CCCCCCCCC	0.0128195	0.0152565	0.0125205
DG	18:0_20:2	[M+NH4]+	C41H76O5	O=C(OCC(OC(=O)CCCCCCCCCC=CCC=CCCCCC)CO)CCCCCCCCCCCCCCCCC	0.0110468	0.00835475	0.00919904
DG	18:0_20:3	[M+NH4]+	C41H74O5	O=C(OCC(OC(=O)CCCCCCCCCC=CCC=CCC=CCC)CO)CCCCCCCCCCCCCCCCC	0.00899961	0.00958486	0.00816103
DG	18:0_20:4	[M+NH4]+	C41H72O5	O=C(OCC(OC(=O)CCCCCCC=CCC=CCC=CCC=CCC)CO)CCCCCCCCCCCCCCCCC	0.0228657	0.0250845	0.021124
DG	O-18:0_18:0	[M+NH4]+	C39H78O4	O=C(OC(CO)COCCCCCCCCCCCCCCCCCC)CCCCCCCCCCCCCCCCC	0.0129218	0.0105283	0.0128231
DG	O-18:0_18:1	[M+NH4]+	C39H76O4	O=C(OC(CO)COCCCCCCCCCCCCCCCCCC)CCCCCCCC=CCCCCCCCC	0.00703466	0.00597165	0.00708873
TG	15:0_15:0_16:0	[M+NH4]+	C49H94O6	O=C(OCC(OC(=O)CCCCCCCCCCCCCC)COC(=O)CCCCCCCCCCCCCCC)CCCCCCCCCCCCCC	0.0163616	0.0120608	0.0186239
TG	15:0_16:0_16:0	[M+NH4]+	C50H96O6	O=C(OCC(OC(=O)CCCCCCCCCCCCCCC)COC(=O)CCCCCCCCCCCCCCC)CCCCCCCCCCCCCC	0.010848	0.011276	0.00985508
TG	15:0_16:0_17:0	[M+NH4]+	C51H98O6	O=C(OCC(OC(=O)CCCCCCCCCCCCCCC)COC(=O)CCCCCCCCCCCCCCCC)CCCCCCCCCCCCCC	0.0244234	0.0183302	0.0205426
TG	14:0_16:0_18:1	[M+NH4]+	C51H96O6	O=C(OCC(OC(=O)CCCCCCCCCCCCCCC)COC(=O)CCCCCCCCCCCCC)CCCCCCCC=CCCCCCCCC	0.0162395	0.0228459	0.0150086
TG	15:0_16:0_18:0	[M+NH4]+	C52H100O6	O=C(OCC(OC(=O)CCCCCCCCCCCCCCC)COC(=O)CCCCCCCCCCCCCCCCC)CCCCCCCCCCCCCC	0.0115533	0.0123175	0.00887312
TG	15:0_16:0_18:1	[M+NH4]+	C52H98O6	O=C(OCC(OC(=O)CCCCCCCCCCCCCCC)COC(=O)CCCCCCCCCCCCCC)CCCCCCCC=CCCCCCCCC	0.0196679	0.0320956	0.0165234
TG	15:0_16:0_18:2	[M+NH4]+	C52H96O6	O=C(OCC(OC(=O)CCCCCCCCCCCCCCC)COC(=O)CCCCCCCCCCCCCC)CCCCCCCC=CCC=CCCCCC	0.012195	0.028148	0.00961562
TG	15:0_16:0_18:3	[M+NH4]+	C52H94O6	O=C(OCC(OC(=O)CCCCCCCCCCCCCCC)COC(=O)CCCCCCCCCCCCCC)CCCCCCCC=CCC=CCC=CCC	0.0116864	0.0152833	0.0118796
TG	15:0_17:0_18:0	[M+NH4]+	C53H102O6	O=C(OCC(OC(=O)CCCCCCCCCCCCCCCC)COC(=O)CCCCCCCCCCCCCCCCC)CCCCCCCCCCCCCC	0.0251348	0.0223241	0.0205445
TG	15:0_17:0_18:1	[M+NH4]+	C53H100O6	O=C(OCC(OC(=O)CCCCCCCCCCCCCCCC)COC(=O)CCCCCCCCCCCCCC)CCCCCCCC=CCCCCCCCC	0.0532039	0.0862206	0.040875
TG	16:0_16:1_18:1	[M+NH4]+	C53H98O6	O=C(OCC(OC(=O)CCCCCCCC=CCCCCCC)COC(=O)CCCCCCCCCCCCCCC)CCCCCCCC=CCCCCCCCC	0.0346769	0.0732427	0.0277227
TG	14:0_18:1_18:2	[M+NH4]+	C53H96O6	O=C(OCC(OC(=O)CCCCCCCC=CCCCCCCCC)COC(=O)CCCCCCCCCCCCC)CCCCCCCC=CCC=CCCCCC	0.0111786	0.0266426	0.00920635
TG	14:0_18:1_18:3	[M+NH4]+	C53H94O6	O=C(OCC(OC(=O)CCCCCCCC=CCCCCCCCC)COC(=O)CCCCCCCCCCCCC)CCCCCCCC=CCC=CCC=CCC	0.0537219	0.0485523	0.0483045
TG	16:0_17:0_18:1	[M+NH4]+	C54H102O6	O=C(OCC(OC(=O)CCCCCCCCCCCCCCCC)COC(=O)CCCCCCCCCCCCCCC)CCCCCCCC=CCCCCCCCC	0.0273696	0.0476442	0.022445
TG	15:0_18:1_18:1	[M+NH4]+	C54H100O6	O=C(OCC(OC(=O)CCCCCCCC=CCCCCCCCC)COC(=O)CCCCCCCCCCCCCC)CCCCCCCC=CCCCCCCCC	0.0290147	0.0659421	0.0240211
TG	15:0_18:1_18:2	[M+NH4]+	C54H98O6	O=C(OCC(OC(=O)CCCCCCCC=CCCCCCCCC)COC(=O)CCCCCCCCCCCCCC)CCCCCCCC=CCC=CCCCCC	0.0153617	0.0395755	0.0114969
TG	16:0_18:0_18:0	[M+NH4]+	C55H106O6	O=C(OCC(OC(=O)CCCCCCCCCCCCCCCCC)COC(=O)CCCCCCCCCCCCCCCCC)CCCCCCCCCCCCCCC	0.0198481	0.0170838	0.0167148
TG	16:0_18:0_18:1	[M+NH4]+	C55H104O6	O=C(OCC(OC(=O)CCCCCCCCCCCCCCCCC)COC(=O)CCCCCCCCCCCCCCC)CCCCCCCC=CCCCCCCCC	0.0844664	0.134586	0.0609232
TG	16:0_18:0_18:2	[M+NH4]+	C55H102O6	O=C(OCC(OC(=O)CCCCCCCCCCCCCCCCC)COC(=O)CCCCCCCCCCCCCCC)CCCCCCCC=CCC=CCCCCC	0.111846	0.223053	0.0883837
TG	16:0_18:1_18:2	[M+NH4]+	C55H100O6	O=C(OCC(OC(=O)CCCCCCCC=CCCCCCCCC)COC(=O)CCCCCCCCCCCCCCC)CCCCCCCC=CCC=CCCCCC	0.0680024	0.173185	0.0518321
TG	16:0_16:0_20:4	[M+NH4]+	C55H98O6	O=C(OCC(OC(=O)CCCCCCCCCCCCCCC)COC(=O)CCCCCCCCCCCCCCC)CCCCCCC=CCC=CCC=CCC=CCC	0.0245949	0.0896499	0.0171894
TG	17:0_18:0_18:1	[M+NH4]+	C56H106O6	O=C(OCC(OC(=O)CCCCCCCCCCCCCCCCC)COC(=O)CCCCCCCCCCCCCCCC)CCCCCCCC=CCCCCCCCC	0.0157793	0.0257845	0.0118098
TG	17:0_18:1_18:1	[M+NH4]+	C56H104O6	O=C(OCC(OC(=O)CCCCCCCC=CCCCCCCCC)COC(=O)CCCCCCCCCCCCCCCC)CCCCCCCC=CCCCCCCCC	0.0230697	0.0486349	0.0185919
TG	17:0_18:1_18:2	[M+NH4]+	C56H102O6	O=C(OCC(OC(=O)CCCCCCCC=CCCCCCCCC)COC(=O)CCCCCCCCCCCCCCCC)CCCCCCCC=CCC=CCCCCC	0.016116	0.0406582	0.0127888
TG	17:1_18:1_18:2	[M+NH4]+	C56H100O6	O=C(OCC(OC(=O)CCCCCCCC=CCCCCCCCC)COC(=O)CCCCCCCC=CCCCCCCC)CCCCCCCC=CCC=CCCCCC	0.00866923	0.0319269	0.00724909
TG	16:0_18:0_20:0	[M+NH4]+	C57H110O6	O=C(OCC(OC(=O)CCCCCCCCCCCCCCCCC)COC(=O)CCCCCCCCCCCCCCCCCCC)CCCCCCCCCCCCCCC	0.00810671	0.00668736	0.00736586
TG	18:0_18:0_18:1	[M+NH4]+	C57H108O6	O=C(OCC(OC(=O)CCCCCCCCCCCCCCCCC)COC(=O)CCCCCCCCCCCCCCCCC)CCCCCCCC=CCCCCCCCC	0.0514051	0.0731268	0.0348652
TG	18:0_18:1_18:1	[M+NH4]+	C57H106O6	O=C(OCC(OC(=O)CCCCCCCC=CCCCCCCCC)COC(=O)CCCCCCCCCCCCCCCCC)CCCCCCCC=CCCCCCCCC	0.102238	0.190322	0.0809493
TG	18:1_18:1_18:1	[M+NH4]+	C57H104O6	O=C(OCC(OC(=O)CCCCCCCC=CCCCCCCCC)COC(=O)CCCCCCCC=CCCCCCCCC)CCCCCCCC=CCCCCCCCC	0.0981426	0.227078	0.0801881
TG	18:1_18:1_18:2	[M+NH4]+	C57H102O6	O=C(OCC(OC(=O)CCCCCCCC=CCCCCCCCC)COC(=O)CCCCCCCC=CCCCCCCCC)CCCCCCCC=CCC=CCCCCC	0.060464	0.161749	0.0471777
TG	18:1_18:2_18:2	[M+NH4]+	C57H100O6	O=C(OCC(OC(=O)CCCCCCCC=CCC=CCCCCC)COC(=O)CCCCCCCC=CCCCCCCCC)CCCCCCCC=CCC=CCCCCC	0.0275313	0.0971813	0.0196161
TG	18:1_18:2_18:3	[M+NH4]+	C57H98O6	O=C(OCC(OC(=O)CCCCCCCC=CCC=CCCCCC)COC(=O)CCCCCCCC=CCCCCCCCC)CCCCCCCC=CCC=CCC=CCC	0.0095218	0.0462599	0.0065487
TG	18:0_20:0_18:2	[M+NH4]+	C59H110O6	O=C(OCC(OC(=O)CCCCCCCCCCCCCCCCCCC)COC(=O)CCCCCCCCCCCCCCCCC)CCCCCCCC=CCC=CCCCCC	0.00854893	0.0150093	0.00626537
TG	18:0_18:1_20:2	[M+NH4]+	C59H108O6	O=C(OCC(OC(=O)CCCCCCCC=CCCCCCCCC)COC(=O)CCCCCCCCCCCCCCCCC)CCCCCCCCCC=CCC=CCCCCC	0.0097706	0.0233128	0.00736177
TG	18:1_18:1_20:2	[M+NH4]+	C59H106O6	O=C(OCC(OC(=O)CCCCCCCC=CCCCCCCCC)COC(=O)CCCCCCCCCC=CCC=CCCCCC)CCCCCCCC=CCCCCCCCC	0.0112367	0.0312687	0.00809578
TG	18:0_18:1_20:4	[M+NH4]+	C59H104O6	O=C(OCC(OC(=O)CCCCCCCC=CCCCCCCCC)COC(=O)CCCCCCCCCCCCCCCCC)CCCCCCC=CCC=CCC=CCC=CCC	0.0131438	0.0507088	0.00730547
TG	18:1_18:2_20:2	[M+NH4]+	C59H104O6	O=C(OCC(OC(=O)CCCCCCCC=CCC=CCCCCC)COC(=O)CCCCCCCCCC=CCC=CCCCCC)CCCCCCCC=CCCCCCCCC	0.00967296	0.0327129	0.0070294
TG	18:1_18:1_20:4	[M+NH4]+	C59H102O6	O=C(OCC(OC(=O)CCCCCCCC=CCCCCCCCC)COC(=O)CCCCCCCC=CCCCCCCCC)CCCCCCC=CCC=CCC=CCC=CCC	0.0152525	0.0695568	0.0103025
TG	O-18:1_18:0_18:1	[M+NH4]+	C57H108O5	O=C(OCC(OC(=O)CCCCCCCC=CCCCCCCCC)COCCCCCCCCC=CCCCCCCCC)CCCCCCCCCCCCCCCCC	0.00912658	0.0117554	0.00763787
PC	30:0	[M+H]+	C38H76NO8P	O=C(OCC(OC(=O)CCCCCCCCCCCCCC)COP(=O)([O-])OCC[N+](C)(C)C)CCCCCCCCCCCCCC	0.0343906	0.0358592	0.0327882
PC	31:0	[M+H]+	C39H78NO8P	O=C(OCC(OC(=O)CCCCC)COP(=O)([O-])OCC[N+](C)(C)C)CCCCCCCCCCCCCCCCCCCCCCCC	0.0995624	0.0913868	0.105391
PC	16:0_16:0	[M+H]+	C40H80NO8P	O=C(OCC(OC(=O)CCCCCCCCCCCCCCC)COP(=O)([O-])OCC[N+](C)(C)C)CCCCCCCCCCCCCCC	0.451598	0.304893	0.409712
PC	15:0_18:3	[M+H]+	C41H76NO8P	O=C(OCC(OC(=O)CCCCCCCC=CCC=CCC=CCC)COP(=O)([O-])OCC[N+](C)(C)C)CCCCCCCCCCCCCC	0.0150498	0.019679	0.0137072
PC	33:4	[M+H]+	C41H74NO8P	O=C(OCC(OC(=O)CCCCC=CCC=CCC=CCC=CCC)COP(=O)([O-])OCC[N+](C)(C)C)CCCCCCCCCCCCCC	0.0132172	0.0111921	0.01279
PC	34:0	[M+H]+	C42H84NO8P	O=C(OCC(OC(=O)CCCCCCCCCCCCCCCC)COP(=O)([O-])OCC[N+](C)(C)C)CCCCCCCCCCCCCCCC	0.185285	0.176044	0.180363
PC	16:0_18:1	[M+H]+	C42H82NO8P	O=C(OCC(OC(=O)CCCCCCCC=CCCCCCCCC)COP(=O)([O-])OCC[N+](C)(C)C)CCCCCCCCCCCCCCC	1.55078	1.43461	1.47597
PC	16:0_18:2	[M+H]+	C42H80NO8P	O=C(OCC(OC(=O)CCCCCCCC=CCC=CCCCCC)COP(=O)([O-])OCC[N+](C)(C)C)CCCCCCCCCCCCCCC	0.434142	0.516573	0.413388
PC	34:3	[M+H]+	C42H78NO8P	O=C(OCC(OC(=O)CCCCCCCCCCCCC=CCC=CCC=CCCCCCCC)COP(=O)([O-])OCC[N+](C)(C)C)CCCCC	0.103206	0.116959	0.0875223
PC	16:0_18:4	[M+H]+	C42H76NO8P	O=C(OCC(OC(=O)CCCCC=CCC=CCC=CCC=CCC)COP(=O)([O-])OCC[N+](C)(C)C)CCCCCCCCCCCCCCC	0.00766444	0.00972914	0.00558995
PC	17:0_18:2	[M+H]+	C43H82NO8P	O=C(OCC(OC(=O)CCCCCCCC=CCC=CCCCCC)COP(=O)([O-])OCC[N+](C)(C)C)CCCCCCCCCCCCCCCC	0.0495961	0.0709632	0.0536062
PC	17:0_18:3	[M+H]+	C43H80NO8P	O=C(OCC(OC(=O)CCCCCCCC=CCC=CCC=CCC)COP(=O)([O-])OCC[N+](C)(C)C)CCCCCCCCCCCCCCCC	0.01214	0.0294235	0.0121471
PC	18:0_18:0	[M+H]+	C44H88NO8P	O=C(OCC(OC(=O)CCCCCCCCCCCCCCCCC)COP(=O)([O-])OCC[N+](C)(C)C)CCCCCCCCCCCCCCCCC	0.0879064	0.0919043	0.0863251
PC	18:0_18:1	[M+H]+	C44H86NO8P	O=C(OCC(OC(=O)CCCCCCCC=CCCCCCCCC)COP(=O)([O-])OCC[N+](C)(C)C)CCCCCCCCCCCCCCCCC	0.584536	0.76495	0.56487
PC	18:1_18:1	[M+H]+	C44H84NO8P	O=C(OCC(OC(=O)CCCCCCCC=CCCCCCCCC)COP(=O)([O-])OCC[N+](C)(C)C)CCCCCCCC=CCCCCCCCC	0.657239	1.15105	0.644469
PC	18:1_18:2	[M+H]+	C44H82NO8P	O=C(OCC(OC(=O)CCCCCCCC=CCC=CCCCCC)COP(=O)([O-])OCC[N+](C)(C)C)CCCCCCCC=CCCCCCCCC	0.303557	0.562556	0.277724
PC	18:2_18:2	[M+H]+	C44H80NO8P	O=C(OCC(OC(=O)CCCCCCCC=CCC=CCCCCC)COP(=O)([O-])OCC[N+](C)(C)C)CCCCCCCC=CCC=CCCCCC	0.127873	0.277429	0.139294
PC	18:2_18:3	[M+H]+	C44H78NO8P	O=C(OCC(OC(=O)CCCCCCCC=CCC=CCC=CCC)COP(=O)([O-])OCC[N+](C)(C)C)CCCCCCCC=CCC=CCCCCC	0.0228215	0.0486649	0.0161927
PC	18:3_18:3	[M+H]+	C44H76NO8P	O=C(OCC(OC(=O)CCCCCCCC=CCC=CCC=CCC)COP(=O)([O-])OCC[N+](C)(C)C)CCCCCCCC=CCC=CCC=CCC	0.00475864	0.00917214	0.00373729
PC	37:3	[M+H]+	C45H84NO8P	O=C(OCC(OC(=O)CCCCCCCCC=CCC=CCC=CCC)COP(=O)([O-])OCC[N+](C)(C)C)CCCCCCCCCCCCCCCCC	0.0493245	0.062633	0.0423258
PC	17:0_20:4	[M+H]+	C45H82NO8P	O=C(OCC(OC(=O)CCCCCCC=CCC=CCC=CCC=CCC)COP(=O)([O-])OCC[N+](C)(C)C)CCCCCCCCCCCCCCCC	0.026457	0.0492427	0.0242231
PC	17:0_20:5	[M+H]+	C45H80NO8P	O=C(OCC(OC(=O)CCCC=CCC=CCC=CCC=CCC=CCC)COP(=O)([O-])OCC[N+](C)(C)C)CCCCCCCCCCCCCCCC	0.0162085	0.0249612	0.0121475
PC	37:7	[M+H]+	C45H76NO8P	O=C(OCC(OC(=O)CCCCCC=CCC=CCC=CCC=CCC)COP(=O)([O-])OCC[N+](C)(C)C)CCCCCCCC=CCC=CCC=CCC	0.00888617	0.00707644	0.00878252
PC	18:0_20:4	[M+H]+	C46H84NO8P	O=C(OCC(OC(=O)CCCCCCC=CCC=CCC=CCC=CCC)COP(=O)([O-])OCC[N+](C)(C)C)CCCCCCCCCCCCCCCCC	0.420824	0.631771	0.407299
PC	38:5	[M+H]+	C46H82NO8P	O=C(OCC(OC(=O)CC=CCC=CCC=CCC=CCC=CCC)COP(=O)([O-])OCC[N+](C)(C)C)CCCCCCCCCCCCCCCCCCC	0.138682	0.322888	0.12812
PC	18:3_20:4	[M+H]+	C46H78NO8P	O=C(OCC(OC(=O)CCCCCCC=CCC=CCC=CCC=CCC)COP(=O)([O-])OCC[N+](C)(C)C)CCCCCCCC=CCC=CCC=CCC	0.0107124	0.0341143	0.0109779
PC	18:3_20:5	[M+H]+	C46H76NO8P	O=C(OCC(OC(=O)CCCC=CCC=CCC=CCC=CCC=CCC)COP(=O)([O-])OCC[N+](C)(C)C)CCCCCCCC=CCC=CCC=CCC	0.00179974	0.00515924	0.00167321
PC	39:1	[M+H]+	C47H92NO8P	O=C(OCC(OC(=O)CCCCCCCC=CCCCCCCCC)COP(=O)([O-])OCC[N+](C)(C)C)CCCCCCCCCCCCCCCCCCCC	0.00817936	0.0094335	0.00792313
PC	17:0_22:5	[M+H]+	C47H84NO8P	O=C(OCC(OC(=O)CCCCCC=CCC=CCC=CCC=CCC=CCC)COP(=O)([O-])OCC[N+](C)(C)C)CCCCCCCCCCCCCCCC	0.00121776	0.010737	0.00247466
PC	18:0_22:5	[M+H]+	C48H86NO8P	O=C(OCC(OC(=O)CCCCCC=CCC=CCC=CCC=CCC=CCC)COP(=O)([O-])OCC[N+](C)(C)C)CCCCCCCCCCCCCCCCC	0.0302784	0.0464427	0.0267513
PC	20:4_20:4	[M+H]+	C48H80NO8P	O=C(OCC(OC(=O)CCCCCCC=CCC=CCC=CCC=CCC)COP(=O)([O-])OCC[N+](C)(C)C)CCCCCCC=CCC=CCC=CCC=CCC	0.0174017	0.0642318	0.0151266
PC	20:4_22:6	[M+H]+	C50H80NO8P	O=C(OCC(OC(=O)CCC=CCC=CCC=CCC=CCC=CCC=CCC)COP(=O)([O-])OCC[N+](C)(C)C)CCCCCCC=CCC=CCC=CCC=CCC	0.00237433	0.0152452	0.0019849
PC	20:3_22:5	[M+H]+	C50H84NO8P	O=C(OCC(OC(=O)CCCCCC=CCC=CCC=CCC=CCC=CCC)COP(=O)([O-])OCC[N+](C)(C)C)CCCCCCCCCC=CCC=CCC=CCC	0.00491602	0.0101886	0.00460356
PC	44:11	[M+H]+	C52H82NO8P	O=C(OCC(OC(=O)CCC=CCC=CCC=CCC=CCC=CCC=CCC)COP(=O)([O-])OCC[N+](C)(C)C)CCCCCC=CCC=CCC=CCC=CCC=CCC	0.000386172	0.00329466	0.000235911
PC	O-31:4	[M+H]+	C39H72NO7P	O=C(OC(COCCCCCCCCC)COP(=O)([O-])OCC[N+](C)(C)C)CCCCCCCCC=CCC=CCC=CCC=CCC	0.00282406	0.00152285	0.00360935
PC	O-32:0	[M+H]+	C40H82NO7P	O=C(OC(COCCCCCCCC)COP(=O)([O-])OCC[N+](C)(C)C)CCCCCCCCCCCCCCCCCCCCCCC	0.069619	0.0726847	0.0699797
PC	O-32:1	[M+H]+	C40H80NO7P	O=C(OC(COCCCCCCCC)COP(=O)([O-])OCC[N+](C)(C)C)CCCCCCCCCCCC=CCCCCCCCCCC	0.0688379	0.0740031	0.0662548
PC	O-33:0	[M+H]+	C41H84NO7P	O=C(OC(COCCCCCCCC)COP(=O)([O-])OCC[N+](C)(C)C)CCCCCCCCCCCCCCCCCCCCCCCC	0.0602035	0.0673641	0.0633885
PC	O-34:0	[M+H]+	C42H86NO7P	O=C(OC(COCCCCCCCC)COP(=O)([O-])OCC[N+](C)(C)C)CCCCCCCCCCCCCCCCCCCCCCCCC	0.0283027	0.0296759	0.0274377
PC	O-34:2	[M+H]+	C42H82NO7P	O=C(OC(COCCCCCCCC)COP(=O)([O-])OCC[N+](C)(C)C)CCCCCCCCCCCCCC=CCC=CCCCCCCC	0.070506	0.0550593	0.0705406
PC	O-34:5	[M+H]+	C42H76NO7P	O=C(OC(COCCCCCCCC)COP(=O)([O-])OCC[N+](C)(C)C)CCCCCCCCCC=CCC=CCC=CCC=CCC=CCC	0.011485	0.0093457	0.00929408
PC	O-35:0	[M+H]+	C43H88NO7P	O=C(OC(COCCCCCCCC)COP(=O)([O-])OCC[N+](C)(C)C)CCCCCCCCCCCCCCCCCCCCCCCCCC	0.0154004	0.0143212	0.0131743
PC	O-35:5	[M+H]+	C43H78NO7P	O=C(OC(COCCCCCCCCC)COP(=O)([O-])OCC[N+](C)(C)C)CCCCCCCCCC=CCC=CCC=CCC=CCC=CCC	0.0278036	0.0277214	0.0295117
PC	O-36:5	[M+H]+	C44H80NO7P	O=C(OC(COCCCCCCCC)COP(=O)([O-])OCC[N+](C)(C)C)CCCCCCCCCCCC=CCC=CCC=CCC=CCC=CCC	0.00708187	0.0177914	0.00612267
PC	O-38:3	[M+H]+	C46H88NO7P	O=C(OC(COCCCCCCCCCC)COP(=O)([O-])OCC[N+](C)(C)C)CCCCCCCCCCCCC=CCC=CCC=CCCCCCCC	0.0366506	0.049611	0.0367184
PC	O-38:4	[M+H]+	C46H86NO7P	O=C(OC(COCCCCCCCCCC)COP(=O)([O-])OCC[N+](C)(C)C)CCCCCCCCCCCCCCC=CCC=CCC=CCC=CCC	0.0941094	0.116377	0.0883464
PC	O-38:5	[M+H]+	C46H84NO7P	O=C(OC(COCCCCCCCCCC)COP(=O)([O-])OCC[N+](C)(C)C)CCCCCCCCCCCC=CCC=CCC=CCC=CCC=CCC	0.0455968	0.063528	0.0324047
PC	O-39:3	[M+H]+	C47H90NO7P	O=C(OC(COCCCCCCCCCCC)COP(=O)([O-])OCC[N+](C)(C)C)CCCCCCCCCCCCC=CCC=CCC=CCCCCCCC	0.00187329	0.00377684	0.00132708
PC	O-41:4	[M+H]+	C49H92NO7P	O=C(OC(COCCCCCCCCCCCCC)COP(=O)([O-])OCC[N+](C)(C)C)CCCCCCCCCCCCCCC=CCC=CCC=CCC=CCC	0.0197772	0.0171755	0.0210847
PC	O-43:4	[M+H]+	C51H96NO7P	O=C(OC(COCCCCCCCCCCCCCCC)COP(=O)([O-])OCC[N+](C)(C)C)CCCCCCCCCCCCCCC=CCC=CCC=CCC=CCC	0.0244975	0.0167907	0.0245538
PC	O-43:5	[M+H]+	C51H94NO7P	O=C(OC(COCCCCCCCCCCCCCCC)COP(=O)([O-])OCC[N+](C)(C)C)CCCCCCCCCCCC=CCC=CCC=CCC=CCC=CCC	0.0435545	0.0391465	0.0472828
PE	15:0_16:0	[M-H]-	C36H72NO8P	O=C(OCC(OC(=O)CCCCCCCCCCCCCCC)COP(=O)(O)OCCN)CCCCCCCCCCCCCC	0.005051	0.00461674	0.0048259
PE	16:0_16:0	[M-H]-	C37H74NO8P	O=C(OCC(OC(=O)CCCCCCCCCCCCCCC)COP(=O)(O)OCCN)CCCCCCCCCCCCCCC	0.0045271	0.00403286	0.00395597
PE	14:0_18:1	[M-H]-	C37H72NO8P	O=C(OCC(OC(=O)CCCCCCCC=CCCCCCCCC)COP(=O)(O)OCCN)CCCCCCCCCCCCC	0.00140986	0.00135304	0.00129463
PE	15:0_18:0	[M-H]-	C38H76NO8P	O=C(OCC(OC(=O)CCCCCCCCCCCCCCCCC)COP(=O)(O)OCCN)CCCCCCCCCCCCCC	0.0165485	0.0168154	0.0147013
PE	15:0_18:1	[M-H]-	C38H74NO8P	O=C(OCC(OC(=O)CCCCCCCC=CCCCCCCCC)COP(=O)(O)OCCN)CCCCCCCCCCCCCC	0.0047968	0.00452123	0.00407886
PE	16:0_18:0	[M-H]-	C39H78NO8P	O=C(OCC(OC(=O)CCCCCCCCCCCCCCCCC)COP(=O)(O)OCCN)CCCCCCCCCCCCCCC	0.0129326	0.012739	0.0138628
PE	16:0_18:1	[M-H]-	C39H76NO8P	O=C(OCC(OC(=O)CCCCCCCC=CCCCCCCCC)COP(=O)(O)OCCN)CCCCCCCCCCCCCCC	0.0519647	0.0463956	0.0472789
PE	16:0_18:2	[M-H]-	C39H74NO8P	O=C(OCC(OC(=O)CCCCCCCC=CCC=CCCCCC)COP(=O)(O)OCCN)CCCCCCCCCCCCCCC	0.0121342	0.0109626	0.0115898
PE	17:0_18:0	[M-H]-	C40H80NO8P	O=C(OCC(OC(=O)CCCCCCCCCCCCCCCCC)COP(=O)(O)OCCN)CCCCCCCCCCCCCCCC	0.00943682	0.00935483	0.00902979
PE	17:0_18:1	[M-H]-	C40H78NO8P	O=C(OCC(OC(=O)CCCCCCCC=CCCCCCCCC)COP(=O)(O)OCCN)CCCCCCCCCCCCCCCC	0.0328574	0.0323515	0.0310419
PE	17:0_18:2	[M-H]-	C40H76NO8P	O=C(OCC(OC(=O)CCCCCCCC=CCC=CCCCCC)COP(=O)(O)OCCN)CCCCCCCCCCCCCCCC	0.00865682	0.00902079	0.00821271
PE	18:0_18:0	[M-H]-	C41H82NO8P	O=C(OCC(OC(=O)CCCCCCCCCCCCCCCCC)COP(=O)(O)OCCN)CCCCCCCCCCCCCCCCC	0.0113924	0.0106029	0.0101795
PE	18:0_18:1	[M-H]-	C41H80NO8P	O=C(OCC(OC(=O)CCCCCCCC=CCCCCCCCC)COP(=O)(O)OCCN)CCCCCCCCCCCCCCCCC	0.630008	0.61417	0.562884
PE	18:0_18:2	[M-H]-	C41H78NO8P	O=C(OCC(OC(=O)CCCCCCCC=CCC=CCCCCC)COP(=O)(O)OCCN)CCCCCCCCCCCCCCCCC	0.194879	0.205737	0.177051
PE	18:1_18:2	[M-H]-	C41H76NO8P	O=C(OCC(OC(=O)CCCCCCCC=CCC=CCCCCC)COP(=O)(O)OCCN)CCCCCCCC=CCCCCCCCC	0.0240432	0.0286919	0.020817
PE	16:0_20:4	[M-H]-	C41H74NO8P	O=C(OCC(OC(=O)CCCCCCC=CCC=CCC=CCC=CCC)COP(=O)(O)OCCN)CCCCCCCCCCCCCCC	0.00405088	0.00623013	0.00388917
PE	19:0_18:1	[M-H]-	C42H82NO8P	O=C(OCC(OC(=O)CCCCCCCC=CCCCCCCCC)COP(=O)(O)OCCN)CCCCCCCCCCCCCCCCCC	0.0253602	0.0211653	0.0268144
PE	17:0_20:2	[M-H]-	C42H80NO8P	O=C(OCC(OC(=O)CCCCCCCCCC=CCC=CCCCCC)COP(=O)(O)OCCN)CCCCCCCCCCCCCCCC	0.0119808	0.00879133	0.0118713
PE	17:0_20:4	[M-H]-	C42H76NO8P	O=C(OCC(OC(=O)CCCCCCC=CCC=CCC=CCC=CCC)COP(=O)(O)OCCN)CCCCCCCCCCCCCCCC	0.00179112	0.00272518	0.00157425
PE	18:0_20:1	[M-H]-	C43H84NO8P	O=C(OCC(OC(=O)CCCCCCCCCC=CCCCCCCCC)COP(=O)(O)OCCN)CCCCCCCCCCCCCCCCC	0.054503	0.0588999	0.0495355
PE	18:0_20:2	[M-H]-	C43H82NO8P	O=C(OCC(OC(=O)CCCCCCCCCC=CCC=CCCCCC)COP(=O)(O)OCCN)CCCCCCCCCCCCCCCCC	0.0458643	0.0554664	0.0425402
PE	18:0_20:3	[M-H]-	C43H80NO8P	O=C(OCC(OC(=O)CCCCCCCCCC=CCC=CCC=CCC)COP(=O)(O)OCCN)CCCCCCCCCCCCCCCCC	0.0255756	0.0338209	0.0238251
PE	18:0_20:4	[M-H]-	C43H78NO8P	O=C(OCC(OC(=O)CCCCCCC=CCC=CCC=CCC=CCC)COP(=O)(O)OCCN)CCCCCCCCCCCCCCCCC	0.0373739	0.0738045	0.0322653
PE	18:0_20:5	[M-H]-	C43H76NO8P	O=C(OCC(OC(=O)CCCC=CCC=CCC=CCC=CCC=CCC)COP(=O)(O)OCCN)CCCCCCCCCCCCCCCCC	0.00392361	0.00941119	0.00349976
PE	18:2_20:4	[M-H]-	C43H74NO8P	O=C(OCC(OC(=O)CCCCCCC=CCC=CCC=CCC=CCC)COP(=O)(O)OCCN)CCCCCCCC=CCC=CCCCCC	0.000848541	0.00189403	0.000735378
PE	21:0_18:1	[M-H]-	C44H86NO8P	O=C(OCC(OC(=O)CCCCCCCC=CCCCCCCCC)COP(=O)(O)OCCN)CCCCCCCCCCCCCCCCCCCC	0.0037995	0.00340949	0.00392253
PE	14:0_26:0	[M-H]-	C45H90NO8P	O=C(OCC(OC(=O)CCCCCCCCCCCCCCCCCCCCCCCCC)COP(=O)(O)OCCN)CCCCCCCCCCCCC	0.00598065	0.00557045	0.00582305
PE	20:0_20:1	[M-H]-	C45H88NO8P	O=C(OCC(OC(=O)CCCCCCCCCC=CCCCCCCCC)COP(=O)(O)OCCN)CCCCCCCCCCCCCCCCCCC	0.00904913	0.00852684	0.00788223
PE	20:0_20:2	[M-H]-	C45H86NO8P	O=C(OCC(OC(=O)CCCCCCCCCC=CCC=CCCCCC)COP(=O)(O)OCCN)CCCCCCCCCCCCCCCCCCC	0.00543902	0.00644981	0.00490033
PE	22:0_18:3	[M-H]-	C45H84NO8P	O=C(OCC(OC(=O)CCCCCCCC=CCC=CCC=CCC)COP(=O)(O)OCCN)CCCCCCCCCCCCCCCCCCCCC	0.00464288	0.00593714	0.00452512
PE	18:0_22:4	[M-H]-	C45H82NO8P	O=C(OCC(OC(=O)CCCCCCCCC=CCC=CCC=CCC=CCC)COP(=O)(O)OCCN)CCCCCCCCCCCCCCCCC	0.00205638	0.00292529	0.00187823
PE	18:0_22:5	[M-H]-	C45H80NO8P	O=C(OCC(OC(=O)CCCCCC=CCC=CCC=CCC=CCC=CCC)COP(=O)(O)OCCN)CCCCCCCCCCCCCCCCC	0.008279	0.0143326	0.00766025
PE	18:0_22:6	[M-H]-	C45H78NO8P	O=C(OCC(OC(=O)CCC=CCC=CCC=CCC=CCC=CCC=CCC)COP(=O)(O)OCCN)CCCCCCCCCCCCCCCCC	0.00437996	0.00596208	0.00387358
PE	15:0_26:0	[M-H]-	C46H92NO8P	O=C(OCC(OC(=O)CCCCCCCCCCCCCCCCCCCCCCCCC)COP(=O)(O)OCCN)CCCCCCCCCCCCCC	0.115374	0.105818	0.106331
PE	15:0_26:1	[M-H]-	C46H90NO8P	O=C(OCC(OC(=O)CCCCCCCCCCCCCC=CCCCCCCCCCC)COP(=O)(O)OCCN)CCCCCCCCCCCCCC	0.00327454	0.00276024	0.00305392
PE	24:0_18:1	[M-H]-	C47H92NO8P	O=C(OCC(OC(=O)CCCCCCCC=CCCCCCCCC)COP(=O)(O)OCCN)CCCCCCCCCCCCCCCCCCCCCCC	0.00419523	0.00399307	0.0037818
PE	24:0_18:2	[M-H]-	C47H90NO8P	O=C(OCC(OC(=O)CCCCCCCC=CCC=CCCCCC)COP(=O)(O)OCCN)CCCCCCCCCCCCCCCCCCCCCCC	0.00102379	0.00136598	0.000871738
PE	15:0_28:0	[M-H]-	C48H96NO8P	O=C(OCC(OC(=O)CCCCCCCCCCCCCCCCCCCCCCCCCCC)COP(=O)(O)OCCN)CCCCCCCCCCCCCC	0.00710548	0.00655557	0.00646671
PE	25:0_18:1	[M-H]-	C48H94NO8P	O=C(OCC(OC(=O)CCCCCCCC=CCCCCCCCC)COP(=O)(O)OCCN)CCCCCCCCCCCCCCCCCCCCCCCC	0.0013723	0.00132153	0.00131806
PE	26:0_18:1	[M-H]-	C49H96NO8P	O=C(OCC(OC(=O)CCCCCCCC=CCCCCCCCC)COP(=O)(O)OCCN)CCCCCCCCCCCCCCCCCCCCCCCCC	0.00657033	0.00682428	0.00565896
PE	26:0_18:2	[M-H]-	C49H94NO8P	O=C(OCC(OC(=O)CCCCCCCC=CCC=CCCCCC)COP(=O)(O)OCCN)CCCCCCCCCCCCCCCCCCCCCCCCC	0.00300324	0.0029795	0.00259345
PE	28:0_18:1	[M-H]-	C51H100NO8P	O=C(OCC(OC(=O)CCCCCCCC=CCCCCCCCC)COP(=O)(O)OCCN)CCCCCCCCCCCCCCCCCCCCCCCCCCC	0.00109396	0.00104116	0.000985668
PE	26:0_20:2	[M-H]-	C51H98NO8P	O=C(OCC(OC(=O)CCCCCCCCCC=CCC=CCCCCC)COP(=O)(O)OCCN)CCCCCCCCCCCCCCCCCCCCCCCCC	0.00176275	0.00188632	0.00161467
PE	O-16:0_14:0	[M-H]-	C35H72NO7P	O=C(OC(COCCCCCCCCCCCCCCCC)COP(=O)(O)OCCN)CCCCCCCCCCCCC	0.00319554	0.00276297	0.00304547
PE	P-16:0_15:0	[M-H]-	C36H74NO7P	O=C(OC(COCCCCCCCCCCCCCCCC)COP(=O)(O)OCCN)CCCCCCCCCCCCCC	0.0416558	0.0352995	0.0388161
PE	P-16:0_16:0	[M-H]-	C37H76NO7P	O=C(OC(COCCCCCCCCCCCCCCCC)COP(=O)(O)OCCN)CCCCCCCCCCCCCCC	0.0614768	0.0546071	0.055164
PE	O-18:1_14:0	[M-H]-	C37H74NO7P	O=C(OC(COC=CCCCCCCCCCCCCCCCC)COP(=O)(O)OCCN)CCCCCCCCCCCCC	0.0140886	0.0154356	0.0128125
PE	O-17:1_15:1	[M-H]-	C37H72NO7P	O=C(OC(COC=CCCCCCCCCCCCCCCC)COP(=O)(O)OCCN)CCCCCCCC=CCCCCC	0.00132924	0.00129048	0.00130462
PE	P-18:0_15:0	[M-H]-	C38H78NO7P	O=C(OC(COCCCCCCCCCCCCCCCCCC)COP(=O)(O)OCCN)CCCCCCCCCCCCCC	0.158827	0.154109	0.151741
PE	P-18:1_15:0	[M-H]-	C38H76NO7P	O=C(OC(COC=CCCCCCCCCCCCCCCCC)COP(=O)(O)OCCN)CCCCCCCCCCCCCC	0.156244	0.139983	0.150851
PE	O-18:2_15:0	[M-H]-	C38H74NO7P	O=C(OC(COC=CCCCCCCC=CCCCCCCCC)COP(=O)(O)OCCN)CCCCCCCCCCCCCC	0.0108716	0.0115027	0.0111542
PE	P-18:0_16:0	[M-H]-	C39H80NO7P	O=C(OC(COCCCCCCCCCCCCCCCCCC)COP(=O)(O)OCCN)CCCCCCCCCCCCCCC	0.0989459	0.084016	0.0783019
PE	P-18:1_16:0	[M-H]-	C39H78NO7P	O=C(OC(COC=CCCCCCCCCCCCCCCCC)COP(=O)(O)OCCN)CCCCCCCCCCCCCCC	0.124603	0.121245	0.137339
PE	P-16:0_18:2	[M-H]-	C39H76NO7P	O=C(OC(COC=CCCCCCCCCCCCCCC)COP(=O)(O)OCCN)CCCCCCCC=CCCCCCCCC	0.0723593	0.0750166	0.0557136
PE	O-18:1_16:2	[M-H]-	C39H74NO7P	O=C(OC(COC=CCCCCCCCCCCCCCCCC)COP(=O)(O)OCCN)CCCCCCCC=CCC=CCCC	0.00836376	0.00893944	0.00755654
PE	P-18:0_17:0	[M-H]-	C40H82NO7P	O=C(OC(COCCCCCCCCCCCCCCCCCC)COP(=O)(O)OCCN)CCCCCCCCCCCCCCCC	0.0488116	0.0473421	0.042989
PE	P-18:0_17:1	[M-H]-	C40H80NO7P	O=C(OC(COC=CCCCCCCCCCCCCCCCC)COP(=O)(O)OCCN)CCCCCCCCCCCCCCCC	0.104794	0.0990277	0.0997021
PE	O-18:1_17:1	[M-H]-	C40H78NO7P	O=C(OC(COC=CCCCCCCCCCCCCCCCC)COP(=O)(O)OCCN)CCCCCCCC=CCCCCCCC	0.0337074	0.0329434	0.0270872
PE	O-18:1_17:2	[M-H]-	C40H76NO7P	O=C(OC(COC=CCCCCCCCCCCCCCCCC)COP(=O)(O)OCCN)CCCCCCCC=CCC=CCCCC	0.00408592	0.00457264	0.00361978
PE	P-18:0_18:0	[M-H]-	C41H84NO7P	O=C(OC(COCCCCCCCCCCCCCCCCCC)COP(=O)(O)OCCN)CCCCCCCCCCCCCCCCC	0.0297293	0.0272812	0.0281432
PE	P-18:0_18:1	[M-H]-	C41H82NO7P	O=C(OC(COCCCCCCCCCCCCCCCCCC)COP(=O)(O)OCCN)CCCCCCCC=CCCCCCCCC	0.397767	0.365707	0.389428
PE	P-18:0_18:2	[M-H]-	C41H80NO7P	O=C(OC(COCCCCCCCCCCCCCCCCCC)COP(=O)(O)OCCN)CCCCCCCC=CCC=CCCCCC	0.118022	0.109561	0.0921701
PE	O-18:1_18:1	[M-H]-	C41H80NO7P	O=C(OC(COC=CCCCCCCCCCCCCCCCC)COP(=O)(O)OCCN)CCCCCCCC=CCCCCCCCC	0.616153	0.646614	0.64593
PE	P-18:1_18:2	[M-H]-	C41H78NO7P	O=C(OC(COC=CCCCCCCCCCCCCCCCC)COP(=O)(O)OCCN)CCCCCCCC=CCC=CCCCCC	0.173627	0.179621	0.172998
PE	P-16:0_20:4	[M-H]-	C41H76NO7P	O=C(OC(COCCCCCCCCCCCCCCCC)COP(=O)(O)OCCN)CCCCCCC=CCC=CCC=CCC=CCC	0.012759	0.0179661	0.0111184
PE	O-16:1_20:4	[M-H]-	C41H74NO7P	O=C(OC(COC=CCCCCCCCCCCCCCC)COP(=O)(O)OCCN)CCCCCCC=CCC=CCC=CCC=CCC	0.00440385	0.00455089	0.00381426
PE	O-21:0_16:0	[M-H]-	C42H86NO7P	O=C(OC(COCCCCCCCCCCCCCCCCCCCCC)COP(=O)(O)OCCN)CCCCCCCCCCCCCCC	0.00461404	0.00398527	0.00376442
PE	O-18:0_19:1	[M-H]-	C42H84NO7P	O=C(OC(COCCCCCCCCCCCCCCCCCC)COP(=O)(O)OCCN)CCCCCCCC=CCCCCCCCCC	0.0339184	0.0258809	0.0291694
PE	O-18:1_19:1	[M-H]-	C42H82NO7P	O=C(OC(COC=CCCCCCCCCCCCCCCCC)COP(=O)(O)OCCN)CCCCCCCC=CCCCCCCCCC	0.00769181	0.00581207	0.00746401
PE	O-19:1_18:1	[M-H]-	C42H82NO7P	O=C(OC(COC=CCCCCCCCCCCCCCCCCC)COP(=O)(O)OCCN)CCCCCCCC=CCCCCCCCC	0.0415547	0.0313614	0.0381267
PE	O-19:1_18:2	[M-H]-	C42H80NO7P	O=C(OC(COC=CCCCCCCCCCCCCCCCCC)COP(=O)(O)OCCN)CCCCCCCC=CCC=CCCCCC	0.0109054	0.00745558	0.0104816
PE	O-19:2_18:2	[M-H]-	C42H78NO7P	O=C(OC(COC=CCCCCCCC=CCCCCCCCCC)COP(=O)(O)OCCN)CCCCCCCC=CCC=CCCCCC	0.00217313	0.0019369	0.00189588
PE	O-17:1_20:4	[M-H]-	C42H76NO7P	O=C(OC(COC=CCCCCCCCCCCCCCCC)COP(=O)(O)OCCN)CCCCCCC=CCC=CCC=CCC=CCC	0.00156209	0.00145454	0.00134187
PE	O-21:0_17:0	[M-H]-	C43H88NO7P	O=C(OC(COCCCCCCCCCCCCCCCCCCCCC)COP(=O)(O)OCCN)CCCCCCCCCCCCCCCC	0.0146974	0.0163479	0.0138245
PE	P-18:0_20:1	[M-H]-	C43H86NO7P	O=C(OC(COCCCCCCCCCCCCCCCCCC)COP(=O)(O)OCCN)CCCCCCCCCC=CCCCCCCCC	0.0620063	0.0543483	0.0581216
PE	P-18:0_20:2	[M-H]-	C43H84NO7P	O=C(OC(COCCCCCCCCCCCCCCCCCC)COP(=O)(O)OCCN)CCCCCCCCCC=CCC=CCCCCC	0.181634	0.17282	0.172773
PE	O-20:1_18:1	[M-H]-	C43H84NO7P	O=C(OC(COC=CCCCCCCCCCCCCCCCCCC)COP(=O)(O)OCCN)CCCCCCCC=CCCCCCCCC	0.0643248	0.0586505	0.0588879
PE	P-18:0_20:3	[M-H]-	C43H82NO7P	O=C(OC(COCCCCCCCCCCCCCCCCCC)COP(=O)(O)OCCN)CCCCCCCCCC=CCC=CCC=CCC	0.0260148	0.0252816	0.0244745
PE	O-18:1_20:2	[M-H]-	C43H82NO7P	O=C(OC(COC=CCCCCCCCCCCCCCCCC)COP(=O)(O)OCCN)CCCCCCCCCC=CCC=CCCCCC	0.177656	0.175183	0.170057
PE	O-18:1_20:3	[M-H]-	C43H80NO7P	O=C(OC(COC=CCCCCCCCCCCCCCCCC)COP(=O)(O)OCCN)CCCCCCCCCC=CCC=CCC=CCC	0.0455579	0.0488901	0.0435086
PE	P-18:1_20:4	[M-H]-	C43H78NO7P	O=C(OC(COC=CCCCCCCCCCCCCCCCC)COP(=O)(O)OCCN)CCCCCCC=CCC=CCC=CCC=CCC	0.0224905	0.024748	0.0210896
PE	O-18:2_20:4	[M-H]-	C43H76NO7P	O=C(OC(COC=CCCCCCCC=CCCCCCCCC)COP(=O)(O)OCCN)CCCCCCC=CCC=CCC=CCC=CCC	0.00593844	0.00613779	0.00529155
PE	O-16:1_22:6	[M-H]-	C43H74NO7P	O=C(OC(COC=CCCCCCCCCCCCCCC)COP(=O)(O)OCCN)CCC=CCC=CCC=CCC=CCC=CCC=CCC	0.00084508	0.000915622	0.000854644
PE	O-21:0_18:0	[M-H]-	C44H90NO7P	O=C(OC(COCCCCCCCCCCCCCCCCCCCCC)COP(=O)(O)OCCN)CCCCCCCCCCCCCCCCC	0.00288333	0.00266998	0.00273638
PE	O-21:0_18:1	[M-H]-	C44H88NO7P	O=C(OC(COCCCCCCCCCCCCCCCCCCCCC)COP(=O)(O)OCCN)CCCCCCCC=CCCCCCCCC	0.0195557	0.0174979	0.0193041
PE	O-19:0_20:2	[M-H]-	C44H86NO7P	O=C(OC(COCCCCCCCCCCCCCCCCCCC)COP(=O)(O)OCCN)CCCCCCCCCC=CCC=CCCCCC	0.00551287	0.00478812	0.00545178
PE	O-21:1_18:1	[M-H]-	C44H86NO7P	O=C(OC(COC=CCCCCCCCCCCCCCCCCCCC)COP(=O)(O)OCCN)CCCCCCCC=CCCCCCCCC	0.011793	0.0106558	0.0102904
PE	O-19:1_20:2	[M-H]-	C44H84NO7P	O=C(OC(COC=CCCCCCCCCCCCCCCCCC)COP(=O)(O)OCCN)CCCCCCCCCC=CCC=CCCCCC	0.00554326	0.00470438	0.0055428
PE	O-19:1_20:3	[M-H]-	C44H82NO7P	O=C(OC(COC=CCCCCCCCCCCCCCCCCC)COP(=O)(O)OCCN)CCCCCCCCCC=CCC=CCC=CCC	0.00292988	0.00182823	0.00298601
PE	O-19:1_20:4	[M-H]-	C44H80NO7P	O=C(OC(COC=CCCCCCCCCCCCCCCCCC)COP(=O)(O)OCCN)CCCCCCC=CCC=CCC=CCC=CCC	0.0017295	0.000888424	0.00158713
PE	O-18:0_22:0	[M-H]-	C45H92NO7P	O=C(OC(COCCCCCCCCCCCCCCCCCC)COP(=O)(O)OCCN)CCCCCCCCCCCCCCCCCCCCC	0.00509448	0.00439	0.00455874
PE	O-18:1_22:0	[M-H]-	C45H90NO7P	O=C(OC(COC=CCCCCCCCCCCCCCCCC)COP(=O)(O)OCCN)CCCCCCCCCCCCCCCCCCCCC	0.00749075	0.00627111	0.00681981
PE	O-20:0_20:1	[M-H]-	C45H90NO7P	O=C(OC(COCCCCCCCCCCCCCCCCCCCC)COP(=O)(O)OCCN)CCCCCCCCCC=CCCCCCCCC	0.00186995	0.00183972	0.00171631
PE	O-20:0_20:2	[M-H]-	C45H88NO7P	O=C(OC(COCCCCCCCCCCCCCCCCCCCC)COP(=O)(O)OCCN)CCCCCCCCCC=CCC=CCCCCC	0.00410124	0.00374282	0.00346609
PE	O-20:1_20:2	[M-H]-	C45H86NO7P	O=C(OC(COC=CCCCCCCCCCCCCCCCCCC)COP(=O)(O)OCCN)CCCCCCCCCC=CCC=CCCCCC	0.00214786	0.00164822	0.0016753
PE	P-18:0_22:5	[M-H]-	C45H82NO7P	O=C(OC(COCCCCCCCCCCCCCCCCCC)COP(=O)(O)OCCN)CCCCCC=CCC=CCC=CCC=CCC=CCC	0.00413752	0.004705	0.00389388
PE	O-20:2_20:4	[M-H]-	C45H80NO7P	O=C(OC(COC=CCCCCCCCCC=CCCCCCCCC)COP(=O)(O)OCCN)CCCCCCC=CCC=CCC=CCC=CCC	0.010656	0.0104866	0.0102946
PE	O-18:1_22:6	[M-H]-	C45H78NO7P	O=C(OC(COC=CCCCCCCCCCCCCCCCC)COP(=O)(O)OCCN)CCC=CCC=CCC=CCC=CCC=CCC=CCC	0.00464492	0.00486422	0.00419038
PE	O-21:0_20:2	[M-H]-	C46H90NO7P	O=C(OC(COCCCCCCCCCCCCCCCCCCCCC)COP(=O)(O)OCCN)CCCCCCCCCC=CCC=CCCCCC	0.0100035	0.0101422	0.00914783
PG	18:0_18:1	[M-H]-	C42H81O10P	O=C(OCC(OC(=O)CCCCCCCC=CCCCCCCCC)COP(=O)(O)OCC(O)CO)CCCCCCCCCCCCCCCCC	0.0019915	0.00327845	0.00201359
PG	18:0_18:2	[M-H]-	C42H79O10P	O=C(OCC(OC(=O)CCCCCCCC=CCC=CCCCCC)COP(=O)(O)OCC(O)CO)CCCCCCCCCCCCCCCCC	0.00219406	0.00186038	0.00211035
PI	15:0_18:1	[M-H]-	C42H79O13P	O=C(OCC(OC(=O)CCCCCCCC=CCCCCCCCC)COP(=O)(O)OC1C(O)C(O)C(O)C(O)C1O)CCCCCCCCCCCCCC	0.0321479	0.0343616	0.030106
PI	16:0_18:1	[M-H]-	C43H81O13P	O=C(OCC(OC(=O)CCCCCCCC=CCCCCCCCC)COP(=O)(O)OC1C(O)C(O)C(O)C(O)C1O)CCCCCCCCCCCCCCC	0.109681	0.0784081	0.122643
PI	18:0_18:1	[M-H]-	C45H85O13P	O=C(OCC(OC(=O)CCCCCCCC=CCCCCCCCC)COP(=O)(O)OC1C(O)C(O)C(O)C(O)C1O)CCCCCCCCCCCCCCCCC	0.337759	0.269696	0.400685
PI	18:0_18:2	[M-H]-	C45H83O13P	O=C(OCC(OC(=O)CCCCCCCC=CCC=CCCCCC)COP(=O)(O)OC1C(O)C(O)C(O)C(O)C1O)CCCCCCCCCCCCCCCCC	2.22214	1.67351	2.16017
PI	17:0_20:4	[M-H]-	C46H81O13P	O=C(OCC(OC(=O)CCCCCCC=CCC=CCC=CCC=CCC)COP(=O)(O)OC1C(O)C(O)C(O)C(O)C1O)CCCCCCCCCCCCCCCC	0.0866975	0.117775	0.0853127
PI	18:0_20:3	[M-H]-	C47H85O13P	O=C(OCC(OC(=O)CCCCCCCCCC=CCC=CCC=CCC)COP(=O)(O)OC1C(O)C(O)C(O)C(O)C1O)CCCCCCCCCCCCCCCCC	0.0507184	0.0437361	0.0573995
PI	18:0_20:4	[M-H]-	C47H83O13P	O=C(OCC(OC(=O)CCCCCCC=CCC=CCC=CCC=CCC)COP(=O)(O)OC1C(O)C(O)C(O)C(O)C1O)CCCCCCCCCCCCCCCCC	1.89106	3.77914	2.70445
PI	18:0_20:5	[M-H]-	C47H81O13P	O=C(OCC(OC(=O)CCCC=CCC=CCC=CCC=CCC=CCC)COP(=O)(O)OC1C(O)C(O)C(O)C(O)C1O)CCCCCCCCCCCCCCCCC	0.0602532	0.0569728	0.064036
PI	18:1_22:5	[M-H]-	C49H83O13P	O=C(OCC(OC(=O)CCCCCC=CCC=CCC=CCC=CCC=CCC)COP(=O)(O)OC1C(O)C(O)C(O)C(O)C1O)CCCCCCCC=CCCCCCCCC	0.0380763	0.0392184	0.0385484
PI	O-18:0_20:2	[M-H]-	C47H89O12P	O=C(OC(COCCCCCCCCCCCCCCCCCC)COP(=O)(O)OC1C(O)C(O)C(O)C(O)C1O)CCCCCCCCCC=CCC=CCCCCC	0.061905	0.0668892	0.0697374
PI	O-18:0_18:2	[M-H]-	C45H85O12P	O=C(OC(COCCCCCCCCCCCCCCCCCC)COP(=O)(O)OC1C(O)C(O)C(O)C(O)C1O)CCCCCCCC=CCC=CCCCCC	0.163163	0.173932	0.154243
PI	O-18:0_20:4	[M-H]-	C47H85O12P	O=C(OC(COCCCCCCCCCCCCCCCCCC)COP(=O)(O)OC1C(O)C(O)C(O)C(O)C1O)CCCCCCC=CCC=CCC=CCC=CCC	0.0781391	0.101241	0.0805425
PS	17:0_18:1	[M-H]-	C41H78NO10P	O=C(OCC(OC(=O)CCCCCCCC=CCCCCCCCC)COP(=O)(O)OCC(N)C(=O)O)CCCCCCCCCCCCCCCC	0.0435798	0.0399172	0.0449659
PS	18:0_18:1	[M-H]-	C42H80NO10P	O=C(OCC(OC(=O)CCCCCCCC=CCCCCCCCC)COP(=O)(O)OCC(N)C(=O)O)CCCCCCCCCCCCCCCCC	0.937494	0.589671	1.07403
PS	18:0_18:2	[M-H]-	C42H78NO10P	O=C(OCC(OC(=O)CCCCCCCC=CCC=CCCCCC)COP(=O)(O)OCC(N)C(=O)O)CCCCCCCCCCCCCCCCC	0.350237	0.238772	0.402729
PS	18:0_20:2	[M-H]-	C44H82NO10P	O=C(OCC(OC(=O)CCCCCCCCCC=CCC=CCCCCC)COP(=O)(O)OCC(N)C(=O)O)CCCCCCCCCCCCCCCCC	0.0841071	0.0571818	0.0965805
PS	18:0_20:3	[M-H]-	C44H80NO10P	O=C(OCC(OC(=O)CCCCCCCCCC=CCC=CCC=CCC)COP(=O)(O)OCC(N)C(=O)O)CCCCCCCCCCCCCCCCC	0.17958	0.209815	0.194762
PS	26:0_20:2	[M-H]-	C52H98NO10P	O=C(OCC(OC(=O)CCCCCCCCCC=CCC=CCCCCC)COP(=O)(O)OCC(N)C(=O)O)CCCCCCCCCCCCCCCCCCCCCCCCC	0.0423943	0.0193073	0.0447702
CL	12:0_14:0_14:0_14:0	[M-H]-	C63H122O17P2	O=C(OCC(OC(=O)CCCCCCCCCCC)COP(=O)(O)OCC(O)COP(=O)(O)OCC(OC(=O)CCCCCCCCCCCCC)COC(=O)CCCCCCCCCCCCC)CCCCCCCCCCCCC	0.0103857	0.014645	0.0101364
CL	14:0_14:0_14:0_16:0	[M-H]-	C67H130O17P2	O=C(OCC(OC(=O)CCCCCCCCCCCCC)COP(=O)(O)OCC(O)COP(=O)(O)OCC(OC(=O)CCCCCCCCCCCCC)COC(=O)CCCCCCCCCCCCCCC)CCCCCCCCCCCCC	0.00152711	0.00211056	0.0015087
CL	18:1_18:3_18:2_18:2	[M-H]-	C81H142O17P2	O=C(OCC(OC(=O)CCCCCCCC=CCCCCCCCC)COP(=O)(O)OCC(O)COP(=O)(O)OCC(OC(=O)CCCCCCCC=CCC=CCCCCC)COC(=O)CCCCCCCC=CCC=CCCCCC)CCCCCCCC=CCC=CCC=CCC	0.00319488	0.0121674	0.00314133
CL	18:0_18:3_18:1_18:2	[M-H]-	C81H146O17P2	O=C(OCC(OC(=O)CCCCCCCC=CCCCCCCCC)COP(=O)(O)OCC(O)COP(=O)(O)OCC(OC(=O)CCCCCCCCCCCCCCCCC)COC(=O)CCCCCCCC=CCC=CCC=CCC)CCCCCCCC=CCC=CCCCCC	0.0026816	0.00498643	0.0024027
CL	18:1_18:3_18:2_20:3	[M-H]-	C83H144O17P2	O=C(OCC(OC(=O)CCCCCCCC=CCCCCCCCC)COP(=O)(O)OCC(O)COP(=O)(O)OCC(OC(=O)CCCCCCCC=CCC=CCCCCC)COC(=O)CCCCCCCCCC=CCC=CCC=CCC)CCCCCCCC=CCC=CCC=CCC	0.00115192	0.00413479	0.000996602
LPC	16:1/0:0	[M+H]+	C24H48NO7P	O=C(OCC(O)COP(=O)([O-])OCC[N+](C)(C)C)CCCCCCCC=CCCCCCC	0.014344	0.00795109	0.0155413
LPC	17:0/0:0	[M+H]+	C25H52NO7P	O=C(OCC(O)COP(=O)([O-])OCC[N+](C)(C)C)CCCCCCCCCCCCCCCC	0.176444	0.091116	0.114707
LPC	18:2/0:0	[M+H]+	C26H50NO7P	O=C(OCC(O)COP(=O)([O-])OCC[N+](C)(C)C)CCCCCCCC=CCC=CCCCCC	0.0327455	0.0498856	0.0334735
LPC	18:1/0:0	[M+H]+	C26H52NO7P	O=C(OCC(O)COP(=O)([O-])OCC[N+](C)(C)C)CCCCCCCC=CCCCCCCCC	0.191693	0.217765	0.175355
LPC	18:0/0:0	[M+H]+	C26H54NO7P	O=C(OCC(O)COP(=O)([O-])OCC[N+](C)(C)C)CCCCCCCCCCCCCCCCC	1.83329	1.34688	1.52475
LPC	19:1/0:0	[M+H]+	C27H54NO7P	O=C(OCC(O)COP(=O)([O-])OCC[N+](C)(C)C)CCCCCCCC=CCCCCCCCCC	0.0150856	0.00431857	0.0154527
LPC	19:0/0:0	[M+H]+	C27H56NO7P	O=C(OCC(O)COP(=O)([O-])OCC[N+](C)(C)C)CCCCCCCCCCCCCCCCCC	0.0215549	0.0146021	0.019593
LPC	20:2/0:0	[M+H]+	C28H54NO7P	O=C(OCC(O)COP(=O)([O-])OCC[N+](C)(C)C)CCCCCCCCCC=CCC=CCCCCC	0.0363632	0.0044136	0.020764
LPC	20:1/0:0	[M+H]+	C28H56NO7P	O=C(OCC(O)COP(=O)([O-])OCC[N+](C)(C)C)CCCCCCCCCC=CCCCCCCCC	0.0169699	0.0202627	0.0275225
LPC	20:0/0:0	[M+H]+	C28H58NO7P	O=C(OCC(O)COP(=O)([O-])OCC[N+](C)(C)C)CCCCCCCCCCCCCCCCCCC	0.0919335	0.0945117	0.0999941
LPC	21:0/0:0	[M+H]+	C29H60NO7P	O=C(OCC(O)COP(=O)([O-])OCC[N+](C)(C)C)CCCCCCCCCCCCCCCCCCCC	0.0162178	0.0170694	0.0195526
LPC	22:6/0:0	[M+H]+	C30H50NO7P	O=C(OCC(O)COP(=O)([O-])OCC[N+](C)(C)C)CCC=CCC=CCC=CCC=CCC=CCC=CCC	0.00313117	0.00896233	0.00349
LPC	22:0/0:0	[M+H]+	C30H62NO7P	O=C(OCC(O)COP(=O)([O-])OCC[N+](C)(C)C)CCCCCCCCCCCCCCCCCCCCC	0.103264	0.132737	0.0965563
LPC	23:0/0:0	[M+H]+	C31H64NO7P	O=C(OCC(O)COP(=O)([O-])OCC[N+](C)(C)C)CCCCCCCCCCCCCCCCCCCCCC	0.0140467	0.0134251	0.0142078
LPC	24:0/0:0	[M+H]+	C32H66NO7P	O=C(OCC(O)COP(=O)([O-])OCC[N+](C)(C)C)CCCCCCCCCCCCCCCCCCCCCCC	0.038299	0.0352736	0.0384134
LPC	26:0/0:0	[M+H]+	C34H70NO7P	O=C(OCC(O)COP(=O)([O-])OCC[N+](C)(C)C)CCCCCCCCCCCCCCCCCCCCCCCCC	0.0368046	0.0350644	0.0360148
LPE	16:0	[M-H]-	C21H44NO7P	O=C(OCC(O)COP(=O)(O)OCCN)CCCCCCCCCCCCCCC	0.00103193	0.00600083	0.00129942
LPE	0.75	[M-H]-	C23H48NO7P	O=C(OCC(O)COP(=O)(O)OCCN)CCCCCCCCCCCCCCCCC	1.35211	0.728306	1.40643
LPE	18:0	[M-H]-	C23H46NO7P	O=C(OCC(O)COP(=O)(O)OCCN)CCCCCCCC=CCCCCCCCC	0.0344581	0.0514174	0.0299572
LPE	18:2	[M-H]-	C23H44NO7P	O=C(OCC(O)COP(=O)(O)OCCN)CCCCCCCC=CCC=CCCCCC	0.00607044	0.00254399	0.00611319
LPE	20:0	[M-H]-	C25H52NO7P	O=C(OCC(O)COP(=O)(O)OCCN)CCCCCCCCCCCCCCCCCCC	0.10563	0.0635228	0.0997478
LPE	20:2	[M-H]-	C25H48NO7P	O=C(OCC(O)COP(=O)(O)OCCN)CCCCCCCCCC=CCC=CCCCCC	0.0179686	0.0128865	0.017999
LPE	21:0	[M-H]-	C26H54NO7P	O=C(OCC(O)COP(=O)(O)OCCN)CCCCCCCCCCCCCCCCCCCC	0.00375097	0.00342692	0.00376514
LPE	22:0	[M-H]-	C27H56NO7P	O=C(OCC(O)COP(=O)(O)OCCN)CCCCCCCCCCCCCCCCCCCCC	0.0152378	0.0105427	0.0150544
LPE	23:0	[M-H]-	C28H58NO7P	O=C(OCC(O)COP(=O)(O)OCCN)CCCCCCCCCCCCCCCCCCCCCC	0.00159084	0.00104392	0.00162311
LPE	24:0	[M-H]-	C29H60NO7P	O=C(OCC(O)COP(=O)(O)OCCN)CCCCCCCCCCCCCCCCCCCCCCC	0.00533257	0.00380111	0.00513036
LPE	26:0	[M-H]-	C31H64NO7P	O=C(OCC(O)COP(=O)(O)OCCN)CCCCCCCCCCCCCCCCCCCCCCCCC	0.0165217	0.0130158	0.0174414
LPE	28:0	[M-H]-	C33H68NO7P	O=C(OCC(O)COP(=O)(O)OCCN)CCCCCCCCCCCCCCCCCCCCCCCCCCC	0.00196464	0.0014872	0.00198148
LPE	O-16:0	[M-H]-	C21H46NO6P	O=P(O)(OCCN)OCC(O)COCCCCCCCCCCCCCCCC	0.0298045	0.0114484	0.0313117
LPE	O-16:1	[M-H]-	C21H44NO6P	O=P(O)(OCCN)OCC(O)COCCCCCCCCC=CCCCCCC	0.00464734	0.0022074	0.00507938
LPE	O-17:0	[M-H]-	C22H48NO6P	O=P(O)(OCCN)OCC(O)COCCCCCCCCCCCCCCCCC	0.0914466	0.0469478	0.0986973
LPE	O-18:0	[M-H]-	C23H50NO6P	O=P(O)(OCCN)OCC(O)COCCCCCCCCCCCCCCCCCC	0.133756	0.064684	0.142062
LPE	O-18:1	[M-H]-	C23H48NO6P	O=P(O)(OCCN)OCC(O)COCCCCCCCCC=CCCCCCCCC	0.0872423	0.0570224	0.0990999
LPE	O-18:2	[M-H]-	C23H46NO6P	O=P(O)(OCCN)OCC(O)COCCCCCCCCC=CCC=CCCCCC	0.00816119	0.00372335	0.00957587
LPS	18:0	[M-H]-	C24H48NO9P	O=C(OCC(O)COP(=O)(O)OCC(N)C(=O)O)CCCCCCCCCCCCCCCCC	0.0115821	0.00620092	0.0134276
SM	33:1;2O	[M+H]+	C38H77N2O6P	O=C(NC(COP(=O)([O-])OCC[N+](C)(C)C)C(O)C=CCCCCCCC)CCCCCCCCCCCCCCCCCCCC	0.110671	0.117834	0.120585
SM	33:0;2O	[M+H]+	C38H79N2O6P	O=C(NC(COP(=O)([O-])OCC[N+](C)(C)C)C(O)CCCCCCCCC)CCCCCCCCCCCCCCCCCCCC	0.0150322	0.0161255	0.0170181
SM	34:2;2O	[M+H]+	C39H77N2O6P	O=C(NC(COP(=O)([O-])OCC[N+](C)(C)C)C(O)C=CCCCCCCC)CCCCCCCCCCCC=CCCCCCCCC	0.0356179	0.0446915	0.04144
SM	18:1;2O/16:0	[M+H]+	C39H79N2O6P	O=C(NC(COP(=O)([O-])OCC[N+](C)(C)C)C(O)C=CCCCCCCCCCCCCC)CCCCCCCCCCCCCCC	2.84889	2.43753	2.66268
SM	34:0;2O	[M+H]+	C39H81N2O6P	O=C(NC(COP(=O)([O-])OCC[N+](C)(C)C)C(O)CCCCCCCCC)CCCCCCCCCCCCCCCCCCCCC	0.148582	0.177631	0.15696
SM	19:1;2O/16:0	[M+H]+	C40H81N2O6P	O=C(NC(COP(=O)([O-])OCC[N+](C)(C)C)C(O)C=CCCCCCCCCCCCCCC)CCCCCCCCCCCCCCC	0.173255	0.195161	0.196645
SM	34:1;3O	[M+H]+	C39H79N2O7P	O=C(NC(COP(=O)([O-])OCC[N+](C)(C)C)C(O)C(O)CCCC=CCCC)CCCCCCCCCCCCCCCCCCCCC	0.0720614	0.0735743	0.076649
SM	36:4;2O	[M+H]+	C41H77N2O6P	O=C(NC(COP(=O)([O-])OCC[N+](C)(C)C)C(O)C=CCCCCCCC)CCCCCCCCC=CCC=CCC=CCCCCCCC	0.0266106	0.0278362	0.02668
SM	36:2;2O	[M+H]+	C41H81N2O6P	O=C(NC(COP(=O)([O-])OCC[N+](C)(C)C)C(O)C=CCCCCCCC)CCCCCCCCCCCC=CCCCCCCCCCC	0.0374075	0.0383943	0.0414648
SM	18:1;2O/18:0	[M+H]+	C41H83N2O6P	O=C(NC(COP(=O)([O-])OCC[N+](C)(C)C)C(O)C=CCCCCCCCCCCCCC)CCCCCCCCCCCCCCCCC	0.342496	0.339044	0.333304
SM	35:1;3O	[M+H]+	C40H81N2O7P	O=C(NC(COP(=O)([O-])OCC[N+](C)(C)C)C(O)C(O)CCCC=CCCC)CCCCCCCCCCCCCCCCCCCCCC	0.0227647	0.0192546	0.0224254
SM	20:0;2O/16:0	[M+H]+	C41H85N2O6P	O=C(NC(COP(=O)([O-])OCC[N+](C)(C)C)C(O)CCCCCCCCCCCCCCCCC)CCCCCCCCCCCCCCC	0.0698868	0.0694251	0.0728577
SM	36:0;3O	[M+H]+	C41H85N2O7P	O=C(NC(COP(=O)([O-])OCC[N+](C)(C)C)C(O)C(O)CCCCCCCC)CCCCCCCCCCCCCCCCCCCCCCC	0.0256357	0.0262346	0.0306331
SM	37:1;3O	[M+H]+	C42H85N2O7P	O=C(NC(COP(=O)([O-])OCC[N+](C)(C)C)C(O)C(O)CCCC=CCCC)CCCCCCCCCCCCCCCCCCCCCCCC	0.0966907	0.10003	0.108386
SM	38:1;3O	[M+H]+	C43H87N2O7P	O=C(NC(COP(=O)([O-])OCC[N+](C)(C)C)C(O)C(O)CCCC=CCCC)CCCCCCCCCCCCCCCCCCCCCCCCC	0.883286	0.873119	0.996265
SM	39:0;2O	[M+H]+	C44H91N2O6P	O=C(NC(COP(=O)([O-])OCC[N+](C)(C)C)C(O)CCCCCCCCC)CCCCCCCCCCCCCCCCCCCCCCCCCC	0.232368	0.235851	0.244617
SM	38:0;3O	[M+H]+	C43H89N2O7P	O=C(NC(COP(=O)([O-])OCC[N+](C)(C)C)C(O)C(O)CCCCCCCC)CCCCCCCCCCCCCCCCCCCCCCCCC	0.207401	0.21255	0.242301
SM	18:1;2O/22:1	[M+H]+	C45H89N2O6P	O=C(NC(COP(=O)([O-])OCC[N+](C)(C)C)C(O)C=CCCCCCCCCCCCCC)CCCCCCCCCCCC=CCCCCCCCC	0.0738824	0.0823307	0.080469
SM	17:1;2O/23:0	[M+H]+	C45H91N2O6P	O=C(NC(COP(=O)([O-])OCC[N+](C)(C)C)C(O)C=CCCCCCCCCCCCC)CCCCCCCCCCCCCCCCCCCCCC	0.585338	0.569325	0.639769
SM	39:1;3O	[M+H]+	C44H89N2O7P	O=C(NC(COP(=O)([O-])OCC[N+](C)(C)C)C(O)C(O)CCCC=CCCC)CCCCCCCCCCCCCCCCCCCCCCCCCC	0.200264	0.20704	0.227057
SM	17:0;2O/23:0	[M+H]+	C45H93N2O6P	O=C(NC(COP(=O)([O-])OCC[N+](C)(C)C)C(O)CCCCCCCCCCCCCC)CCCCCCCCCCCCCCCCCCCCCC	0.413631	0.514713	0.48614
SM	17:1;2O/24:1	[M+H]+	C46H91N2O6P	O=C(NC(COP(=O)([O-])OCC[N+](C)(C)C)C(O)C=CCCCCCCCCCCCC)CCCCCCCCCCCC=CCCCCCCCCCC	0.178556	0.187503	0.201867
SM	40:2;3O	[M+H]+	C45H89N2O7P	O=C(NC(COP(=O)([O-])OCC[N+](C)(C)C)C(O)C(O)CCCC=CCCC)CCCCCCCCCCCCCCCC=CCCCCCCCCCC	0.0468148	0.0480637	0.05642
SM	17:1;2O/24:0	[M+H]+	C46H93N2O6P	O=C(NC(COP(=O)([O-])OCC[N+](C)(C)C)C(O)C=CCCCCCCCCCCCC)CCCCCCCCCCCCCCCCCCCCCCC	0.567321	0.652993	0.633918
SM	40:1;3O	[M+H]+	C45H91N2O7P	O=C(NC(COP(=O)([O-])OCC[N+](C)(C)C)C(O)C(O)CCCC=CCCC)CCCCCCCCCCCCCCCCCCCCCCCCCCC	0.736626	0.74364	0.779038
SM	40:0;3O	[M+H]+	C45H93N2O7P	O=C(NC(COP(=O)([O-])OCC[N+](C)(C)C)C(O)C(O)CCCCCCCC)CCCCCCCCCCCCCCCCCCCCCCCCCCC	0.131118	0.14031	0.140688
SM	20:1;2O/22:2	[M+H]+	C47H91N2O6P	O=C(NC(COP(=O)([O-])OCC[N+](C)(C)C)C(O)C=CCCCCCCCCCCCCCCC)CCCCCCCCCCCC=CCC=CCCCCC	0.405168	0.446492	0.468045
SM	18:1;2O/24:1	[M+H]+	C47H93N2O6P	O=C(NC(COP(=O)([O-])OCC[N+](C)(C)C)C(O)C=CCCCCCCCCCCCCC)CCCCCCCCCCCC=CCCCCCCCCCC	4.13971	4.63416	4.83991
SM	18:1;2O/24:0	[M+H]+	C47H95N2O6P	O=C(NC(COP(=O)([O-])OCC[N+](C)(C)C)C(O)C=CCCCCCCCCCCCCC)CCCCCCCCCCCCCCCCCCCCCCC	1.0468	1.08616	1.17157
SM	43:2;2O	[M+H]+	C48H95N2O6P	O=C(NC(COP(=O)([O-])OCC[N+](C)(C)C)C(O)C=CCCCCCCC)CCCCCCCCCCCCCCCCCCC=CCCCCCCCCCC	0.145363	0.160978	0.159061
SM	42:2;3O	[M+H]+	C47H93N2O7P	O=C(NC(COP(=O)([O-])OCC[N+](C)(C)C)C(O)C(O)CCCC=CCCC)CCCCCCCCCCCCCCCCCC=CCCCCCCCCCC	0.0701002	0.0850061	0.0831549
SM	43:4;3O	[M+H]+	C48H91N2O7P	O=C(NC(COP(=O)([O-])OCC[N+](C)(C)C)C(O)C(O)CCCC=CCCCC)CCCCCCCCCCCCCCC=CCC=CCC=CCCCCCCC	0.0285426	0.0314711	0.0328364
SM	44:2;2O	[M+H]+	C49H97N2O6P	O=C(NC(COP(=O)([O-])OCC[N+](C)(C)C)C(O)C=CCCCCCCC)CCCCCCCCCCCCCCCCCCCC=CCCCCCCCCCC	0.212304	0.214234	0.236601
SM	44:1;2O	[M+H]+	C49H99N2O6P	O=C(NC(COP(=O)([O-])OCC[N+](C)(C)C)C(O)C=CCCCCCCC)CCCCCCCCCCCCCCCCCCCCCCCCCCCCCCC	0.2659	0.277329	0.293242
SM	43:0;3O	[M+H]+	C48H99N2O7P	O=C(NC(COP(=O)([O-])OCC[N+](C)(C)C)C(O)C(O)CCCCCCCC)CCCCCCCCCCCCCCCCCCCCCCCCCCCCCC	0.31487	0.325532	0.330804
SM	44:1;3O	[M+H]+	C49H99N2O7P	O=C(NC(COP(=O)([O-])OCC[N+](C)(C)C)C(O)C(O)CCCC=CCCC)CCCCCCCCCCCCCCCCCCCCCCCCCCCCCCC	0.0575215	0.0618617	0.060683
SM	47:2;3O	[M+H]+	C52H103N2O7P	O=C(NC(COP(=O)([O-])OCC[N+](C)(C)C)C(O)C(O)CCCC=CCCC)CCCCCCCCCCCCCCCCCCCCCCC=CCCCCCCCCCC	0.0213218	0.0261648	0.0227335
SM	34:1;2O(FA 15:0)	[M+H]+	C54H107N2O7P	O=C(OC(C=CCCCCCCC)C(NC(=O)CCCCCCCCCCCCCCCCCCCCC)COP(=O)([O-])OCC[N+](C)(C)C)CCCCCCCCCCCCCC	0.186887	0.198766	0.19603
SM	34:1;2O(FA 16:1)	[M+H]+	C55H107N2O7P	O=C(OC(C=CCCCCCCC)C(NC(=O)CCCCCCCCCCCCCCCCCCCCC)COP(=O)([O-])OCC[N+](C)(C)C)CCCCCCCC=CCCCCCC	0.168636	0.185434	0.201403
SM	34:1;2O(FA 16:0)	[M+H]+	C55H109N2O7P	O=C(OC(C=CCCCCCCC)C(NC(=O)CCCCCCCCCCCCCCCCCCCCC)COP(=O)([O-])OCC[N+](C)(C)C)CCCCCCCCCCCCCCC	0.717307	0.736342	0.783816
SM	33:1;2O(FA 18:1)	[M+H]+	C56H109N2O7P	O=C(OC(C=CCCCCCCC)C(NC(=O)CCCCCCCCCCCCCCCCCCCC)COP(=O)([O-])OCC[N+](C)(C)C)CCCCCCCC=CCCCCCCCC	0.147939	0.156345	0.163402
SM	34:1;2O(FA 17:0)	[M+H]+	C56H111N2O7P	O=C(OC(C=CCCCCCCC)C(NC(=O)CCCCCCCCCCCCCCCCCCCCC)COP(=O)([O-])OCC[N+](C)(C)C)CCCCCCCCCCCCCCCC	0.239643	0.250293	0.260273
SM	34:1;2O(FA 18:2)	[M+H]+	C57H109N2O7P	O=C(OC(C=CCCCCCCC)C(NC(=O)CCCCCCCCCCCCCCCCCCCCC)COP(=O)([O-])OCC[N+](C)(C)C)CCCCCCCC=CCC=CCCCCC	0.520145	0.520967	0.543536
SM	34:1;2O(FA 18:1)	[M+H]+	C57H111N2O7P	O=C(OC(C=CCCCCCCC)C(NC(=O)CCCCCCCCCCCCCCCCCCCCC)COP(=O)([O-])OCC[N+](C)(C)C)CCCCCCCC=CCCCCCCCC	1.07511	1.13347	1.21253
SM	53:5;3O	[M+H]+	C58H109N2O7P	O=C(NC(COP(=O)([O-])OCC[N+](C)(C)C)C(O)C(O)CCCC=CCCCCCC)CCCCCCCCCCCCCCCCCCCCCCCCC=CCC=CCC=CCC=CCC	0.0131451	0.0134876	0.0140393
SM	53:4;3O	[M+H]+	C58H111N2O7P	O=C(NC(COP(=O)([O-])OCC[N+](C)(C)C)C(O)C(O)CCCC=CCCCCCC)CCCCCCCCCCCCCCCCCCCCCCC=CCC=CCC=CCCCCCCC	0.0387751	0.0410317	0.0426184
SM	35:1;2O(FA 18:1)	[M+H]+	C58H113N2O7P	O=C(OC(C=CCCCCCCC)C(NC(=O)CCCCCCCCCCCCCCCCCCCCCC)COP(=O)([O-])OCC[N+](C)(C)C)CCCCCCCC=CCCCCCCCC	0.0864276	0.0915478	0.0952191
SM	53:2;3O	[M+H]+	C58H115N2O7P	O=C(NC(COP(=O)([O-])OCC[N+](C)(C)C)C(O)C(O)CCCC=CCCCCCC)CCCCCCCCCCCCCCCCCCCCCCCCCC=CCCCCCCCCCC	0.059636	0.0644013	0.0666365
SM	54:7;3O	[M+H]+	C59H107N2O7P	O=C(NC(COP(=O)([O-])OCC[N+](C)(C)C)C(O)C(O)CCCC=CCCCCCCC)CCCCCCCCCCCCCCCCCCC=CCC=CCC=CCC=CCC=CCC=CCC	0.0452702	0.0520923	0.0515087
SM	54:6;3O	[M+H]+	C59H109N2O7P	O=C(NC(COP(=O)([O-])OCC[N+](C)(C)C)C(O)C(O)CCCC=CCCCCCCC)CCCCCCCCCCCCCCCCCCCCCC=CCC=CCC=CCC=CCC=CCC	0.116009	0.116132	0.131622
SM	54:5;3O	[M+H]+	C59H111N2O7P	O=C(NC(COP(=O)([O-])OCC[N+](C)(C)C)C(O)C(O)CCCC=CCCCCCCC)CCCCCCCCCCCCCCCCCCCCCCCCC=CCC=CCC=CCC=CCC	0.0963435	0.100696	0.100647
SM	54:4;3O	[M+H]+	C59H113N2O7P	O=C(NC(COP(=O)([O-])OCC[N+](C)(C)C)C(O)C(O)CCCC=CCCCCCCC)CCCCCCCCCCCCCCCCCCCCCCC=CCC=CCC=CCCCCCCC	0.0766215	0.0869086	0.0854691
SM	54:3;3O	[M+H]+	C59H115N2O7P	O=C(NC(COP(=O)([O-])OCC[N+](C)(C)C)C(O)C(O)CCCC=CCCCCCCC)CCCCCCCCCCCCCCCCCCCCCCCCCC=CCC=CCCCCCCC	0.0731872	0.0675213	0.0880458
SM	55:5;3O	[M+H]+	C60H113N2O7P	O=C(NC(COP(=O)([O-])OCC[N+](C)(C)C)C(O)C(O)CCCC=CCCCCCCCC)CCCCCCCCCCCCCCCCCCCCCCCCC=CCC=CCC=CCC=CCC	0.00771384	0.00770455	0.0082438
SM	56:8;3O	[M+H]+	C61H109N2O7P	O=C(NC(COP(=O)([O-])OCC[N+](C)(C)C)C(O)C(O)CCCC=CCCC=CCCCCC)CCCCCCCCCCCCCCCCCCC=CCC=CCC=CCC=CCC=CCC=CCC	0.0335629	0.03539	0.0390115
SM	56:7;3O	[M+H]+	C61H111N2O7P	O=C(NC(COP(=O)([O-])OCC[N+](C)(C)C)C(O)C(O)CCCC=CCCCCCCCCC)CCCCCCCCCCCCCCCCCCC=CCC=CCC=CCC=CCC=CCC=CCC	0.0261893	0.0275901	0.0276068
SM	56:6;3O	[M+H]+	C61H113N2O7P	O=C(NC(COP(=O)([O-])OCC[N+](C)(C)C)C(O)C(O)CCCC=CCCCCCCCCC)CCCCCCCCCCCCCCCCCCCCCC=CCC=CCC=CCC=CCC=CCC	0.0107568	0.0121561	0.0133258
SM	56:5;3O	[M+H]+	C61H115N2O7P	O=C(NC(COP(=O)([O-])OCC[N+](C)(C)C)C(O)C(O)CCCC=CCCCCCCCCC)CCCCCCCCCCCCCCCCCCCCCCCCC=CCC=CCC=CCC=CCC	0.00923222	0.0104097	0.0101481
SM	56:4;3O	[M+H]+	C61H117N2O7P	O=C(NC(COP(=O)([O-])OCC[N+](C)(C)C)C(O)C(O)CCCC=CCCCCCCCCC)CCCCCCCCCCCCCCCCCCCCCCC=CCC=CCC=CCCCCCCC	0.0158881	0.0177734	0.013948
SM	56:3;3O	[M+H]+	C61H119N2O7P	O=C(NC(COP(=O)([O-])OCC[N+](C)(C)C)C(O)C(O)CCCC=CCCCCCCCCC)CCCCCCCCCCCCCCCCCCCCCCCCCC=CCC=CCCCCCCC	0.0327119	0.0322011	0.0341482
SM	57:3;3O	[M+H]+	C62H121N2O7P	O=C(NC(COP(=O)([O-])OCC[N+](C)(C)C)C(O)C(O)CCCC=CCCCCCCCCCC)CCCCCCCCCCCCCCCCCCCCCCCCCC=CCC=CCCCCCCC	0.0738314	0.0736726	0.0747716
SM	58:4;3O	[M+H]+	C63H121N2O7P	O=C(NC(COP(=O)([O-])OCC[N+](C)(C)C)C(O)C(O)CCCC=CCCCCCCCCCCC)CCCCCCCCCCCCCCCCCCCCCCC=CCC=CCC=CCCCCCCC	0.0725723	0.0744378	0.0772212
SM	42:2;2O(FA 16:0)	[M+H]+	C63H123N2O7P	O=C(OC(C=CCCCCCCC)C(NC(=O)CCCCCCCCCCCCCCCCCC=CCCCCCCCCCC)COP(=O)([O-])OCC[N+](C)(C)C)CCCCCCCCCCCCCCC	0.19559	0.190728	0.195529
SM	59:4;3O	[M+H]+	C64H123N2O7P	O=C(NC(COP(=O)([O-])OCC[N+](C)(C)C)C(O)C(O)CCCC=CCCCCCCCCCCCC)CCCCCCCCCCCCCCCCCCCCCCC=CCC=CCC=CCCCCCCC	0.0235128	0.0245206	0.022396
SM	59:3;3O	[M+H]+	C64H125N2O7P	O=C(NC(COP(=O)([O-])OCC[N+](C)(C)C)C(O)C(O)CCCC=CCCCCCCCCCCCC)CCCCCCCCCCCCCCCCCCCCCCCCCC=CCC=CCCCCCCC	0.0427756	0.0387095	0.0371793
SM	60:6;3O	[M+H]+	C65H121N2O7P	O=C(NC(COP(=O)([O-])OCC[N+](C)(C)C)C(O)C(O)CCCC=CCCCCCCCCCCCCC)CCCCCCCCCCCCCCCCCCCCCC=CCC=CCC=CCC=CCC=CCC	0.0497022	0.0559275	0.0544741
SM	42:2;2O(FA 18:2)	[M+H]+	C65H123N2O7P	O=C(OC(C=CCCCCCCC)C(NC(=O)CCCCCCCCCCCCCCCCCC=CCCCCCCCCCC)COP(=O)([O-])OCC[N+](C)(C)C)CCCCCCCC=CCC=CCCCCC	0.148461	0.160872	0.160895
SM	42:2;2O(FA 18:1)	[M+H]+	C65H125N2O7P	O=C(OC(C=CCCCCCCC)C(NC(=O)CCCCCCCCCCCCCCCCCC=CCCCCCCCCCC)COP(=O)([O-])OCC[N+](C)(C)C)CCCCCCCC=CCCCCCCCC	0.153983	0.153666	0.158931
SM	60:3;3O	[M+H]+	C65H127N2O7P	O=C(NC(COP(=O)([O-])OCC[N+](C)(C)C)C(O)C(O)CCCC=CCCCCCCCCCCCCC)CCCCCCCCCCCCCCCCCCCCCCCCCC=CCC=CCCCCCCC	0.0966618	0.0851592	0.0749022
SM	62:7;3O	[M+H]+	C67H123N2O7P	O=C(NC(COP(=O)([O-])OCC[N+](C)(C)C)C(O)C(O)CCCC=CCCCCCCCCCCCCCCC)CCCCCCCCCCCCCCCCCCC=CCC=CCC=CCC=CCC=CCC=CCC	0.0187611	0.0202183	0.0218634
Cer	17:1;2O/20:0;(2OH)	[M-H]-	C37H73NO4	O=C(NC(CO)C(O)C=CCCCCCCCCCCCC)C(O)CCCCCCCCCCCCCCCCCC	0.0147787	0.0138445	0.0149127
Cer	18:0;2O/15:0	[M-H]-	C33H67NO3	O=C(NC(CO)C(O)CCCCCCCCCCCCCCC)CCCCCCCCCCCCCC	0.0605137	0.0592812	0.0686617
Cer	17:0;2O/16:0;(2OH)	[M-H]-	C33H67NO4	O=C(NC(CO)C(O)CCCCCCCCCCCCCC)C(O)CCCCCCCCCCCCCC	0.0199498	0.0169996	0.0199047
Cer	17:1;2O/16:0	[M-H]-	C33H65NO3	O=C(NC(CO)C(O)C=CCCCCCCCCCCCC)CCCCCCCCCCCCCCC	0.0157479	0.0141191	0.0150716
Cer	18:0;2O/16:0	[M-H]-	C34H69NO3	O=C(NC(CO)C(O)CCCCCCCCCCCCCCC)CCCCCCCCCCCCCCC	0.165458	0.156116	0.171452
Cer	18:0;2O/16:0;(2OH)	[M-H]-	C34H69NO4	O=C(NC(CO)C(O)CCCCCCCCCCCCCCC)C(O)CCCCCCCCCCCCCC	0.015831	0.0154757	0.0164907
Cer	18:1;2O/16:0	[M-H]-	C34H67NO3	O=C(NC(CO)C(O)C=CCCCCCCCCCCCCC)CCCCCCCCCCCCCCC	0.270918	0.271485	0.252418
Cer	18:1;2O/16:0;(2OH)	[M-H]-	C34H67NO4	O=C(NC(CO)C(O)C=CCCCCCCCCCCCCC)C(O)CCCCCCCCCCCCCC	0.0326194	0.0292126	0.0345237
Cer	17:0;2O/18:0	[M-H]-	C35H71NO3	O=C(NC(CO)C(O)CCCCCCCCCCCCCC)CCCCCCCCCCCCCCCCC	0.0468404	0.0499799	0.0492445
Cer	17:1;2O/18:0	[M-H]-	C35H69NO3	O=C(NC(CO)C(O)C=CCCCCCCCCCCCC)CCCCCCCCCCCCCCCCC	0.0679805	0.0677248	0.0702261
Cer	17:1;2O/18:0;(2OH)	[M-H]-	C35H69NO4	O=C(NC(CO)C(O)C=CCCCCCCCCCCCC)C(O)CCCCCCCCCCCCCCCC	0.0171659	0.01549	0.0162961
Cer	18:0;2O/18:0	[M-H]-	C36H73NO3	O=C(NC(CO)C(O)CCCCCCCCCCCCCCC)CCCCCCCCCCCCCCCCC	0.0618563	0.0637606	0.073401
Cer	20:1;2O/16:0	[M-H]-	C36H71NO3	O=C(NC(CO)C(O)C=CCCCCCCCCCCCCCCC)CCCCCCCCCCCCCCC	0.106114	0.0995366	0.110443
Cer	18:1;3O/18:0	[M-H]-	C36H71NO4	O=C(NC(CO)C(O)C(O)CCCC=CCCCCCCCCC)CCCCCCCCCCCCCCCCC	0.0251334	0.0264703	0.0264194
Cer	17:0;2O/20:0	[M-H]-	C37H75NO3	O=C(NC(CO)C(O)CCCCCCCCCCCCCC)CCCCCCCCCCCCCCCCCCC	0.0115816	0.0126009	0.0136488
Cer	17:1;2O/20:0	[M-H]-	C37H73NO3	O=C(NC(CO)C(O)C=CCCCCCCCCCCCC)CCCCCCCCCCCCCCCCCCC	0.0093943	0.0119445	0.0104567
Cer	17:1;2O/20:0;(2OH)	[M-H]-	C37H73NO4	O=C(NC(CO)C(O)C=CCCCCCCCCCCCC)C(O)CCCCCCCCCCCCCCCCCC	0.0147787	0.0138445	0.0149127
Cer	16:0;2O/22:0	[M-H]-	C38H77NO3	O=C(NC(CO)C(O)CCCCCCCCCCCCC)CCCCCCCCCCCCCCCCCCCCC	0.0349006	0.0340948	0.0428125
Cer	16:0;2O/22:0;(2OH)	[M-H]-	C38H77NO4	O=C(NC(CO)C(O)CCCCCCCCCCCCC)C(O)CCCCCCCCCCCCCCCCCCCC	0.00808385	0.00826043	0.00894803
Cer	16:0;3O/22:0;(2OH)	[M-H]-	C38H77NO5	O=C(NC(CO)C(O)C(O)CCCCCCCCCCCC)C(O)CCCCCCCCCCCCCCCCCCCC	0.0145558	0.0149366	0.0161209
Cer	17:1;2O/21:0	[M-H]-	C38H75NO3	O=C(NC(CO)C(O)C=CCCCCCCCCCCCC)CCCCCCCCCCCCCCCCCCCC	0.0389223	0.040294	0.0410171
Cer	17:1;2O/21:0;(2OH)	[M-H]-	C38H75NO4	O=C(NC(CO)C(O)C=CCCCCCCCCCCCC)C(O)CCCCCCCCCCCCCCCCCCC	0.0673894	0.0688767	0.0749502
Cer	17:0;2O/22:0	[M-H]-	C39H79NO3	O=C(NC(CO)C(O)CCCCCCCCCCCCCC)CCCCCCCCCCCCCCCCCCCCC	0.0478348	0.0532658	0.0520243
Cer	17:0;2O/22:0;(2OH)	[M-H]-	C39H79NO4	O=C(NC(CO)C(O)CCCCCCCCCCCCCC)C(O)CCCCCCCCCCCCCCCCCCCC	0.0756682	0.0766492	0.0825623
Cer	17:0;3O/22:0;(2OH)	[M-H]-	C39H79NO5	O=C(NC(CO)C(O)C(O)CCCCCCCCCCCCC)C(O)CCCCCCCCCCCCCCCCCCCC	0.0986391	0.103092	0.115519
Cer	17:1;2O/22:0	[M-H]-	C39H77NO3	O=C(NC(CO)C(O)C=CCCCCCCCCCCCC)CCCCCCCCCCCCCCCCCCCCC	0.0605611	0.0591505	0.0639219
Cer	17:1;2O/22:0;(2OH)	[M-H]-	C39H77NO4	O=C(NC(CO)C(O)C=CCCCCCCCCCCCC)C(O)CCCCCCCCCCCCCCCCCCCC	0.915181	0.979647	1.08933
Cer	17:1;2O/22:1;(2OH)	[M-H]-	C39H75NO4	O=C(NC(CO)C(O)C=CCCCCCCCCCCCC)C(O)CCCCCCCCCCC=CCCCCCCCC	0.00975617	0.00951365	0.0105015
Cer	17:0;2O/23:0	[M-H]-	C40H81NO3	O=C(NC(CO)C(O)CCCCCCCCCCCCCC)CCCCCCCCCCCCCCCCCCCCCC	0.0317196	0.0334935	0.0340799
Cer	17:0;2O/23:0;(2OH)	[M-H]-	C40H81NO4	O=C(NC(CO)C(O)CCCCCCCCCCCCCC)C(O)CCCCCCCCCCCCCCCCCCCCC	0.0300293	0.0331315	0.0298598
Cer	17:0;3O/23:0;(2OH)	[M-H]-	C40H81NO5	O=C(NC(CO)C(O)C(O)CCCCCCCCCCCCC)C(O)CCCCCCCCCCCCCCCCCCCCC	0.0592388	0.0586689	0.0688147
Cer	18:1;2O/22:0	[M-H]-	C40H79NO3	O=C(NC(CO)C(O)C=CCCCCCCCCCCCCC)CCCCCCCCCCCCCCCCCCCCC	0.127087	0.122563	0.136077
Cer	17:1;2O/23:0;(2OH)	[M-H]-	C40H79NO4	O=C(NC(CO)C(O)C=CCCCCCCCCCCCC)C(O)CCCCCCCCCCCCCCCCCCCCC	0.545774	0.481502	0.624795
Cer	18:1;3O/22:0;(2OH)	[M-H]-	C40H79NO5	O=C(NC(CO)C(O)C(O)CCCC=CCCCCCCCCC)C(O)CCCCCCCCCCCCCCCCCCCC	0.0189723	0.0180218	0.0205745
Cer	17:1;2O/23:1;(2OH)	[M-H]-	C40H77NO4	O=C(NC(CO)C(O)C=CCCCCCCCCCCCC)C(O)CCCCCCCCCC=CCCCCCCCCCC	0.00632201	0.00645704	0.00627558
Cer	17:0;2O/24:0	[M-H]-	C41H83NO3	O=C(NC(CO)C(O)CCCCCCCCCCCCCC)CCCCCCCCCCCCCCCCCCCCCCC	0.314342	0.31811	0.323394
Cer	17:0;2O/24:0;(2OH)	[M-H]-	C41H83NO4	O=C(NC(CO)C(O)CCCCCCCCCCCCCC)C(O)CCCCCCCCCCCCCCCCCCCCCC	0.494913	0.485808	0.547496
Cer	17:0;3O/24:0;(2OH)	[M-H]-	C41H83NO5	O=C(NC(CO)C(O)C(O)CCCCCCCCCCCCC)C(O)CCCCCCCCCCCCCCCCCCCCCC	0.850097	0.730347	0.939509
Cer	17:1;2O/24:0	[M-H]-	C41H81NO3	O=C(NC(CO)C(O)C=CCCCCCCCCCCCC)CCCCCCCCCCCCCCCCCCCCCCC	0.199929	0.197729	0.202629
Cer	17:1;2O/24:0;(2OH)	[M-H]-	C41H81NO4	O=C(NC(CO)C(O)C=CCCCCCCCCCCCC)C(O)CCCCCCCCCCCCCCCCCCCCCC	3.5135	3.46087	3.75458
Cer	17:1;2O/24:1	[M-H]-	C41H79NO3	O=C(NC(CO)C(O)C=CCCCCCCCCCCCC)CCCCCCCCCCCC=CCCCCCCCCCC	0.0181981	0.0201674	0.0191307
Cer	18:2;2O/23:0	[M-H]-	C41H79NO3	O=C(NC(CO)C(O)C=CCCC=CCCCCCCCCC)CCCCCCCCCCCCCCCCCCCCCC	0.0161695	0.0176513	0.0172874
Cer	17:1;2O/24:1;(2OH)	[M-H]-	C41H79NO4	O=C(NC(CO)C(O)C=CCCCCCCCCCCCC)C(O)CCCCCCCCCCC=CCCCCCCCCCC	0.057442	0.0638784	0.069399
Cer	19:2;2O/22:0;(2OH)	[M-H]-	C41H79NO4	O=C(NC(CO)C(O)C=CCCC=CCCCCCCCCCC)C(O)CCCCCCCCCCCCCCCCCCCC	0.0451839	0.0449831	0.047028
Cer	17:0;2O/25:0	[M-H]-	C42H85NO3	O=C(NC(CO)C(O)CCCCCCCCCCCCCC)CCCCCCCCCCCCCCCCCCCCCCCC	0.0706824	0.0744354	0.0785197
Cer	17:0;2O/25:0;(2OH)	[M-H]-	C42H85NO4	O=C(NC(CO)C(O)CCCCCCCCCCCCCC)C(O)CCCCCCCCCCCCCCCCCCCCCCC	0.072181	0.0742887	0.0789896
Cer	17:0;3O/25:0;(2OH)	[M-H]-	C42H85NO5	O=C(NC(CO)C(O)C(O)CCCCCCCCCCCCC)C(O)CCCCCCCCCCCCCCCCCCCCCCC	0.225203	0.21978	0.26127
Cer	18:1;2O/24:0	[M-H]-	C42H83NO3	O=C(NC(CO)C(O)C=CCCCCCCCCCCCCC)CCCCCCCCCCCCCCCCCCCCCCC	0.348623	0.363783	0.374525
Cer	17:1;2O/25:0;(2OH)	[M-H]-	C42H83NO4	O=C(NC(CO)C(O)C=CCCCCCCCCCCCC)C(O)CCCCCCCCCCCCCCCCCCCCCCC	0.95406	0.948262	1.06947
Cer	18:1;3O/24:0;(2OH)	[M-H]-	C42H83NO5	O=C(NC(CO)C(O)C(O)CCCC=CCCCCCCCCC)C(O)CCCCCCCCCCCCCCCCCCCCCC	0.0923574	0.0901673	0.0939802
Cer	18:1;2O/24:1	[M-H]-	C42H81NO3	O=C(NC(CO)C(O)C=CCCCCCCCCCCCCC)CCCCCCCCCCCC=CCCCCCCCCCC	0.389241	0.389932	0.428236
Cer	17:1;2O/25:1;(2OH)	[M-H]-	C42H81NO4	O=C(NC(CO)C(O)C=CCCCCCCCCCCCC)C(O)CCCCCCCCCCCC=CCCCCCCCCCC	0.0225954	0.0229611	0.0217975
Cer	19:2;2O/23:0;(2OH)	[M-H]-	C42H81NO4	O=C(NC(CO)C(O)C=CCCC=CCCCCCCCCCC)C(O)CCCCCCCCCCCCCCCCCCCCC	0.021277	0.0210398	0.0233056
Cer	18:1;2O/24:2	[M-H]-	C42H79NO3	O=C(NC(CO)C(O)C=CCCCCCCCCCCCCC)CCCCCCCCCCCC=CCC=CCCCCCCC	0.0412021	0.0462587	0.0485612
Cer	17:0;2O/26:0	[M-H]-	C43H87NO3	O=C(NC(CO)C(O)CCCCCCCCCCCCCC)CCCCCCCCCCCCCCCCCCCCCCCCC	0.213316	0.227808	0.236426
Cer	17:0;2O/26:0;(2OH)	[M-H]-	C43H87NO4	O=C(NC(CO)C(O)CCCCCCCCCCCCCC)C(O)CCCCCCCCCCCCCCCCCCCCCCCC	0.284188	0.2868	0.323831
Cer	17:0;3O/26:0;(2OH)	[M-H]-	C43H87NO5	O=C(NC(CO)C(O)C(O)CCCCCCCCCCCCC)C(O)CCCCCCCCCCCCCCCCCCCCCCCC	0.29559	0.308554	0.31527
Cer	19:1;2O/24:0	[M-H]-	C43H85NO3	O=C(NC(CO)C(O)C=CCCCCCCCCCCCCCC)CCCCCCCCCCCCCCCCCCCCCCC	0.16173	0.167938	0.177597
Cer	17:1;2O/26:0;(2OH)	[M-H]-	C43H85NO4	O=C(NC(CO)C(O)C=CCCCCCCCCCCCC)C(O)CCCCCCCCCCCCCCCCCCCCCCCC	2.46592	2.31554	2.65173
Cer	17:0;3O/26:1;(2OH)	[M-H]-	C43H85NO5	O=C(NC(CO)C(O)C(O)CCCCCCCCCCCCC)C(O)CCCCCCCCCCCCC=CCCCCCCCCCC	0.035062	0.0344379	0.0362431
Cer	19:2;2O/24:0	[M-H]-	C43H83NO3	O=C(NC(CO)C(O)C=CCCC=CCCCCCCCCCC)CCCCCCCCCCCCCCCCCCCCCCC	0.00716433	0.00720227	0.00906936
Cer	17:1;2O/26:1;(2OH)	[M-H]-	C43H83NO4	O=C(NC(CO)C(O)C=CCCCCCCCCCCCC)C(O)CCCCCCCCCCCCC=CCCCCCCCCCC	0.155749	0.147401	0.180493
Cer	19:2;2O/24:0;(2OH)	[M-H]-	C43H83NO4	O=C(NC(CO)C(O)C=CCCC=CCCCCCCCCCC)C(O)CCCCCCCCCCCCCCCCCCCCCC	0.278359	0.263829	0.309505
Cer	17:0;2O/27:0	[M-H]-	C44H89NO3	O=C(NC(CO)C(O)CCCCCCCCCCCCCC)CCCCCCCCCCCCCCCCCCCCCCCCCC	0.0381604	0.0418453	0.0429401
Cer	18:0;3O/26:0	[M-H]-	C44H89NO4	O=C(NC(CO)C(O)C(O)CCCCCCCCCCCCCC)CCCCCCCCCCCCCCCCCCCCCCCCC	0.056005	0.0548533	0.066828
Cer	19:0;3O/25:0;(2OH)	[M-H]-	C44H89NO5	O=C(NC(CO)C(O)C(O)CCCCCCCCCCCCCCC)C(O)CCCCCCCCCCCCCCCCCCCCCCC	0.0780836	0.0745059	0.0777493
Cer	17:1;2O/27:0	[M-H]-	C44H87NO3	O=C(NC(CO)C(O)C=CCCCCCCCCCCCC)CCCCCCCCCCCCCCCCCCCCCCCCCC	0.259876	0.280172	0.305855
Cer	17:1;2O/27:0;(2OH)	[M-H]-	C44H87NO4	O=C(NC(CO)C(O)C=CCCCCCCCCCCCC)C(O)CCCCCCCCCCCCCCCCCCCCCCCCC	0.238454	0.255999	0.272871
Cer	18:1;3O/26:0;(2OH)	[M-H]-	C44H87NO5	O=C(NC(CO)C(O)C(O)CCCC=CCCCCCCCCC)C(O)CCCCCCCCCCCCCCCCCCCCCCCC	0.0243225	0.0258707	0.0274371
Cer	20:1;2O/24:1	[M-H]-	C44H85NO3	O=C(NC(CO)C(O)C=CCCCCCCCCCCCCCCC)CCCCCCCCCCCC=CCCCCCCCCCC	0.0478338	0.0501722	0.0505281
Cer	19:2;2O/25:0;(2OH)	[M-H]-	C44H85NO4	O=C(NC(CO)C(O)C=CCCC=CCCCCCCCCCC)C(O)CCCCCCCCCCCCCCCCCCCCCCC	0.0744826	0.0722569	0.0802472
Cer	44:3;2O	[M-H]-	C44H83NO3	O=C(NC(CO)C(O)CCCCCCCCCCCCC)CCCCCCCCCCCCC=CCC=CCC=CCCCCCCC	0.00932691	0.0101493	0.010012
Cer	28:2;3O(FA 16:0)	[M-H]-	C44H83NO5	O=C(OCCCCCCCCCCCCCCC(=O)NC(CO)C(O)C=CCCC=CCCCC)CCCCCCCCCCCCCCC	0.0310475	0.033784	0.036672
Cer	19:0;2O/26:0	[M-H]-	C45H91NO3	O=C(NC(CO)C(O)CCCCCCCCCCCCCCCC)CCCCCCCCCCCCCCCCCCCCCCCCC	0.011149	0.0113267	0.0119231
Cer	19:0;3O/26:0;(2OH)	[M-H]-	C45H91NO5	O=C(NC(CO)C(O)C(O)CCCCCCCCCCCCCCC)C(O)CCCCCCCCCCCCCCCCCCCCCCCC	0.038502	0.0396086	0.0442597
Cer	20:1;2O/25:0	[M-H]-	C45H89NO3	O=C(NC(CO)C(O)C=CCCCCCCCCCCCCCCC)CCCCCCCCCCCCCCCCCCCCCCCC	0.0236219	0.0268169	0.0251886
Cer	17:1;2O/28:0;(2OH)	[M-H]-	C45H89NO4	O=C(NC(CO)C(O)C=CCCCCCCCCCCCC)C(O)CCCCCCCCCCCCCCCCCCCCCCCCCC	0.0920909	0.0954968	0.0985525
Cer	19:2;2O/26:0	[M-H]-	C45H87NO3	O=C(NC(CO)C(O)C=CCCC=CCCCCCCCCCC)CCCCCCCCCCCCCCCCCCCCCCCCC	0.00597428	0.00624713	0.00628697
Cer	19:2;2O/26:0;(2OH)	[M-H]-	C45H87NO4	O=C(NC(CO)C(O)C=CCCC=CCCCCCCCCCC)C(O)CCCCCCCCCCCCCCCCCCCCCCCC	0.154309	0.160099	0.218272
Cer	19:2;2O/26:1;(2OH)	[M-H]-	C45H85NO4	O=C(NC(CO)C(O)C=CCCC=CCCCCCCCCCC)C(O)CCCCCCCCCCCCC=CCCCCCCCCCC	0.0137277	0.0137867	0.0133175
HexCer	16:1;2O/18:0;O	[M-H]-	C40H77NO9	O=C(NC(COC1OC(CO)C(O)C(O)C1O)C(O)C=CCCCCCCCCCCC)C(O)CCCCCCCCCCCCCCCC	0.0950493	0.0921982	0.107719
HexCer	16:1;2O/19:0;O	[M-H]-	C41H79NO9	O=C(NC(COC1OC(CO)C(O)C(O)C1O)C(O)C=CCCCCCCCCCCC)C(O)CCCCCCCCCCCCCCCCC	0.0215046	0.019171	0.0233211
HexCer	21:1;2O/17:0;O	[M-H]-	C44H85NO9	O=C(NC(COC1OC(CO)C(O)C(O)C1O)C(O)C=CCCCCCCCCCCCCCCCC)C(O)CCCCCCCCCCCCCCC	0.0459127	0.0431968	0.0475181
HexCer	22:0;2O/17:0;O	[M-H]-	C45H89NO9	O=C(NC(COC1OC(CO)C(O)C(O)C1O)C(O)CCCCCCCCCCCCCCCCCCC)C(O)CCCCCCCCCCCCCCC	0.131778	0.124251	0.152886
HexCer	17:0;3O/22:0;(2OH)	[M-H]-	C45H89NO10	O=C(NC(COC1OC(CO)C(O)C(O)C1O)C(O)C(O)CCCCCCCCCCCCC)C(O)CCCCCCCCCCCCCCCCCCCC	0.034734	0.032616	0.0365134
HexCer	21:0;2O/18:1;O	[M-H]-	C45H87NO9	O=C(NC(COC1OC(CO)C(O)C(O)C1O)C(O)CCCCCCCCCCCCCCCCCC)C(O)CCCCCCC=CCCCCCCCC	0.163126	0.158895	0.183839
HexCer	17:0;3O/23:0;(2OH)	[M-H]-	C46H91NO10	O=C(NC(COC1OC(CO)C(O)C(O)C1O)C(O)C(O)CCCCCCCCCCCCC)C(O)CCCCCCCCCCCCCCCCCCCCC	0.0226877	0.0211846	0.0289746
HexCer	16:1;2O/24:0;O	[M-H]-	C46H89NO9	O=C(NC(COC1OC(CO)C(O)C(O)C1O)C(O)C=CCCCCCCCCCCC)C(O)CCCCCCCCCCCCCCCCCCCCCC	0.166063	0.147639	0.180926
HexCer	17:0;3O/24:0;(2OH)	[M-H]-	C47H93NO10	O=C(NC(COC1OC(CO)C(O)C(O)C1O)C(O)C(O)CCCCCCCCCCCCC)C(O)CCCCCCCCCCCCCCCCCCCCCC	0.255307	0.234103	0.291876
HexCer	17:1;2O/24:0;O	[M-H]-	C47H91NO9	O=C(NC(COC1OC(CO)C(O)C(O)C1O)C(O)C=CCCCCCCCCCCCC)C(O)CCCCCCCCCCCCCCCCCCCCCC	0.744603	0.678773	0.861412
HexCer	17:2;2O/24:0;O	[M-H]-	C47H89NO9	O=C(NC(COC1OC(CO)C(O)C(O)C1O)C(O)C=CCCC=CCCCCCCCC)C(O)CCCCCCCCCCCCCCCCCCCCCC	0.00557703	0.00534892	0.00616338
HexCer	20:0;3O/22:0;(2OH)	[M-H]-	C48H95NO10	O=C(NC(COC1OC(CO)C(O)C(O)C1O)C(O)C(O)CCCCCCCCCCCCCCCC)C(O)CCCCCCCCCCCCCCCCCCCC	0.200893	0.181507	0.228731
HexCer	20:1;2O/22:0	[M-H]-	C48H93NO8	O=C(NC(COC1OC(CO)C(O)C(O)C1O)C(O)C=CCCCCCCCCCCCCCCC)CCCCCCCCCCCCCCCCCCCCC	0.129861	0.114211	0.139994
HexCer	16:1;2O/26:0;O	[M-H]-	C48H93NO9	O=C(NC(COC1OC(CO)C(O)C(O)C1O)C(O)C=CCCCCCCCCCCC)C(O)CCCCCCCCCCCCCCCCCCCCCCCC	1.26701	1.19329	1.37847
HexCer	17:0;2O/26:0;O	[M-H]-	C49H97NO9	O=C(NC(COC1OC(CO)C(O)C(O)C1O)C(O)CCCCCCCCCCCCCC)C(O)CCCCCCCCCCCCCCCCCCCCCCCC	0.420627	0.395891	0.485303
HexCer	17:0;3O/26:0;(2OH)	[M-H]-	C49H97NO10	O=C(NC(COC1OC(CO)C(O)C(O)C1O)C(O)C(O)CCCCCCCCCCCCC)C(O)CCCCCCCCCCCCCCCCCCCCCCCC	0.237557	0.229388	0.245946
HexCer	17:1;2O/26:0;O	[M-H]-	C49H95NO9	O=C(NC(COC1OC(CO)C(O)C(O)C1O)C(O)C=CCCCCCCCCCCCC)C(O)CCCCCCCCCCCCCCCCCCCCCCCC	1.01099	0.887127	1.12179
HexCer	17:2;2O/26:0;O	[M-H]-	C49H93NO9	O=C(NC(COC1OC(CO)C(O)C(O)C1O)C(O)C=CCCC=CCCCCCCCC)C(O)CCCCCCCCCCCCCCCCCCCCCCCC	0.0304557	0.0320611	0.0358733
HexCer	20:1;2O/24:0	[M-H]-	C50H97NO8	O=C(NC(COC1OC(CO)C(O)C(O)C1O)C(O)C=CCCCCCCCCCCCCCCC)CCCCCCCCCCCCCCCCCCCCCCC	0.148865	0.133148	0.167059
HexCer	18:1;2O/26:0;O	[M-H]-	C50H97NO9	O=C(NC(COC1OC(CO)C(O)C(O)C1O)C(O)C=CCCCCCCCCCCCCC)C(O)CCCCCCCCCCCCCCCCCCCCCCCC	3.83732	3.47455	4.55886
HexCer	18:1;2O/26:1;O	[M-H]-	C50H95NO9	O=C(NC(COC1OC(CO)C(O)C(O)C1O)C(O)C=CCCCCCCCCCCCCC)C(O)CCCCCCCCCCCCC=CCCCCCCCCCC	0.189525	0.168769	0.192756
HexCer	18:1;2O/27:0;O	[M-H]-	C51H99NO9	O=C(NC(COC1OC(CO)C(O)C(O)C1O)C(O)C=CCCCCCCCCCCCCC)C(O)CCCCCCCCCCCCCCCCCCCCCCCCC	0.290077	0.235606	0.320713
HexCer	17:2;2O/28:0;O	[M-H]-	C51H97NO9	O=C(NC(COC1OC(CO)C(O)C(O)C1O)C(O)C=CCCC=CCCCCCCCC)C(O)CCCCCCCCCCCCCCCCCCCCCCCCCC	0.0166766	0.0166222	0.0187173
HexCer	18:1;2O/27:1;O	[M-H]-	C51H97NO9	O=C(NC(COC1OC(CO)C(O)C(O)C1O)C(O)C=CCCCCCCCCCCCCC)C(O)CCCCCCCCCCCCCC=CCCCCCCCCCC	0.028152	0.0293079	0.0329114
HexCer	20:0;3O/26:0;(2OH)	[M-H]-	C52H103NO10	O=C(NC(COC1OC(CO)C(O)C(O)C1O)C(O)C(O)CCCCCCCCCCCCCCCC)C(O)CCCCCCCCCCCCCCCCCCCCCCCC	0.0299644	0.0254785	0.0313616
HexCer	18:1;2O/28:0;O	[M-H]-	C52H101NO9	O=C(NC(COC1OC(CO)C(O)C(O)C1O)C(O)C=CCCCCCCCCCCCCC)C(O)CCCCCCCCCCCCCCCCCCCCCCCCCC	0.293057	0.276486	0.331152
SHexCer	44:1;3O	[M-H]-	C50H97NO12S	O=C(NC(COC1OC(CO)C(O)C(OS(=O)(=O)O)C1O)C(O)C=CCCCCCCCCCCC)C(O)CCCCCCCCCCCCCCCCCCCCCCCCCC	0.345535	0.241081	0.375898
SHexCer	46:1;3O	[M-H]-	C52H101NO12S	O=C(NC(COC1OC(CO)C(O)C(OS(=O)(=O)O)C1O)C(O)C=CCCCCCCCCCCCCC)C(O)CCCCCCCCCCCCCCCCCCCCCCCCCC	0.0407325	0.0330151	0.0461768
SHexCer	46:3;2O	[M-H]-	C52H97NO11S	O=C(NC(COC1OC(CO)C(O)C(OS(=O)(=O)O)C1O)C(O)C=CCCCCCCCCCCCCC)CCCCCCCCCCCCCCCC=CCC=CCCCCCCC	0.0265611	0.00513527	0.0301956
SHexCer	46:4;3O	[M-H]-	C52H95NO12S	O=C(NC(COC1OC(CO)C(O)C(OS(=O)(=O)O)C1O)C(O)C=CCCCCCCCCCCCCC)C(O)CCCCCCCCCCCC=CCC=CCC=CCCCCCCC	0.0485038	0.00962698	0.0493707
SHexCer	48:3;2O	[M-H]-	C54H101NO11S	O=C(NC(COC1OC(CO)C(O)C(OS(=O)(=O)O)C1O)C(O)C=CCCCCCCCCCCCCCCC)CCCCCCCCCCCCCCCC=CCC=CCCCCCCC	0.0166941	0.00360225	0.0203466
SHexCer	48:4;3O	[M-H]-	C54H99NO12S	O=C(NC(COC1OC(CO)C(O)C(OS(=O)(=O)O)C1O)C(O)C=CCCCCCCCCCCCCCCC)C(O)CCCCCCCCCCCC=CCC=CCC=CCCCCCCC	0.0353	0.00764128	0.0396216
CE	18:1	[M+NH4]+	C45H78O2	O=C(OC1CC2=CCC3C(CCC4(C)C(CCC34)C(C)CCCC(C)C)C2(C)CC1)CCCCCCCC=CCCCCCCCC	0.367386	0.316929	0.261705
CE	20:4	[M+NH4]+	C47H76O2	O=C(OC1CC2=CCC3C(CCC4(C)C(CCC34)C(C)CCCC(C)C)C2(C)CC1)CCCCCCC=CCC=CCC=CCC=CCC	1.01521	1.21546	0.846049
CE	20:3	[M+NH4]+	C47H78O2	O=C(OC1CC2=CCC3C(CCC4(C)C(CCC34)C(C)CCCC(C)C)C2(C)CC1)CCCCCCCCCC=CCC=CCC=CCC	0.640423	0.705131	0.639024
CE	22:6	[M+NH4]+	C49H76O2	O=C(OC1CC2=CCC3C(CCC4(C)C(CCC34)C(C)CCCC(C)C)C2(C)CC1)CCC=CCC=CCC=CCC=CCC=CCC=CCC	0.641318	1.11788	0.636274
Abbreviations: MG, monoradylglycerols; DG, diradylglycerols; TG, triradylglycerols; PC, glycerophosphocholines; PE, glycerophosphoethanolamines; PG, glycerophosphoglycerols; PI, glycerophosphoinositols; PS, glycerophosphoserines; CL, cardiolipins; SM, sphingomyelins; Cer, ceramide; HexCer, hexosylceramide; ShexCer, sulfatides hexosylceramide; CE, cholesteryl ester Note: For LPC, LPE, LPI and LPS,…
