# Supplementary material for: The Proteome and Lipidome of Extracellular Vesicles from Haemonchus contortus to Underpin Explorations of Host–Parasite Cross–Talk
Source: Int J Mol Sci. 2023 Jun 30;24(13):10955. doi: 10.3390/ijms241310955 (PMC10341815; doi:10.3390/ijms241310955)
Supplement: Supplementary file 1 [file ijms-24-10955-s001.zip › Table S6.xlsx]

## Sheet: Table S6
Table S6. The full list of lipid species quantified in adult worms of Haemonchus contortus.
Class	Main FA	Main ion	Formula of Neutral Lipids	SMILES	Replicate 1 (pM/μg)	Replicate 2 (pM/μg)	Replicate 3 (pM/μg)
DG	16:0_16:0	[M+NH4]+	C35H68O5	O=C(OCC(OC(=O)CCCCCCCCCCCCCCC)CO)CCCCCCCCCCCCCCC	0.00356588	0.00445316	0.00532655
DG	16:0_18:0	[M+NH4]+	C37H72O5	O=C(OCC(OC(=O)CCCCCCCCCCCCCCCCC)CO)CCCCCCCCCCCCCCC	0.0177842	0.021447	0.0198796
DG	16:0_18:1	[M+NH4]+	C37H70O5	O=C(OCC(OC(=O)CCCCCCCC=CCCCCCCCC)CO)CCCCCCCCCCCCCCC	0.0795223	0.0854683	0.074554
DG	17:0_18:1	[M+NH4]+	C38H72O5	O=C(OCC(OC(=O)CCCCCCCC=CCCCCCCCC)CO)CCCCCCCCCCCCCCCC	0.026312	0.0320244	0.026905
DG	18:0_18:0	[M+NH4]+	C39H76O5	O=C(OCC(OC(=O)CCCCCCCCCCCCCCCCC)CO)CCCCCCCCCCCCCCCCC	0.0218688	0.0234084	0.026072
DG	18:0_18:1	[M+NH4]+	C39H74O5	O=C(OCC(OC(=O)CCCCCCCC=CCCCCCCCC)CO)CCCCCCCCCCCCCCCCC	0.277824	0.344019	0.273822
DG	18:1_18:1	[M+NH4]+	C39H72O5	O=C(OCC(OC(=O)CCCCCCCC=CCCCCCCCC)CO)CCCCCCCC=CCCCCCCCC	0.240877	0.272089	0.243678
DG	18:1_18:2	[M+NH4]+	C39H70O5	O=C(OCC(OC(=O)CCCCCCCC=CCC=CCCCCC)CO)CCCCCCCC=CCCCCCCCC	0.105273	0.125819	0.108132
DG	16:0_20:4	[M+NH4]+	C39H68O5	O=C(OCC(OC(=O)CCCCCCC=CCC=CCC=CCC=CCC)CO)CCCCCCCCCCCCCCC	0.0540543	0.0559689	0.0505191
DG	20:0_18:1	[M+NH4]+	C41H78O5	O=C(OCC(OC(=O)CCCCCCCC=CCCCCCCCC)CO)CCCCCCCCCCCCCCCCCCC	0.0119687	0.0156903	0.0133602
DG	18:0_20:2	[M+NH4]+	C41H76O5	O=C(OCC(OC(=O)CCCCCCCCCC=CCC=CCCCCC)CO)CCCCCCCCCCCCCCCCC	0.0540099	0.0657043	0.0616976
DG	18:0_20:3	[M+NH4]+	C41H74O5	O=C(OCC(OC(=O)CCCCCCCCCC=CCC=CCC=CCC)CO)CCCCCCCCCCCCCCCCC	0.0998184	0.100375	0.101205
DG	18:0_20:4	[M+NH4]+	C41H72O5	O=C(OCC(OC(=O)CCCCCCC=CCC=CCC=CCC=CCC)CO)CCCCCCCCCCCCCCCCC	0.283433	0.298084	0.282401
DG	18:1_20:4	[M+NH4]+	C41H70O5	O=C(OCC(OC(=O)CCCCCCC=CCC=CCC=CCC=CCC)CO)CCCCCCCC=CCCCCCCCC	0.0887537	0.0982679	0.0868992
DG	18:2_20:4	[M+NH4]+	C41H68O5	O=C(OCC(OC(=O)CCCCCCC=CCC=CCC=CCC=CCC)CO)CCCCCCCC=CCC=CCCCCC	0.0469029	0.0497128	0.043491
DG	18:0_22:5	[M+NH4]+	C43H74O5	O=C(OCC(OC(=O)CCCCCC=CCC=CCC=CCC=CCC=CCC)CO)CCCCCCCCCCCCCCCCC	0.0417374	0.0480762	0.0388806
DG	18:0_22:6	[M+NH4]+	C43H72O5	O=C(OCC(OC(=O)CCC=CCC=CCC=CCC=CCC=CCC=CCC)CO)CCCCCCCCCCCCCCCCC	0.0184841	0.0248741	0.0196322
DG	18:1_22:6	[M+NH4]+	C43H70O5	O=C(OCC(OC(=O)CCC=CCC=CCC=CCC=CCC=CCC=CCC)CO)CCCCCCCC=CCCCCCCCC	0.0315731	0.0388999	0.0331109
DG	18:2_22:6	[M+NH4]+	C43H68O5	O=C(OCC(OC(=O)CCC=CCC=CCC=CCC=CCC=CCC=CCC)CO)CCCCCCCC=CCC=CCCCCC	0.0250658	0.0274713	0.0238215
DG	O-18:0_18:0	[M+NH4]+	C39H78O4	O=C(OC(CO)COCCCCCCCCCCCCCCCCCC)CCCCCCCCCCCCCCCCC	0.00495955	0.00512722	0.00501816
DG	O-18:0_18:1	[M+NH4]+	C39H76O4	O=C(OC(CO)COCCCCCCCCCCCCCCCCCC)CCCCCCCC=CCCCCCCCC	0.015521	0.0185118	0.0136349
DG	O-18:1_18:1	[M+NH4]+	C39H74O4	O=C(OC(CO)COCCCCCCCCC=CCCCCCCCC)CCCCCCCC=CCCCCCCCC	0.0131014	0.0162946	0.013973
TG	12:0_14:0_16:0	[M+NH4]+	C45H86O6	O=C(OCC(OC(=O)CCCCCCCCCCCCC)COC(=O)CCCCCCCCCCCCCCC)CCCCCCCCCCC	0.00414244	0.00369752	0.00358171
TG	13:0_15:0_16:0	[M+NH4]+	C47H90O6	O=C(OCC(OC(=O)CCCCCCCCCCCCCC)COC(=O)CCCCCCCCCCCCCCC)CCCCCCCCCCCC	0.0124193	0.0129626	0.0156727
TG	14:0_15:0_16:0	[M+NH4]+	C48H92O6	O=C(OCC(OC(=O)CCCCCCCCCCCCCC)COC(=O)CCCCCCCCCCCCCCC)CCCCCCCCCCCCC	0.0249947	0.02764	0.0287941
TG	15:0_15:0_16:0	[M+NH4]+	C49H94O6	O=C(OCC(OC(=O)CCCCCCCCCCCCCC)COC(=O)CCCCCCCCCCCCCCC)CCCCCCCCCCCCCC	0.0312375	0.0514095	0.054348
TG	12:0_16:0_18:1	[M+NH4]+	C49H92O6	O=C(OCC(OC(=O)CCCCCCCCCCCCCCC)COC(=O)CCCCCCCCCCC)CCCCCCCC=CCCCCCCCC	0.0309165	0.0438126	0.039868
TG	12:0_16:0_18:2	[M+NH4]+	C49H90O6	O=C(OCC(OC(=O)CCCCCCCCCCCCCCC)COC(=O)CCCCCCCCCCC)CCCCCCCC=CCC=CCCCCC	0.0343469	0.0455792	0.0472316
TG	12:0_16:0_18:3	[M+NH4]+	C49H88O6	O=C(OCC(OC(=O)CCCCCCCCCCCCCCC)COC(=O)CCCCCCCCCCC)CCCCCCCC=CCC=CCC=CCC	0.0178149	0.0238356	0.0235395
TG	15:0_16:0_16:0	[M+NH4]+	C50H96O6	O=C(OCC(OC(=O)CCCCCCCCCCCCCCC)COC(=O)CCCCCCCCCCCCCCC)CCCCCCCCCCCCCC	0.0577303	0.0663825	0.0738656
TG	14:0_15:0_18:1	[M+NH4]+	C50H94O6	O=C(OCC(OC(=O)CCCCCCCCCCCCCC)COC(=O)CCCCCCCCCCCCC)CCCCCCCC=CCCCCCCCC	0.0640771	0.0821104	0.0763773
TG	14:0_15:0_18:2	[M+NH4]+	C50H92O6	O=C(OCC(OC(=O)CCCCCCCCCCCCCC)COC(=O)CCCCCCCCCCCCC)CCCCCCCC=CCC=CCCCCC	0.0664106	0.0858738	0.0812547
TG	14:0_15:0_18:3	[M+NH4]+	C50H90O6	O=C(OCC(OC(=O)CCCCCCCCCCCCCC)COC(=O)CCCCCCCCCCCCC)CCCCCCCC=CCC=CCC=CCC	0.0300239	0.0412326	0.039182
TG	15:0_16:0_17:0	[M+NH4]+	C51H98O6	O=C(OCC(OC(=O)CCCCCCCCCCCCCCC)COC(=O)CCCCCCCCCCCCCCCC)CCCCCCCCCCCCCC	0.106682	0.158939	0.135427
TG	14:0_16:0_18:1	[M+NH4]+	C51H96O6	O=C(OCC(OC(=O)CCCCCCCCCCCCCCC)COC(=O)CCCCCCCCCCCCC)CCCCCCCC=CCCCCCCCC	0.116601	0.199824	0.179009
TG	14:0_16:0_18:2	[M+NH4]+	C51H94O6	O=C(OCC(OC(=O)CCCCCCCCCCCCCCC)COC(=O)CCCCCCCCCCCCC)CCCCCCCC=CCC=CCCCCC	0.13838	0.194669	0.174793
TG	12:0_18:1_18:2	[M+NH4]+	C51H92O6	O=C(OCC(OC(=O)CCCCCCCC=CCCCCCCCC)COC(=O)CCCCCCCCCCC)CCCCCCCC=CCC=CCCCCC	0.0715531	0.109474	0.0991077
TG	15:0_16:0_18:0	[M+NH4]+	C52H100O6	O=C(OCC(OC(=O)CCCCCCCCCCCCCCC)COC(=O)CCCCCCCCCCCCCCCCC)CCCCCCCCCCCCCC	0.088144	0.125541	0.114
TG	15:0_16:0_18:1	[M+NH4]+	C52H98O6	O=C(OCC(OC(=O)CCCCCCCCCCCCCCC)COC(=O)CCCCCCCCCCCCCC)CCCCCCCC=CCCCCCCCC	0.260865	0.368015	0.314571
TG	15:0_16:0_18:2	[M+NH4]+	C52H96O6	O=C(OCC(OC(=O)CCCCCCCCCCCCCCC)COC(=O)CCCCCCCCCCCCCC)CCCCCCCC=CCC=CCCCCC	0.315482	0.427541	0.35535
TG	15:0_16:0_18:3	[M+NH4]+	C52H94O6	O=C(OCC(OC(=O)CCCCCCCCCCCCCCC)COC(=O)CCCCCCCCCCCCCC)CCCCCCCC=CCC=CCC=CCC	0.12782	0.193177	0.157103
TG	16:0_16:0_18:0;1O	[M+NH4]+	C53H102O7	O=C(OCC(OC(=O)CCCCCCCCCCCCCCC)COC(=O)CCCCCCCC(O)CCCCCCCCC)CCCCCCCCCCCCCCC	0.0129938	0.0240439	0.0205235
TG	15:0_17:0_18:0	[M+NH4]+	C53H102O6	O=C(OCC(OC(=O)CCCCCCCCCCCCCCCC)COC(=O)CCCCCCCCCCCCCCCCC)CCCCCCCCCCCCCC	0.127422	0.197355	0.160728
TG	16:0_16:0_18:1;1O	[M+NH4]+	C53H100O7	O=C(OCC(OC(=O)CCCCCCCCCCCCCCC)COC(=O)CCCCCCC(O)C=CCCCCCCCC)CCCCCCCCCCCCCCC	0.030633	0.0579857	0.0568314
TG	15:0_17:0_18:1	[M+NH4]+	C53H100O6	O=C(OCC(OC(=O)CCCCCCCCCCCCCCCC)COC(=O)CCCCCCCCCCCCCC)CCCCCCCC=CCCCCCCCC	0.656438	1.01538	0.761736
TG	16:0_16:1_18:1	[M+NH4]+	C53H98O6	O=C(OCC(OC(=O)CCCCCCCC=CCCCCCC)COC(=O)CCCCCCCCCCCCCCC)CCCCCCCC=CCCCCCCCC	0.656103	1.03347	0.87453
TG	14:0_18:1_18:2	[M+NH4]+	C53H96O6	O=C(OCC(OC(=O)CCCCCCCC=CCCCCCCCC)COC(=O)CCCCCCCCCCCCC)CCCCCCCC=CCC=CCCCCC	0.322707	0.492482	0.415827
TG	14:0_18:1_18:3	[M+NH4]+	C53H94O6	O=C(OCC(OC(=O)CCCCCCCC=CCCCCCCCC)COC(=O)CCCCCCCCCCCCC)CCCCCCCC=CCC=CCC=CCC	0.165209	0.240996	0.213472
TG	16:0_17:0_18:0	[M+NH4]+	C54H104O6	O=C(OCC(OC(=O)CCCCCCCCCCCCCCCC)COC(=O)CCCCCCCCCCCCCCCCC)CCCCCCCCCCCCCCC	0.0743954	0.108883	0.094554
TG	16:0_17:0_18:1	[M+NH4]+	C54H102O6	O=C(OCC(OC(=O)CCCCCCCCCCCCCCCC)COC(=O)CCCCCCCCCCCCCCC)CCCCCCCC=CCCCCCCCC	0.449236	0.636727	0.551339
TG	15:0_18:1_18:1;1O	[M+NH4]+	C54H100O7	O=C(OCC(OC(=O)CCCCCCCC=CCCCCCCCC)COC(=O)CCCCCCC(O)C=CCCCCCCCC)CCCCCCCCCCCCCC	0.0380935	0.0714252	0.0620193
TG	15:0_18:2_18:0;1O	[M+NH4]+	C54H100O7	O=C(OCC(OC(=O)CCCCCCCC=CCC=CCCCCC)COC(=O)CCCCCCCC(O)CCCCCCCCC)CCCCCCCCCCCCCC	0.0155351	0.0280672	0.0226499
TG	15:0_18:1_18:1	[M+NH4]+	C54H100O6	O=C(OCC(OC(=O)CCCCCCCC=CCCCCCCCC)COC(=O)CCCCCCCCCCCCCC)CCCCCCCC=CCCCCCCCC	0.691388	0.942108	0.811898
TG	15:0_18:1_18:2	[M+NH4]+	C54H98O6	O=C(OCC(OC(=O)CCCCCCCC=CCCCCCCCC)COC(=O)CCCCCCCCCCCCCC)CCCCCCCC=CCC=CCCCCC	0.510531	0.675357	0.569988
TG	15:0_18:2_18:2	[M+NH4]+	C54H96O6	O=C(OCC(OC(=O)CCCCCCCC=CCC=CCCCCC)COC(=O)CCCCCCCCCCCCCC)CCCCCCCC=CCC=CCCCCC	0.261088	0.390682	0.310436
TG	15:0_18:2_18:3	[M+NH4]+	C54H94O6	O=C(OCC(OC(=O)CCCCCCCC=CCC=CCCCCC)COC(=O)CCCCCCCCCCCCCC)CCCCCCCC=CCC=CCC=CCC	0.122066	0.191801	0.160088
TG	16:0_18:0_18:0	[M+NH4]+	C55H106O6	O=C(OCC(OC(=O)CCCCCCCCCCCCCCCCC)COC(=O)CCCCCCCCCCCCCCCCC)CCCCCCCCCCCCCCC	0.0907953	0.149885	0.124671
TG	16:0_18:1_18:0;1O	[M+NH4]+	C55H104O7	O=C(OCC(OC(=O)CCCCCCCC=CCCCCCCCC)COC(=O)CCCCCCCC(O)CCCCCCCCC)CCCCCCCCCCCCCCC	0.0988335	0.183201	0.146325
TG	16:0_18:0_18:1	[M+NH4]+	C55H104O6	O=C(OCC(OC(=O)CCCCCCCCCCCCCCCCC)COC(=O)CCCCCCCCCCCCCCC)CCCCCCCC=CCCCCCCCC	1.08847	1.68541	1.28301
TG	16:0_18:1_18:1;1O	[M+NH4]+	C55H102O7	O=C(OCC(OC(=O)CCCCCCCC=CCCCCCCCC)COC(=O)CCCCCCC(O)C=CCCCCCCCC)CCCCCCCCCCCCCCC	0.174838	0.352594	0.284337
TG	16:0_18:2_18:0;1O	[M+NH4]+	C55H102O7	O=C(OCC(OC(=O)CCCCCCCC=CCC=CCCCCC)COC(=O)CCCCCCCC(O)CCCCCCCCC)CCCCCCCCCCCCCCC	0.109893	0.229428	0.165425
TG	16:0_18:0_18:2	[M+NH4]+	C55H102O6	O=C(OCC(OC(=O)CCCCCCCCCCCCCCCCC)COC(=O)CCCCCCCCCCCCCCC)CCCCCCCC=CCC=CCCCCC	1.47841	2.15516	1.88957
TG	16:1_18:1_18:1;1O	[M+NH4]+	C55H100O7	O=C(OCC(OC(=O)CCCCCCCC=CCCCCCCCC)COC(=O)CCCCCCC(O)C=CCCCCCCCC)CCCCCCCC=CCCCCCC	0.166191	0.386628	0.285036
TG	16:0_18:1_18:2	[M+NH4]+	C55H100O6	O=C(OCC(OC(=O)CCCCCCCC=CCCCCCCCC)COC(=O)CCCCCCCCCCCCCCC)CCCCCCCC=CCC=CCCCCC	1.51209	2.04725	1.67581
TG	16:0_16:0_20:4	[M+NH4]+	C55H98O6	O=C(OCC(OC(=O)CCCCCCCCCCCCCCC)COC(=O)CCCCCCCCCCCCCCC)CCCCCCC=CCC=CCC=CCC=CCC	1.15879	1.67193	1.24001
TG	16:0_16:0_20:5	[M+NH4]+	C55H96O6	O=C(OCC(OC(=O)CCCCCCCCCCCCCCC)COC(=O)CCCCCCCCCCCCCCC)CCCC=CCC=CCC=CCC=CCC=CCC	0.588724	0.944258	0.732487
TG	16:1_18:2_18:3	[M+NH4]+	C55H94O6	O=C(OCC(OC(=O)CCCCCCCC=CCC=CCCCCC)COC(=O)CCCCCCCC=CCCCCCC)CCCCCCCC=CCC=CCC=CCC	0.139608	0.251697	0.192056
TG	16:1_18:3_18:3	[M+NH4]+	C55H92O6	O=C(OCC(OC(=O)CCCCCCCC=CCC=CCC=CCC)COC(=O)CCCCCCCC=CCCCCCC)CCCCCCCC=CCC=CCC=CCC	0.0463537	0.0744052	0.0614435
TG	16:0_17:0_20:0	[M+NH4]+	C56H108O6	O=C(OCC(OC(=O)CCCCCCCCCCCCCCCC)COC(=O)CCCCCCCCCCCCCCCCCCC)CCCCCCCCCCCCCCC	0.0271705	0.0370761	0.0323706
TG	17:0_18:0_18:1	[M+NH4]+	C56H106O6	O=C(OCC(OC(=O)CCCCCCCCCCCCCCCCC)COC(=O)CCCCCCCCCCCCCCCC)CCCCCCCC=CCCCCCCCC	0.326956	0.471321	0.408464
TG	17:0_18:1_18:1	[M+NH4]+	C56H104O6	O=C(OCC(OC(=O)CCCCCCCC=CCCCCCCCC)COC(=O)CCCCCCCCCCCCCCCC)CCCCCCCC=CCCCCCCCC	0.576417	0.886545	0.70965
TG	17:0_18:2_18:1;1O	[M+NH4]+	C56H102O7	O=C(OCC(OC(=O)CCCCCCCC=CCC=CCCCCC)COC(=O)CCCCCCC(O)C=CCCCCCCCC)CCCCCCCCCCCCCCCC	0.0365387	0.0690459	0.0584791
TG	17:0_18:1_18:2	[M+NH4]+	C56H102O6	O=C(OCC(OC(=O)CCCCCCCC=CCCCCCCCC)COC(=O)CCCCCCCCCCCCCCCC)CCCCCCCC=CCC=CCCCCC	0.544529	0.743721	0.618203
TG	17:1_18:1_18:2	[M+NH4]+	C56H100O6	O=C(OCC(OC(=O)CCCCCCCC=CCCCCCCCC)COC(=O)CCCCCCCC=CCCCCCCC)CCCCCCCC=CCC=CCCCCC	0.342349	0.484889	0.419089
TG	17:0_18:2_18:3	[M+NH4]+	C56H98O6	O=C(OCC(OC(=O)CCCCCCCC=CCC=CCCCCC)COC(=O)CCCCCCCCCCCCCCCC)CCCCCCCC=CCC=CCC=CCC	0.184997	0.252735	0.215962
TG	17:1_18:2_18:3	[M+NH4]+	C56H96O6	O=C(OCC(OC(=O)CCCCCCCC=CCC=CCCCCC)COC(=O)CCCCCCCC=CCCCCCCC)CCCCCCCC=CCC=CCC=CCC	0.19116	0.257551	0.245792
TG	15:0_18:2_20:5	[M+NH4]+	C56H94O6	O=C(OCC(OC(=O)CCCCCCCC=CCC=CCCCCC)COC(=O)CCCCCCCCCCCCCC)CCCC=CCC=CCC=CCC=CCC=CCC	0.0936545	0.140965	0.120764
TG	16:0_18:0_20:0	[M+NH4]+	C57H110O6	O=C(OCC(OC(=O)CCCCCCCCCCCCCCCCC)COC(=O)CCCCCCCCCCCCCCCCCCC)CCCCCCCCCCCCCCC	0.0335649	0.050765	0.0483282
TG	18:0_18:1_18:0;1O	[M+NH4]+	C57H108O7	O=C(OCC(OC(=O)CCCCCCCC=CCCCCCCCC)COC(=O)CCCCCCCC(O)CCCCCCCCC)CCCCCCCCCCCCCCCCC	0.0982274	0.165829	0.136473
TG	18:0_18:0_18:1	[M+NH4]+	C57H108O6	O=C(OCC(OC(=O)CCCCCCCCCCCCCCCCC)COC(=O)CCCCCCCCCCCCCCCCC)CCCCCCCC=CCCCCCCCC	0.877889	1.39215	1.14234
TG	18:0_18:1_18:1;1O	[M+NH4]+	C57H106O7	O=C(OCC(OC(=O)CCCCCCCC=CCCCCCCCC)COC(=O)CCCCCCC(O)C=CCCCCCCCC)CCCCCCCCCCCCCCCCC	0.176792	0.2824	0.24074
TG	18:1_18:1_18:0;1O	[M+NH4]+	C57H106O7	O=C(OCC(OC(=O)CCCCCCCC=CCCCCCCCC)COC(=O)CCCCCCCC(O)CCCCCCCCC)CCCCCCCC=CCCCCCCCC	0.137637	0.250585	0.200016
TG	18:0_18:1_18:1	[M+NH4]+	C57H106O6	O=C(OCC(OC(=O)CCCCCCCC=CCCCCCCCC)COC(=O)CCCCCCCCCCCCCCCCC)CCCCCCCC=CCCCCCCCC	1.80404	2.43897	2.11577
TG	18:1_18:1_18:1;1O	[M+NH4]+	C57H104O7	O=C(OCC(OC(=O)CCCCCCCC=CCCCCCCCC)COC(=O)CCCCCCC(O)C=CCCCCCCCC)CCCCCCCC=CCCCCCCCC	0.274589	0.505784	0.380466
TG	18:1_18:1_18:1	[M+NH4]+	C57H104O6	O=C(OCC(OC(=O)CCCCCCCC=CCCCCCCCC)COC(=O)CCCCCCCC=CCCCCCCCC)CCCCCCCC=CCCCCCCCC	1.96609	2.60342	2.30083
TG	18:1_18:2_18:1;1O	[M+NH4]+	C57H102O7	O=C(OCC(OC(=O)CCCCCCCC=CCC=CCCCCC)COC(=O)CCCCCCC(O)C=CCCCCCCCC)CCCCCCCC=CCCCCCCCC	0.220854	0.475942	0.355688
TG	18:1_18:1_18:2	[M+NH4]+	C57H102O6	O=C(OCC(OC(=O)CCCCCCCC=CCCCCCCCC)COC(=O)CCCCCCCC=CCCCCCCCC)CCCCCCCC=CCC=CCCCCC	1.64022	2.32028	1.94439
TG	18:1_18:2_18:2	[M+NH4]+	C57H100O6	O=C(OCC(OC(=O)CCCCCCCC=CCC=CCCCCC)COC(=O)CCCCCCCC=CCCCCCCCC)CCCCCCCC=CCC=CCCCCC	1.30948	1.77423	1.44389
TG	16:0_18:2_20:4	[M+NH4]+	C57H98O6	O=C(OCC(OC(=O)CCCCCCCC=CCC=CCCCCC)COC(=O)CCCCCCCCCCCCCCC)CCCCCCC=CCC=CCC=CCC=CCC	0.624907	0.887296	0.812515
TG	18:1_18:2_18:3	[M+NH4]+	C57H98O6	O=C(OCC(OC(=O)CCCCCCCC=CCC=CCCCCC)COC(=O)CCCCCCCC=CCCCCCCCC)CCCCCCCC=CCC=CCC=CCC	0.719365	1.13946	0.887832
TG	16:0_18:2_20:5	[M+NH4]+	C57H96O6	O=C(OCC(OC(=O)CCCCCCCC=CCC=CCCCCC)COC(=O)CCCCCCCCCCCCCCC)CCCC=CCC=CCC=CCC=CCC=CCC	0.443829	0.691282	0.569312
TG	16:0_18:3_20:5	[M+NH4]+	C57H94O6	O=C(OCC(OC(=O)CCCCCCCC=CCC=CCC=CCC)COC(=O)CCCCCCCCCCCCCCC)CCCC=CCC=CCC=CCC=CCC=CCC	0.119045	0.193349	0.159857
TG	15:0_18:0_22:0	[M+NH4]+	C58H112O6	O=C(OCC(OC(=O)CCCCCCCCCCCCCCCCC)COC(=O)CCCCCCCCCCCCCCCCCCCCC)CCCCCCCCCCCCCC	0.0080345	0.0101495	0.00929258
TG	18:0_19:0_18:1	[M+NH4]+	C58H110O6	O=C(OCC(OC(=O)CCCCCCCCCCCCCCCCCC)COC(=O)CCCCCCCCCCCCCCCCC)CCCCCCCC=CCCCCCCCC	0.0696178	0.0915276	0.0822665
TG	18:0_18:1_19:1	[M+NH4]+	C58H108O6	O=C(OCC(OC(=O)CCCCCCCC=CCCCCCCCC)COC(=O)CCCCCCCCCCCCCCCCC)CCCCCCCC=CCCCCCCCCC	0.11018	0.157186	0.144787
TG	18:1_18:1_19:1	[M+NH4]+	C58H106O6	O=C(OCC(OC(=O)CCCCCCCC=CCCCCCCCC)COC(=O)CCCCCCCC=CCCCCCCCCC)CCCCCCCC=CCCCCCCCC	0.132838	0.205681	0.176418
TG	17:0_18:2_20:2	[M+NH4]+	C58H104O6	O=C(OCC(OC(=O)CCCCCCCC=CCC=CCCCCC)COC(=O)CCCCCCCCCCCCCCCC)CCCCCCCCCC=CCC=CCCCCC	0.12346	0.166741	0.140839
TG	17:0_18:1_20:4	[M+NH4]+	C58H102O6	O=C(OCC(OC(=O)CCCCCCCC=CCCCCCCCC)COC(=O)CCCCCCCCCCCCCCCC)CCCCCCC=CCC=CCC=CCC=CCC	0.122177	0.148404	0.131629
TG	17:0_18:1_20:5	[M+NH4]+	C58H100O6	O=C(OCC(OC(=O)CCCCCCCC=CCCCCCCCC)COC(=O)CCCCCCCCCCCCCCCC)CCCC=CCC=CCC=CCC=CCC=CCC	0.146637	0.187591	0.159923
TG	15:0_18:1_22:6	[M+NH4]+	C58H98O6	O=C(OCC(OC(=O)CCCCCCCC=CCCCCCCCC)COC(=O)CCCCCCCCCCCCCC)CCC=CCC=CCC=CCC=CCC=CCC=CCC	0.128753	0.186676	0.153312
TG	15:0_18:2_22:6	[M+NH4]+	C58H96O6	O=C(OCC(OC(=O)CCCCCCCC=CCC=CCCCCC)COC(=O)CCCCCCCCCCCCCC)CCC=CCC=CCC=CCC=CCC=CCC=CCC	0.0970246	0.152184	0.120593
TG	15:0_18:3_22:6	[M+NH4]+	C58H94O6	O=C(OCC(OC(=O)CCCCCCCC=CCC=CCC=CCC)COC(=O)CCCCCCCCCCCCCC)CCC=CCC=CCC=CCC=CCC=CCC=CCC	0.0321798	0.0489468	0.040168
TG	16:0_18:0_22:0	[M+NH4]+	C59H114O6	O=C(OCC(OC(=O)CCCCCCCCCCCCCCCCC)COC(=O)CCCCCCCCCCCCCCCCCCCCC)CCCCCCCCCCCCCCC	0.00909987	0.0112635	0.0106661
TG	18:0_20:0_18:1	[M+NH4]+	C59H112O6	O=C(OCC(OC(=O)CCCCCCCCCCCCCCCCCCC)COC(=O)CCCCCCCCCCCCCCCCC)CCCCCCCC=CCCCCCCCC	0.114657	0.170591	0.159156
TG	18:3_18:3_20:4	[M+NH4]+	C59H94O6	O=C(OCC(OC(=O)CCCCCCCC=CCC=CCC=CCC)COC(=O)CCCCCCCC=CCC=CCC=CCC)CCCCCCC=CCC=CCC=CCC=CCC	0.108577	0.183335	0.143528
TG	18:0_20:0_18:2	[M+NH4]+	C59H110O6	O=C(OCC(OC(=O)CCCCCCCCCCCCCCCCCCC)COC(=O)CCCCCCCCCCCCCCCCC)CCCCCCCC=CCC=CCCCCC	0.213261	0.338876	0.291901
TG	18:0_18:1_20:2	[M+NH4]+	C59H108O6	O=C(OCC(OC(=O)CCCCCCCC=CCCCCCCCC)COC(=O)CCCCCCCCCCCCCCCCC)CCCCCCCCCC=CCC=CCCCCC	0.296257	0.425371	0.380563
TG	18:1_18:1_20:2	[M+NH4]+	C59H106O6	O=C(OCC(OC(=O)CCCCCCCC=CCCCCCCCC)COC(=O)CCCCCCCCCC=CCC=CCCCCC)CCCCCCCC=CCCCCCCCC	0.386303	0.512903	0.483247
TG	18:0_18:1_20:4	[M+NH4]+	C59H104O6	O=C(OCC(OC(=O)CCCCCCCC=CCCCCCCCC)COC(=O)CCCCCCCCCCCCCCCCC)CCCCCCC=CCC=CCC=CCC=CCC	0.531081	0.73401	0.606518
TG	18:1_18:2_20:2	[M+NH4]+	C59H104O6	O=C(OCC(OC(=O)CCCCCCCC=CCC=CCCCCC)COC(=O)CCCCCCCCCC=CCC=CCCCCC)CCCCCCCC=CCCCCCCCC	0.375639	0.503749	0.466307
TG	18:1_18:1_20:4	[M+NH4]+	C59H102O6	O=C(OCC(OC(=O)CCCCCCCC=CCCCCCCCC)COC(=O)CCCCCCCC=CCCCCCCCC)CCCCCCC=CCC=CCC=CCC=CCC	0.719631	1.04311	0.922575
TG	18:2_20:4_18:1;1O	[M+NH4]+	C59H100O7	O=C(OCC(OC(=O)CCCCCCC=CCC=CCC=CCC=CCC)COC(=O)CCCCCCC(O)C=CCCCCCCCC)CCCCCCCC=CCC=CCCCCC	0.0454714	0.0927295	0.0708105
TG	18:0_18:2_20:5	[M+NH4]+	C59H100O6	O=C(OCC(OC(=O)CCCCCCCC=CCC=CCCCCC)COC(=O)CCCCCCCCCCCCCCCCC)CCCC=CCC=CCC=CCC=CCC=CCC	0.898402	1.22819	1.12346
TG	18:2_20:5_18:1;1O	[M+NH4]+	C59H98O7	O=C(OCC(OC(=O)CCCC=CCC=CCC=CCC=CCC=CCC)COC(=O)CCCCCCC(O)C=CCCCCCCCC)CCCCCCCC=CCC=CCCCCC	0.0314884	0.0605829	0.0484153
TG	18:1_18:2_20:5	[M+NH4]+	C59H98O6	O=C(OCC(OC(=O)CCCCCCCC=CCC=CCCCCC)COC(=O)CCCCCCCC=CCCCCCCCC)CCCC=CCC=CCC=CCC=CCC=CCC	0.839319	1.22609	1.08207
TG	15:0_18:0_24:0	[M+NH4]+	C60H116O6	O=C(OCC(OC(=O)CCCCCCCCCCCCCCCCC)COC(=O)CCCCCCCCCCCCCCCCCCCCCCC)CCCCCCCCCCCCCC	0.00497469	0.00573868	0.00578198
TG	17:0_22:0_18:1	[M+NH4]+	C60H114O6	O=C(OCC(OC(=O)CCCCCCCCCCCCCCCCCCCCC)COC(=O)CCCCCCCCCCCCCCCC)CCCCCCCC=CCCCCCCCC	0.0284761	0.0369701	0.0338028
TG	17:0_22:0_18:2	[M+NH4]+	C60H112O6	O=C(OCC(OC(=O)CCCCCCCCCCCCCCCCCCCCC)COC(=O)CCCCCCCCCCCCCCCC)CCCCCCCC=CCC=CCCCCC	0.0371034	0.048091	0.0475442
TG	21:0_18:1_18:2	[M+NH4]+	C60H110O6	O=C(OCC(OC(=O)CCCCCCCC=CCCCCCCCC)COC(=O)CCCCCCCCCCCCCCCCCCCC)CCCCCCCC=CCC=CCCCCC	0.0156677	0.0229974	0.0199014
TG	18:0_19:1_20:4	[M+NH4]+	C60H106O6	O=C(OCC(OC(=O)CCCCCCCC=CCCCCCCCCC)COC(=O)CCCCCCCCCCCCCCCCC)CCCCCCC=CCC=CCC=CCC=CCC	0.0266081	0.0348728	0.0308622
TG	17:0_18:1_22:5	[M+NH4]+	C60H104O6	O=C(OCC(OC(=O)CCCCCCCC=CCCCCCCCC)COC(=O)CCCCCCCCCCCCCCCC)CCCCCC=CCC=CCC=CCC=CCC=CCC	0.0615983	0.074014	0.065649
TG	17:0_18:1_22:6	[M+NH4]+	C60H102O6	O=C(OCC(OC(=O)CCCCCCCC=CCCCCCCCC)COC(=O)CCCCCCCCCCCCCCCC)CCC=CCC=CCC=CCC=CCC=CCC=CCC	0.0536085	0.0743128	0.0675872
TG	17:0_18:2_22:6	[M+NH4]+	C60H100O6	O=C(OCC(OC(=O)CCCCCCCC=CCC=CCCCCC)COC(=O)CCCCCCCCCCCCCCCC)CCC=CCC=CCC=CCC=CCC=CCC=CCC	0.063037	0.0896012	0.0839442
TG	17:1_18:2_22:6	[M+NH4]+	C60H98O6	O=C(OCC(OC(=O)CCCCCCCC=CCC=CCCCCC)COC(=O)CCCCCCCC=CCCCCCCC)CCC=CCC=CCC=CCC=CCC=CCC=CCC	0.0448538	0.0655003	0.0573413
TG	16:0_18:0_24:0	[M+NH4]+	C61H118O6	O=C(OCC(OC(=O)CCCCCCCCCCCCCCCCC)COC(=O)CCCCCCCCCCCCCCCCCCCCCCC)CCCCCCCCCCCCCCC	0.00462153	0.00566679	0.00579113
TG	18:0_22:0_18:1	[M+NH4]+	C61H116O6	O=C(OCC(OC(=O)CCCCCCCCCCCCCCCCCCCCC)COC(=O)CCCCCCCCCCCCCCCCC)CCCCCCCC=CCCCCCCCC	0.0687447	0.0853601	0.0819443
TG	18:3_22:6_18:1;1O	[M+NH4]+	C61H98O7	O=C(OCC(OC(=O)CCC=CCC=CCC=CCC=CCC=CCC=CCC)COC(=O)CCCCCCC(O)C=CCCCCCCCC)CCCCCCCC=CCC=CCC=CCC	0.00975371	0.0183286	0.014947
TG	18:2_18:2_22:6	[M+NH4]+	C61H98O6	O=C(OCC(OC(=O)CCCCCCCC=CCC=CCCCCC)COC(=O)CCCCCCCC=CCC=CCCCCC)CCC=CCC=CCC=CCC=CCC=CCC=CCC	0.469396	0.666333	0.578962
TG	18:2_18:3_22:6	[M+NH4]+	C61H96O6	O=C(OCC(OC(=O)CCCCCCCC=CCC=CCC=CCC)COC(=O)CCCCCCCC=CCC=CCCCCC)CCC=CCC=CCC=CCC=CCC=CCC=CCC	0.207819	0.315862	0.258025
TG	18:3_18:3_22:6	[M+NH4]+	C61H94O6	O=C(OCC(OC(=O)CCCCCCCC=CCC=CCC=CCC)COC(=O)CCCCCCCC=CCC=CCC=CCC)CCC=CCC=CCC=CCC=CCC=CCC=CCC	0.060614	0.0953882	0.0806085
TG	22:0_18:1_18:1	[M+NH4]+	C61H114O6	O=C(OCC(OC(=O)CCCCCCCC=CCCCCCCCC)COC(=O)CCCCCCCCCCCCCCCCCCCCC)CCCCCCCC=CCCCCCCCC	0.103154	0.132589	0.129264
TG	22:0_18:1_18:2	[M+NH4]+	C61H112O6	O=C(OCC(OC(=O)CCCCCCCC=CCCCCCCCC)COC(=O)CCCCCCCCCCCCCCCCCCCCC)CCCCCCCC=CCC=CCCCCC	0.0806694	0.110344	0.09773
TG	18:0_20:0_20:4	[M+NH4]+	C61H110O6	O=C(OCC(OC(=O)CCCCCCCCCCCCCCCCCCC)COC(=O)CCCCCCCCCCCCCCCCC)CCCCCCC=CCC=CCC=CCC=CCC	0.0549805	0.0733073	0.0676441
TG	18:0_18:0_22:6	[M+NH4]+	C61H106O6	O=C(OCC(OC(=O)CCCCCCCCCCCCCCCCC)COC(=O)CCCCCCCCCCCCCCCCC)CCC=CCC=CCC=CCC=CCC=CCC=CCC	0.04828	0.0773902	0.0617508
TG	18:0_18:1_22:5	[M+NH4]+	C61H106O6	O=C(OCC(OC(=O)CCCCCCCC=CCCCCCCCC)COC(=O)CCCCCCCCCCCCCCCCC)CCCCCC=CCC=CCC=CCC=CCC=CCC	0.23874	0.324897	0.285567
TG	18:0_18:1_22:6	[M+NH4]+	C61H104O6	O=C(OCC(OC(=O)CCCCCCCC=CCCCCCCCC)COC(=O)CCCCCCCCCCCCCCCCC)CCC=CCC=CCC=CCC=CCC=CCC=CCC	0.344739	0.484792	0.409005
TG	18:1_18:1_22:5	[M+NH4]+	C61H104O6	O=C(OCC(OC(=O)CCCCCCCC=CCCCCCCCC)COC(=O)CCCCCCCC=CCCCCCCCC)CCCCCC=CCC=CCC=CCC=CCC=CCC	0.310229	0.430015	0.37609
TG	18:1_18:1_22:6	[M+NH4]+	C61H102O6	O=C(OCC(OC(=O)CCCCCCCC=CCCCCCCCC)COC(=O)CCCCCCCC=CCCCCCCCC)CCC=CCC=CCC=CCC=CCC=CCC=CCC	0.499914	0.692877	0.631097
TG	18:2_22:6_18:1;1O	[M+NH4]+	C61H100O7	O=C(OCC(OC(=O)CCC=CCC=CCC=CCC=CCC=CCC=CCC)COC(=O)CCCCCCC(O)C=CCCCCCCCC)CCCCCCCC=CCC=CCCCCC	0.0343429	0.0680527	0.0545053
TG	18:1_18:2_22:6	[M+NH4]+	C61H100O6	O=C(OCC(OC(=O)CCCCCCCC=CCC=CCCCCC)COC(=O)CCCCCCCC=CCCCCCCCC)CCC=CCC=CCC=CCC=CCC=CCC=CCC	0.554151	0.810071	0.653131
TG	15:0_18:0_26:0	[M+NH4]+	C62H120O6	O=C(OCC(OC(=O)CCCCCCCCCCCCCCCCC)COC(=O)CCCCCCCCCCCCCCCCCCCCCCCCC)CCCCCCCCCCCCCC	0.00324736	0.00381349	0.00378318
TG	17:0_24:0_18:1	[M+NH4]+	C62H118O6	O=C(OCC(OC(=O)CCCCCCCCCCCCCCCCCCCCCCC)COC(=O)CCCCCCCCCCCCCCCC)CCCCCCCC=CCCCCCCCC	0.015879	0.0183963	0.0195122
TG	17:0_24:0_18:2	[M+NH4]+	C62H116O6	O=C(OCC(OC(=O)CCCCCCCCCCCCCCCCCCCCCCC)COC(=O)CCCCCCCCCCCCCCCC)CCCCCCCC=CCC=CCCCCC	0.0221881	0.0244881	0.0252595
TG	23:0_18:1_18:2	[M+NH4]+	C62H114O6	O=C(OCC(OC(=O)CCCCCCCC=CCCCCCCCC)COC(=O)CCCCCCCCCCCCCCCCCCCCCC)CCCCCCCC=CCC=CCCCCC	0.0115349	0.0132217	0.0139135
TG	15:0_16:0_29:0	[M+NH4]+	C63H122O6	O=C(OCC(OC(=O)CCCCCCCCCCCCCCC)COC(=O)CCCCCCCCCCCCCCCCCCCCCCCCCCCC)CCCCCCCCCCCCCC	0.00286588	0.00322781	0.00364646
TG	18:0_24:0_18:1	[M+NH4]+	C63H120O6	O=C(OCC(OC(=O)CCCCCCCCCCCCCCCCCCCCCCC)COC(=O)CCCCCCCCCCCCCCCCC)CCCCCCCC=CCCCCCCCC	0.0336448	0.044747	0.0433779
TG	20:3_20:3_20:4	[M+NH4]+	C63H102O6	O=C(OCC(OC(=O)CCCCCCCCCC=CCC=CCC=CCC)COC(=O)CCCCCCCCCC=CCC=CCC=CCC)CCCCCCC=CCC=CCC=CCC=CCC	0.186677	0.240476	0.219
TG	18:2_20:4_22:5	[M+NH4]+	C63H100O6	O=C(OCC(OC(=O)CCCCCCC=CCC=CCC=CCC=CCC)COC(=O)CCCCCCCC=CCC=CCCCCC)CCCCCC=CCC=CCC=CCC=CCC=CCC	0.15758	0.233133	0.205551
TG	18:2_20:4_22:6	[M+NH4]+	C63H98O6	O=C(OCC(OC(=O)CCCCCCC=CCC=CCC=CCC=CCC)COC(=O)CCCCCCCC=CCC=CCCCCC)CCC=CCC=CCC=CCC=CCC=CCC=CCC	0.157733	0.245148	0.210767
TG	20:4_20:4_20:5	[M+NH4]+	C63H96O6	O=C(OCC(OC(=O)CCCCCCC=CCC=CCC=CCC=CCC)COC(=O)CCCCCCC=CCC=CCC=CCC=CCC)CCCC=CCC=CCC=CCC=CCC=CCC	0.0787354	0.123205	0.106751
TG	20:4_20:5_20:5	[M+NH4]+	C63H94O6	O=C(OCC(OC(=O)CCCC=CCC=CCC=CCC=CCC=CCC)COC(=O)CCCCCCC=CCC=CCC=CCC=CCC)CCCC=CCC=CCC=CCC=CCC=CCC	0.0167529	0.0273637	0.0219995
TG	18:0_18:1_24:1	[M+NH4]+	C63H118O6	O=C(OCC(OC(=O)CCCCCCCC=CCCCCCCCC)COC(=O)CCCCCCCCCCCCCCCCC)CCCCCCCCCCCC=CCCCCCCCCCC	0.0533611	0.0656197	0.0631682
TG	22:0_18:2_20:2	[M+NH4]+	C63H114O6	O=C(OCC(OC(=O)CCCCCCCC=CCC=CCCCCC)COC(=O)CCCCCCCCCCCCCCCCCCCCC)CCCCCCCCCC=CCC=CCCCCC	0.0254644	0.0312558	0.0304061
TG	24:0_18:2_18:3	[M+NH4]+	C63H112O6	O=C(OCC(OC(=O)CCCCCCCC=CCC=CCCCCC)COC(=O)CCCCCCCCCCCCCCCCCCCCCCC)CCCCCCCC=CCC=CCC=CCC	0.0208118	0.0269729	0.0242191
TG	22:0_18:1_20:5	[M+NH4]+	C63H110O6	O=C(OCC(OC(=O)CCCCCCCC=CCCCCCCCC)COC(=O)CCCCCCCCCCCCCCCCCCCCC)CCCC=CCC=CCC=CCC=CCC=CCC	0.016509	0.0224342	0.0190992
TG	18:1_20:2_22:5	[M+NH4]+	C63H106O6	O=C(OCC(OC(=O)CCCCCCCCCC=CCC=CCCCCC)COC(=O)CCCCCCCC=CCCCCCCCC)CCCCCC=CCC=CCC=CCC=CCC=CCC	0.0366967	0.0520403	0.0462919
TG	18:1_20:2_22:6	[M+NH4]+	C63H104O6	O=C(OCC(OC(=O)CCCCCCCCCC=CCC=CCCCCC)COC(=O)CCCCCCCC=CCCCCCCCC)CCC=CCC=CCC=CCC=CCC=CCC=CCC	0.0665096	0.0988124	0.0910741
TG	16:0_17:0_28:0	[M+NH4]+	C64H124O6	O=C(OCC(OC(=O)CCCCCCCCCCCCCCCC)COC(=O)CCCCCCCCCCCCCCCCCCCCCCCCCCC)CCCCCCCCCCCCCCC	0.00199649	0.00277999	0.00230247
TG	17:0_26:0_18:2	[M+NH4]+	C64H120O6	O=C(OCC(OC(=O)CCCCCCCCCCCCCCCCCCCCCCCCC)COC(=O)CCCCCCCCCCCCCCCC)CCCCCCCC=CCC=CCCCCC	0.014375	0.0171137	0.017408
TG	25:0_18:1_18:2	[M+NH4]+	C64H118O6	O=C(OCC(OC(=O)CCCCCCCC=CCCCCCCCC)COC(=O)CCCCCCCCCCCCCCCCCCCCCCCC)CCCCCCCC=CCC=CCCCCC	0.00741709	0.00905776	0.0102087
TG	18:1_22:5_22:5	[M+NH4]+	C65H104O6	O=C(OCC(OC(=O)CCCCCC=CCC=CCC=CCC=CCC=CCC)COC(=O)CCCCCCCC=CCCCCCCCC)CCCCCC=CCC=CCC=CCC=CCC=CCC	0.0271557	0.0342547	0.0324793
TG	18:1_22:5_22:6	[M+NH4]+	C65H102O6	O=C(OCC(OC(=O)CCCCCC=CCC=CCC=CCC=CCC=CCC)COC(=O)CCCCCCCC=CCCCCCCCC)CCC=CCC=CCC=CCC=CCC=CCC=CCC	0.0619731	0.0877971	0.0763237
TG	18:1_22:6_22:6	[M+NH4]+	C65H100O6	O=C(OCC(OC(=O)CCC=CCC=CCC=CCC=CCC=CCC=CCC)COC(=O)CCCCCCCC=CCCCCCCCC)CCC=CCC=CCC=CCC=CCC=CCC=CCC	0.0545322	0.0880296	0.0800617
TG	20:4_20:4_22:6	[M+NH4]+	C65H98O6	O=C(OCC(OC(=O)CCCCCCC=CCC=CCC=CCC=CCC)COC(=O)CCCCCCC=CCC=CCC=CCC=CCC)CCC=CCC=CCC=CCC=CCC=CCC=CCC	0.0529954	0.0797191	0.071526
TG	18:0_26:0_18:2	[M+NH4]+	C65H122O6	O=C(OCC(OC(=O)CCCCCCCCCCCCCCCCCCCCCCCCC)COC(=O)CCCCCCCCCCCCCCCCC)CCCCCCCC=CCC=CCCCCC	0.0370315	0.042938	0.0457669
TG	24:0_18:1_20:2	[M+NH4]+	C65H120O6	O=C(OCC(OC(=O)CCCCCCCC=CCCCCCCCC)COC(=O)CCCCCCCCCCCCCCCCCCCCCCC)CCCCCCCCCC=CCC=CCCCCC	0.029352	0.0328251	0.0343822
TG	18:1_26:1_18:2	[M+NH4]+	C65H118O6	O=C(OCC(OC(=O)CCCCCCCCCCCCCC=CCCCCCCCCCC)COC(=O)CCCCCCCC=CCCCCCCCC)CCCCCCCC=CCC=CCCCCC	0.0149462	0.0184887	0.0184852
TG	26:0_18:2_18:3	[M+NH4]+	C65H116O6	O=C(OCC(OC(=O)CCCCCCCC=CCC=CCCCCC)COC(=O)CCCCCCCCCCCCCCCCCCCCCCCCC)CCCCCCCC=CCC=CCC=CCC	0.0120683	0.0162474	0.0160561
TG	22:0_18:1_22:5	[M+NH4]+	C65H114O6	O=C(OCC(OC(=O)CCCCCCCC=CCCCCCCCC)COC(=O)CCCCCCCCCCCCCCCCCCCCC)CCCCCC=CCC=CCC=CCC=CCC=CCC	0.00890731	0.0112658	0.0118
TG	16:0_18:0_29:0	[M+NH4]+	C66H128O6	O=C(OCC(OC(=O)CCCCCCCCCCCCCCCCC)COC(=O)CCCCCCCCCCCCCCCCCCCCCCCCCCCC)CCCCCCCCCCCCCCC	0.00103903	0.00141197	0.00132245
TG	20:4_22:5_22:6	[M+NH4]+	C67H100O6	O=C(OCC(OC(=O)CCCCCC=CCC=CCC=CCC=CCC=CCC)COC(=O)CCCCCCC=CCC=CCC=CCC=CCC)CCC=CCC=CCC=CCC=CCC=CCC=CCC	0.0156371	0.0236005	0.021067
TG	24:0_18:1_22:5	[M+NH4]+	C67H118O6	O=C(OCC(OC(=O)CCCCCCCC=CCCCCCCCC)COC(=O)CCCCCCCCCCCCCCCCCCCCCCC)CCCCCC=CCC=CCC=CCC=CCC=CCC	0.00757468	0.00828292	0.00914585
TG	29:0_18:1_18:1	[M+NH4]+	C68H128O6	O=C(OCC(OC(=O)CCCCCCCC=CCCCCCCCC)COC(=O)CCCCCCCCCCCCCCCCCCCCCCCCCCCC)CCCCCCCC=CCCCCCCCC	0.0104238	0.0198237	0.0153557
TG	29:0_18:1_18:2	[M+NH4]+	C68H126O6	O=C(OCC(OC(=O)CCCCCCCC=CCCCCCCCC)COC(=O)CCCCCCCCCCCCCCCCCCCCCCCCCCCC)CCCCCCCC=CCC=CCCCCC	0.00923204	0.0197899	0.0146346
TG	30:0_18:1_18:1	[M+NH4]+	C69H130O6	O=C(OCC(OC(=O)CCCCCCCC=CCCCCCCCC)COC(=O)CCCCCCCCCCCCCCCCCCCCCCCCCCCCC)CCCCCCCC=CCCCCCCCC	0.00633626	0.00630962	0.00662128
TG	31:0_18:1_18:1	[M+NH4]+	C70H132O6	O=C(OCC(OC(=O)CCCCCCCC=CCCCCCCCC)COC(=O)CCCCCCCCCCCCCCCCCCCCCCCCCCCCCC)CCCCCCCC=CCCCCCCCC	0.00337394	0.00441104	0.00436243
TG	O-18:1_15:0_16:0	[M+NH4]+	C52H100O5	O=C(OCC(OC(=O)CCCCCCCCCCCCCCC)COCCCCCCCCC=CCCCCCCCC)CCCCCCCCCCCCCC	0.0222198	0.0322809	0.0246379
TG	O-16:0_16:0_18:0	[M+NH4]+	C53H104O5	O=C(OCC(OC(=O)CCCCCCCCCCCCCCCCC)COCCCCCCCCCCCCCCCC)CCCCCCCCCCCCCCC	0.014716	0.0231947	0.0187308
TG	O-18:1_16:0_16:0	[M+NH4]+	C53H102O5	O=C(OCC(OC(=O)CCCCCCCCCCCCCCC)COCCCCCCCCC=CCCCCCCCC)CCCCCCCCCCCCCCC	0.0508158	0.0871875	0.0650711
TG	O-16:0_16:0_18:2	[M+NH4]+	C53H100O5	O=C(OCC(OC(=O)CCCCCCCC=CCC=CCCCCC)COCCCCCCCCCCCCCCCC)CCCCCCCCCCCCCCC	0.0239398	0.0361517	0.0278996
TG	O-17:0_17:0_17:0	[M+NH4]+	C54H106O5	O=C(OCC(OC(=O)CCCCCCCCCCCCCCCC)COCCCCCCCCCCCCCCCCC)CCCCCCCCCCCCCCCC	0.0149368	0.0217644	0.0185087
TG	O-18:1_16:0_17:0	[M+NH4]+	C54H104O5	O=C(OCC(OC(=O)CCCCCCCCCCCCCCCC)COCCCCCCCCC=CCCCCCCCC)CCCCCCCCCCCCCCC	0.0462072	0.0739634	0.0562175
TG	O-18:1_15:0_18:1	[M+NH4]+	C54H102O5	O=C(OCC(OC(=O)CCCCCCCC=CCCCCCCCC)COCCCCCCCCC=CCCCCCCCC)CCCCCCCCCCCCCC	0.0337329	0.041111	0.0326452
TG	O-18:0_16:0_18:0	[M+NH4]+	C55H108O5	O=C(OCC(OC(=O)CCCCCCCCCCCCCCCCC)COCCCCCCCCCCCCCCCCCC)CCCCCCCCCCCCCCC	0.00896655	0.0118139	0.00995008
TG	O-18:0_16:0_18:1	[M+NH4]+	C55H106O5	O=C(OCC(OC(=O)CCCCCCCC=CCCCCCCCC)COCCCCCCCCCCCCCCCCCC)CCCCCCCCCCCCCCC	0.0939375	0.14466	0.117486
TG	O-18:1_16:0_18:1	[M+NH4]+	C55H104O5	O=C(OCC(OC(=O)CCCCCCCC=CCCCCCCCC)COCCCCCCCCC=CCCCCCCCC)CCCCCCCCCCCCCCC	0.0761551	0.126049	0.0970436
TG	O-18:1_16:0_18:2	[M+NH4]+	C55H102O5	O=C(OCC(OC(=O)CCCCCCCC=CCC=CCCCCC)COCCCCCCCCC=CCCCCCCCC)CCCCCCCCCCCCCCC	0.0653061	0.0938722	0.0742225
TG	O-16:0_16:0_20:4	[M+NH4]+	C55H100O5	O=C(OCC(OC(=O)CCCCCCC=CCC=CCC=CCC=CCC)COCCCCCCCCCCCCCCCC)CCCCCCCCCCCCCCC	0.0179584	0.0249075	0.0200782
TG	O-17:0_18:0_18:1	[M+NH4]+	C56H108O5	O=C(OCC(OC(=O)CCCCCCCC=CCCCCCCCC)COCCCCCCCCCCCCCCCCC)CCCCCCCCCCCCCCCCC	0.0243299	0.0348625	0.0304932
TG	O-18:1_17:0_18:1	[M+NH4]+	C56H106O5	O=C(OCC(OC(=O)CCCCCCCC=CCCCCCCCC)COCCCCCCCCC=CCCCCCCCC)CCCCCCCCCCCCCCCC	0.0342272	0.0543229	0.0439904
TG	O-18:1_17:0_18:2	[M+NH4]+	C56H104O5	O=C(OCC(OC(=O)CCCCCCCC=CCC=CCCCCC)COCCCCCCCCC=CCCCCCCCC)CCCCCCCCCCCCCCCC	0.0184459	0.0250926	0.0204704
TG	O-21:0_15:0_18:0	[M+NH4]+	C57H112O5	O=C(OCC(OC(=O)CCCCCCCCCCCCCCCCC)COCCCCCCCCCCCCCCCCCCCCC)CCCCCCCCCCCCCC	0.00319429	0.00365637	0.00340062
TG	O-18:0_18:0_18:1	[M+NH4]+	C57H110O5	O=C(OCC(OC(=O)CCCCCCCC=CCCCCCCCC)COCCCCCCCCCCCCCCCCCC)CCCCCCCCCCCCCCCCC	0.0532164	0.0762306	0.0641535
TG	O-18:1_18:0_18:1	[M+NH4]+	C57H108O5	O=C(OCC(OC(=O)CCCCCCCC=CCCCCCCCC)COCCCCCCCCC=CCCCCCCCC)CCCCCCCCCCCCCCCCC	0.161335	0.255543	0.2007
TG	O-18:1_18:0_18:2	[M+NH4]+	C57H106O5	O=C(OCC(OC(=O)CCCCCCCC=CCC=CCCCCC)COCCCCCCCCC=CCCCCCCCC)CCCCCCCCCCCCCCCCC	0.0987999	0.143915	0.120851
TG	O-18:1_18:1_18:1	[M+NH4]+	C57H106O5	O=C(OCC(OC(=O)CCCCCCCC=CCCCCCCCC)COCCCCCCCCC=CCCCCCCCC)CCCCCCCC=CCCCCCCCC	0.0989629	0.155567	0.122933
TG	O-18:0_18:1_18:3	[M+NH4]+	C57H104O5	O=C(OCC(OC(=O)CCCCCCCC=CCC=CCC=CCC)COCCCCCCCCCCCCCCCCCC)CCCCCCCC=CCCCCCCCC	0.0699743	0.103919	0.0908104
TG	O-18:2_16:0_20:4	[M+NH4]+	C57H100O5	O=C(OCC(OC(=O)CCCCCCC=CCC=CCC=CCC=CCC)COCCCCCCCCC=CCC=CCCCCC)CCCCCCCCCCCCCCC	0.0184845	0.025398	0.0201476
TG	O-19:0_16:0_20:2	[M+NH4]+	C58H110O5	O=C(OCC(OC(=O)CCCCCCCCCC=CCC=CCCCCC)COCCCCCCCCCCCCCCCCCCC)CCCCCCCCCCCCCCC	0.013631	0.0203577	0.0179946
TG	O-18:0_18:0_20:1	[M+NH4]+	C59H114O5	O=C(OCC(OC(=O)CCCCCCCCCC=CCCCCCCCC)COCCCCCCCCCCCCCCCCCC)CCCCCCCCCCCCCCCCC	0.00864319	0.0115757	0.0100599
TG	O-18:0_18:1_20:1	[M+NH4]+	C59H112O5	O=C(OCC(OC(=O)CCCCCCCCCC=CCCCCCCCC)COCCCCCCCCCCCCCCCCCC)CCCCCCCC=CCCCCCCCC	0.0382636	0.0704476	0.0550558
TG	O-18:0_18:1_20:2	[M+NH4]+	C59H110O5	O=C(OCC(OC(=O)CCCCCCCCCC=CCC=CCCCCC)COCCCCCCCCCCCCCCCCCC)CCCCCCCC=CCCCCCCCC	0.0745137	0.147792	0.102204
TG	O-18:1_18:1_20:2	[M+NH4]+	C59H108O5	O=C(OCC(OC(=O)CCCCCCCCCC=CCC=CCCCCC)COCCCCCCCCC=CCCCCCCCC)CCCCCCCC=CCCCCCCCC	0.0431908	0.0783581	0.0523926
TG	O-18:1_18:1_20:4	[M+NH4]+	C59H104O5	O=C(OCC(OC(=O)CCCCCCC=CCC=CCC=CCC=CCC)COCCCCCCCCC=CCCCCCCCC)CCCCCCCC=CCCCCCCCC	0.0447655	0.0655117	0.0528164
TG	O-21:0_18:0_18:1	[M+NH4]+	C60H116O5	O=C(OCC(OC(=O)CCCCCCCC=CCCCCCCCC)COCCCCCCCCCCCCCCCCCCCCC)CCCCCCCCCCCCCCCCC	0.00826696	0.00922091	0.00948182
TG	O-21:0_18:1_18:2	[M+NH4]+	C60H112O5	O=C(OCC(OC(=O)CCCCCCCC=CCC=CCCCCC)COCCCCCCCCCCCCCCCCCCCCC)CCCCCCCC=CCCCCCCCC	0.0136784	0.0168007	0.015591
TG	O-21:0_18:1_19:1	[M+NH4]+	C61H116O5	O=C(OCC(OC(=O)CCCCCCCC=CCCCCCCCCC)COCCCCCCCCCCCCCCCCCCCCC)CCCCCCCC=CCCCCCCCC	0.00727568	0.00842451	0.00823615
TG	O-18:0_18:1_22:5	[M+NH4]+	C61H108O5	O=C(OCC(OC(=O)CCCCCC=CCC=CCC=CCC=CCC=CCC)COCCCCCCCCCCCCCCCCCC)CCCCCCCC=CCCCCCCCC	0.0202283	0.0340964	0.0257621
TG	O-18:0_18:1_22:6	[M+NH4]+	C61H106O5	O=C(OCC(OC(=O)CCC=CCC=CCC=CCC=CCC=CCC=CCC)COCCCCCCCCCCCCCCCCCC)CCCCCCCC=CCCCCCCCC	0.0224403	0.0343276	0.029768
TG	O-21:0_18:1_20:1	[M+NH4]+	C62H118O5	O=C(OCC(OC(=O)CCCCCCCCCC=CCCCCCCCC)COCCCCCCCCCCCCCCCCCCCCC)CCCCCCCC=CCCCCCCCC	0.010747	0.0135899	0.0131087
TG	O-21:0_18:1_20:2	[M+NH4]+	C62H116O5	O=C(OCC(OC(=O)CCCCCCCCCC=CCC=CCCCCC)COCCCCCCCCCCCCCCCCCCCCC)CCCCCCCC=CCCCCCCCC	0.0127539	0.015824	0.0143839
PC	30:0	[M+H]+	C38H76NO8P	O=C(OCC(OC(=O)CCCCCCCCCCCCCC)COP(=O)([O-])OCC[N+](C)(C)C)CCCCCCCCCCCCCC	0.0275766	0.0345626	0.0279153
PC	31:0	[M+H]+	C39H78NO8P	O=C(OCC(OC(=O)CCCCC)COP(=O)([O-])OCC[N+](C)(C)C)CCCCCCCCCCCCCCCCCCCCCCCC	0.0827301	0.124023	0.0991663
PC	16:0_16:0	[M+H]+	C40H80NO8P	O=C(OCC(OC(=O)CCCCCCCCCCCCCCC)COP(=O)([O-])OCC[N+](C)(C)C)CCCCCCCCCCCCCCC	0.145498	0.214797	0.190227
PC	15:0_18:3	[M+H]+	C41H76NO8P	O=C(OCC(OC(=O)CCCCCCCC=CCC=CCC=CCC)COP(=O)([O-])OCC[N+](C)(C)C)CCCCCCCCCCCCCC	0.217803	0.306808	0.27258
PC	33:4	[M+H]+	C41H74NO8P	O=C(OCC(OC(=O)CCCCC=CCC=CCC=CCC=CCC)COP(=O)([O-])OCC[N+](C)(C)C)CCCCCCCCCCCCCC	0.00225179	0.00343518	0.00347062
PC	34:0	[M+H]+	C42H84NO8P	O=C(OCC(OC(=O)CCCCCCCCCCCCCCCC)COP(=O)([O-])OCC[N+](C)(C)C)CCCCCCCCCCCCCCCC	0.30829	0.476987	0.460732
PC	16:0_18:1	[M+H]+	C42H82NO8P	O=C(OCC(OC(=O)CCCCCCCC=CCCCCCCCC)COP(=O)([O-])OCC[N+](C)(C)C)CCCCCCCCCCCCCCC	2.25883	3.14752	2.78518
PC	16:0_18:2	[M+H]+	C42H80NO8P	O=C(OCC(OC(=O)CCCCCCCC=CCC=CCCCCC)COP(=O)([O-])OCC[N+](C)(C)C)CCCCCCCCCCCCCCC	1.51373	1.98613	1.73742
PC	34:3	[M+H]+	C42H78NO8P	O=C(OCC(OC(=O)CCCCCCCCCCCCC=CCC=CCC=CCCCCCCC)COP(=O)([O-])OCC[N+](C)(C)C)CCCCC	0.499669	0.686682	0.580418
PC	16:0_18:4	[M+H]+	C42H76NO8P	O=C(OCC(OC(=O)CCCCC=CCC=CCC=CCC=CCC)COP(=O)([O-])OCC[N+](C)(C)C)CCCCCCCCCCCCCCC	0.172842	0.258515	0.236994
PC	17:0_18:2	[M+H]+	C43H82NO8P	O=C(OCC(OC(=O)CCCCCCCC=CCC=CCCCCC)COP(=O)([O-])OCC[N+](C)(C)C)CCCCCCCCCCCCCCCC	0.452748	0.563018	0.537086
PC	17:0_18:3	[M+H]+	C43H80NO8P	O=C(OCC(OC(=O)CCCCCCCC=CCC=CCC=CCC)COP(=O)([O-])OCC[N+](C)(C)C)CCCCCCCCCCCCCCCC	0.270905	0.359968	0.305992
PC	18:0_18:0	[M+H]+	C44H88NO8P	O=C(OCC(OC(=O)CCCCCCCCCCCCCCCCC)COP(=O)([O-])OCC[N+](C)(C)C)CCCCCCCCCCCCCCCCC	0.164146	0.214209	0.219026
PC	18:0_18:1	[M+H]+	C44H86NO8P	O=C(OCC(OC(=O)CCCCCCCC=CCCCCCCCC)COP(=O)([O-])OCC[N+](C)(C)C)CCCCCCCCCCCCCCCCC	3.96598	5.71786	5.28189
PC	18:1_18:1	[M+H]+	C44H84NO8P	O=C(OCC(OC(=O)CCCCCCCC=CCCCCCCCC)COP(=O)([O-])OCC[N+](C)(C)C)CCCCCCCC=CCCCCCCCC	3.77699	4.65525	4.3416
PC	18:1_18:2	[M+H]+	C44H82NO8P	O=C(OCC(OC(=O)CCCCCCCC=CCC=CCCCCC)COP(=O)([O-])OCC[N+](C)(C)C)CCCCCCCC=CCCCCCCCC	1.27015	1.68927	1.63537
PC	18:2_18:2	[M+H]+	C44H80NO8P	O=C(OCC(OC(=O)CCCCCCCC=CCC=CCCCCC)COP(=O)([O-])OCC[N+](C)(C)C)CCCCCCCC=CCC=CCCCCC	2.71639	2.86988	2.6537
PC	18:2_18:3	[M+H]+	C44H78NO8P	O=C(OCC(OC(=O)CCCCCCCC=CCC=CCC=CCC)COP(=O)([O-])OCC[N+](C)(C)C)CCCCCCCC=CCC=CCCCCC	1.00297	1.54489	1.38746
PC	18:3_18:3	[M+H]+	C44H76NO8P	O=C(OCC(OC(=O)CCCCCCCC=CCC=CCC=CCC)COP(=O)([O-])OCC[N+](C)(C)C)CCCCCCCC=CCC=CCC=CCC	0.194539	0.291565	0.279786
PC	37:3	[M+H]+	C45H84NO8P	O=C(OCC(OC(=O)CCCCCCCCC=CCC=CCC=CCC)COP(=O)([O-])OCC[N+](C)(C)C)CCCCCCCCCCCCCCCCC	0.172968	0.217485	0.211177
PC	17:0_20:4	[M+H]+	C45H82NO8P	O=C(OCC(OC(=O)CCCCCCC=CCC=CCC=CCC=CCC)COP(=O)([O-])OCC[N+](C)(C)C)CCCCCCCCCCCCCCCC	0.285979	0.350027	0.341336
PC	17:0_20:5	[M+H]+	C45H80NO8P	O=C(OCC(OC(=O)CCCC=CCC=CCC=CCC=CCC=CCC)COP(=O)([O-])OCC[N+](C)(C)C)CCCCCCCCCCCCCCCC	0.128876	0.173101	0.150663
PC	37:7	[M+H]+	C45H76NO8P	O=C(OCC(OC(=O)CCCCCC=CCC=CCC=CCC=CCC)COP(=O)([O-])OCC[N+](C)(C)C)CCCCCCCC=CCC=CCC=CCC	0.00328556	0.00583849	0.00486322
PC	18:0_20:4	[M+H]+	C46H84NO8P	O=C(OCC(OC(=O)CCCCCCC=CCC=CCC=CCC=CCC)COP(=O)([O-])OCC[N+](C)(C)C)CCCCCCCCCCCCCCCCC	0.21195	0.276899	0.271094
PC	38:5	[M+H]+	C46H82NO8P	O=C(OCC(OC(=O)CC=CCC=CCC=CCC=CCC=CCC)COP(=O)([O-])OCC[N+](C)(C)C)CCCCCCCCCCCCCCCCCCC	0.949628	1.2212	1.11941
PC	18:3_20:4	[M+H]+	C46H78NO8P	O=C(OCC(OC(=O)CCCCCCC=CCC=CCC=CCC=CCC)COP(=O)([O-])OCC[N+](C)(C)C)CCCCCCCC=CCC=CCC=CCC	1.48542	1.90897	1.79482
PC	18:3_20:5	[M+H]+	C46H76NO8P	O=C(OCC(OC(=O)CCCC=CCC=CCC=CCC=CCC=CCC)COP(=O)([O-])OCC[N+](C)(C)C)CCCCCCCC=CCC=CCC=CCC	0.184103	0.28719	0.270025
PC	39:1	[M+H]+	C47H92NO8P	O=C(OCC(OC(=O)CCCCCCCC=CCCCCCCCC)COP(=O)([O-])OCC[N+](C)(C)C)CCCCCCCCCCCCCCCCCCCC	0.0317341	0.0408065	0.0444475
PC	17:0_22:5	[M+H]+	C47H84NO8P	O=C(OCC(OC(=O)CCCCCC=CCC=CCC=CCC=CCC=CCC)COP(=O)([O-])OCC[N+](C)(C)C)CCCCCCCCCCCCCCCC	0.100139	0.123058	0.113147
PC	20:5_20:5	[M+H]+	C48H76NO8P	O=C(OCC(OC(=O)CCCC=CCC=CCC=CCC=CCC=CCC)COP(=O)([O-])OCC[N+](C)(C)C)CCCC=CCC=CCC=CCC=CCC=CCC	0.0787213	0.111274	0.0920942
PC	18:0_22:5	[M+H]+	C48H86NO8P	O=C(OCC(OC(=O)CCCCCC=CCC=CCC=CCC=CCC=CCC)COP(=O)([O-])OCC[N+](C)(C)C)CCCCCCCCCCCCCCCCC	0.505836	0.704431	0.631183
PC	20:4_20:4	[M+H]+	C48H80NO8P	O=C(OCC(OC(=O)CCCCCCC=CCC=CCC=CCC=CCC)COP(=O)([O-])OCC[N+](C)(C)C)CCCCCCC=CCC=CCC=CCC=CCC	2.89062	3.45886	3.2251
PC	20:4_22:6	[M+H]+	C50H80NO8P	O=C(OCC(OC(=O)CCC=CCC=CCC=CCC=CCC=CCC=CCC)COP(=O)([O-])OCC[N+](C)(C)C)CCCCCCC=CCC=CCC=CCC=CCC	0.570948	0.8715	0.810248
PC	20:5_22:6	[M+H]+	C50H78NO8P	O=C(OCC(OC(=O)CCC=CCC=CCC=CCC=CCC=CCC=CCC)COP(=O)([O-])OCC[N+](C)(C)C)CCCC=CCC=CCC=CCC=CCC=CCC	0.104152	0.144993	0.131007
PC	20:3_22:5	[M+H]+	C50H84NO8P	O=C(OCC(OC(=O)CCCCCC=CCC=CCC=CCC=CCC=CCC)COP(=O)([O-])OCC[N+](C)(C)C)CCCCCCCCCC=CCC=CCC=CCC	0.103043	0.139203	0.142329
PC	44:11	[M+H]+	C52H82NO8P	O=C(OCC(OC(=O)CCC=CCC=CCC=CCC=CCC=CCC=CCC)COP(=O)([O-])OCC[N+](C)(C)C)CCCCCC=CCC=CCC=CCC=CCC=CCC	0.152538	0.244236	0.199488
PC	22:6_22:6	[M+H]+	C52H80NO8P	O=C(OCC(OC(=O)CCC=CCC=CCC=CCC=CCC=CCC=CCC)COP(=O)([O-])OCC[N+](C)(C)C)CCC=CCC=CCC=CCC=CCC=CCC=CCC	0.102158	0.149473	0.132379
PC	O-31:4	[M+H]+	C39H72NO7P	O=C(OC(COCCCCCCCCC)COP(=O)([O-])OCC[N+](C)(C)C)CCCCCCCCC=CCC=CCC=CCC=CCC	0.00951039	0.0050372	0.00897424
PC	O-32:0	[M+H]+	C40H82NO7P	O=C(OC(COCCCCCCCC)COP(=O)([O-])OCC[N+](C)(C)C)CCCCCCCCCCCCCCCCCCCCCCC	0.110927	0.135365	0.134273
PC	O-32:1	[M+H]+	C40H80NO7P	O=C(OC(COCCCCCCCC)COP(=O)([O-])OCC[N+](C)(C)C)CCCCCCCCCCCC=CCCCCCCCCCC	0.0882444	0.125969	0.118875
PC	O-33:0	[M+H]+	C41H84NO7P	O=C(OC(COCCCCCCCC)COP(=O)([O-])OCC[N+](C)(C)C)CCCCCCCCCCCCCCCCCCCCCCCC	0.107657	0.137358	0.130787
PC	O-34:0	[M+H]+	C42H86NO7P	O=C(OC(COCCCCCCCC)COP(=O)([O-])OCC[N+](C)(C)C)CCCCCCCCCCCCCCCCCCCCCCCCC	0.0307542	0.0361116	0.0397647
PC	O-34:2	[M+H]+	C42H82NO7P	O=C(OC(COCCCCCCCC)COP(=O)([O-])OCC[N+](C)(C)C)CCCCCCCCCCCCCC=CCC=CCCCCCCC	0.0561226	0.0785883	0.0841239
PC	O-34:5	[M+H]+	C42H76NO7P	O=C(OC(COCCCCCCCC)COP(=O)([O-])OCC[N+](C)(C)C)CCCCCCCCCC=CCC=CCC=CCC=CCC=CCC	0.00521833	0.00760395	0.00742331
PC	O-35:0	[M+H]+	C43H88NO7P	O=C(OC(COCCCCCCCC)COP(=O)([O-])OCC[N+](C)(C)C)CCCCCCCCCCCCCCCCCCCCCCCCCC	0.0278624	0.0248294	0.0274284
PC	O-35:5	[M+H]+	C43H78NO7P	O=C(OC(COCCCCCCCCC)COP(=O)([O-])OCC[N+](C)(C)C)CCCCCCCCCC=CCC=CCC=CCC=CCC=CCC	0.00480349	0.00593501	0.00574927
PC	O-36:5	[M+H]+	C44H80NO7P	O=C(OC(COCCCCCCCC)COP(=O)([O-])OCC[N+](C)(C)C)CCCCCCCCCCCC=CCC=CCC=CCC=CCC=CCC	0.136767	0.186318	0.167414
PC	O-38:3	[M+H]+	C46H88NO7P	O=C(OC(COCCCCCCCCCC)COP(=O)([O-])OCC[N+](C)(C)C)CCCCCCCCCCCCC=CCC=CCC=CCCCCCCC	0.360983	0.494349	0.552058
PC	O-38:4	[M+H]+	C46H86NO7P	O=C(OC(COCCCCCCCCCC)COP(=O)([O-])OCC[N+](C)(C)C)CCCCCCCCCCCCCCC=CCC=CCC=CCC=CCC	0.100196	0.110754	0.142427
PC	O-38:5	[M+H]+	C46H84NO7P	O=C(OC(COCCCCCCCCCC)COP(=O)([O-])OCC[N+](C)(C)C)CCCCCCCCCCCC=CCC=CCC=CCC=CCC=CCC	0.199287	0.251187	0.272094
PC	O-39:3	[M+H]+	C47H90NO7P	O=C(OC(COCCCCCCCCCCC)COP(=O)([O-])OCC[N+](C)(C)C)CCCCCCCCCCCCC=CCC=CCC=CCCCCCCC	0.0913357	0.112078	0.108134
PC	O-41:4	[M+H]+	C49H92NO7P	O=C(OC(COCCCCCCCCCCCCC)COP(=O)([O-])OCC[N+](C)(C)C)CCCCCCCCCCCCCCC=CCC=CCC=CCC=CCC	0.00193781	0.0017374	0.00174966
PC	O-43:4	[M+H]+	C51H96NO7P	O=C(OC(COCCCCCCCCCCCCCCC)COP(=O)([O-])OCC[N+](C)(C)C)CCCCCCCCCCCCCCC=CCC=CCC=CCC=CCC	0.000931259	0.000674377	0.000804406
PC	O-43:5	[M+H]+	C51H94NO7P	O=C(OC(COCCCCCCCCCCCCCCC)COP(=O)([O-])OCC[N+](C)(C)C)CCCCCCCCCCCC=CCC=CCC=CCC=CCC=CCC	0.00204597	0.00223501	0.00194318
PE	15:0_16:0	[M-H]-	C36H72NO8P	O=C(OCC(OC(=O)CCCCCCCCCCCCCCC)COP(=O)(O)OCCN)CCCCCCCCCCCCCC	0.00836059	0.00959436	0.0078423
PE	16:0_16:0	[M-H]-	C37H74NO8P	O=C(OCC(OC(=O)CCCCCCCCCCCCCCC)COP(=O)(O)OCCN)CCCCCCCCCCCCCCC	0.00770501	0.0108675	0.00846228
PE	14:0_18:1	[M-H]-	C37H72NO8P	O=C(OCC(OC(=O)CCCCCCCC=CCCCCCCCC)COP(=O)(O)OCCN)CCCCCCCCCCCCC	0.00171657	0.00268513	0.00158967
PE	15:0_18:0	[M-H]-	C38H76NO8P	O=C(OCC(OC(=O)CCCCCCCCCCCCCCCCC)COP(=O)(O)OCCN)CCCCCCCCCCCCCC	0.0349507	0.0457274	0.0345814
PE	15:0_18:1	[M-H]-	C38H74NO8P	O=C(OCC(OC(=O)CCCCCCCC=CCCCCCCCC)COP(=O)(O)OCCN)CCCCCCCCCCCCCC	0.0117638	0.0154114	0.0107329
PE	16:0_18:0	[M-H]-	C39H78NO8P	O=C(OCC(OC(=O)CCCCCCCCCCCCCCCCC)COP(=O)(O)OCCN)CCCCCCCCCCCCCCC	0.0269657	0.0456918	0.0280744
PE	16:0_18:1	[M-H]-	C39H76NO8P	O=C(OCC(OC(=O)CCCCCCCC=CCCCCCCCC)COP(=O)(O)OCCN)CCCCCCCCCCCCCCC	0.0785949	0.101267	0.0716306
PE	16:0_18:2	[M-H]-	C39H74NO8P	O=C(OCC(OC(=O)CCCCCCCC=CCC=CCCCCC)COP(=O)(O)OCCN)CCCCCCCCCCCCCCC	0.0363246	0.0454688	0.0317536
PE	17:0_18:0	[M-H]-	C40H80NO8P	O=C(OCC(OC(=O)CCCCCCCCCCCCCCCCC)COP(=O)(O)OCCN)CCCCCCCCCCCCCCCC	0.014421	0.0237796	0.0171174
PE	17:0_18:1	[M-H]-	C40H78NO8P	O=C(OCC(OC(=O)CCCCCCCC=CCCCCCCCC)COP(=O)(O)OCCN)CCCCCCCCCCCCCCCC	0.0468674	0.0658488	0.0474621
PE	17:0_18:2	[M-H]-	C40H76NO8P	O=C(OCC(OC(=O)CCCCCCCC=CCC=CCCCCC)COP(=O)(O)OCCN)CCCCCCCCCCCCCCCC	0.0204728	0.024913	0.0171946
PE	18:0_18:0	[M-H]-	C41H82NO8P	O=C(OCC(OC(=O)CCCCCCCCCCCCCCCCC)COP(=O)(O)OCCN)CCCCCCCCCCCCCCCCC	0.0197529	0.0254202	0.0170886
PE	18:0_18:1	[M-H]-	C41H80NO8P	O=C(OCC(OC(=O)CCCCCCCC=CCCCCCCCC)COP(=O)(O)OCCN)CCCCCCCCCCCCCCCCC	0.963637	1.27961	0.916045
PE	18:0_18:2	[M-H]-	C41H78NO8P	O=C(OCC(OC(=O)CCCCCCCC=CCC=CCCCCC)COP(=O)(O)OCCN)CCCCCCCCCCCCCCCCC	0.471395	0.640293	0.460919
PE	18:1_18:2	[M-H]-	C41H76NO8P	O=C(OCC(OC(=O)CCCCCCCC=CCC=CCCCCC)COP(=O)(O)OCCN)CCCCCCCC=CCCCCCCCC	0.0794457	0.109391	0.0802636
PE	16:0_20:4	[M-H]-	C41H74NO8P	O=C(OCC(OC(=O)CCCCCCC=CCC=CCC=CCC=CCC)COP(=O)(O)OCCN)CCCCCCCCCCCCCCC	0.0511879	0.0596137	0.0526832
PE	16:0_20:5	[M-H]-	C41H72NO8P	O=C(OCC(OC(=O)CCCC=CCC=CCC=CCC=CCC=CCC)COP(=O)(O)OCCN)CCCCCCCCCCCCCCC	0.00465826	0.00661894	0.00460417
PE	19:0_18:1	[M-H]-	C42H82NO8P	O=C(OCC(OC(=O)CCCCCCCC=CCCCCCCCC)COP(=O)(O)OCCN)CCCCCCCCCCCCCCCCCC	0.0276191	0.0365928	0.0265052
PE	17:0_20:2	[M-H]-	C42H80NO8P	O=C(OCC(OC(=O)CCCCCCCCCC=CCC=CCCCCC)COP(=O)(O)OCCN)CCCCCCCCCCCCCCCC	0.0093713	0.0130192	0.00935501
PE	17:0_20:4	[M-H]-	C42H76NO8P	O=C(OCC(OC(=O)CCCCCCC=CCC=CCC=CCC=CCC)COP(=O)(O)OCCN)CCCCCCCCCCCCCCCC	0.0227749	0.0284328	0.0229645
PE	18:0_20:1	[M-H]-	C43H84NO8P	O=C(OCC(OC(=O)CCCCCCCCCC=CCCCCCCCC)COP(=O)(O)OCCN)CCCCCCCCCCCCCCCCC	0.0854893	0.111554	0.0824955
PE	18:0_20:2	[M-H]-	C43H82NO8P	O=C(OCC(OC(=O)CCCCCCCCCC=CCC=CCCCCC)COP(=O)(O)OCCN)CCCCCCCCCCCCCCCCC	0.0911436	0.134906	0.0962766
PE	18:0_20:3	[M-H]-	C43H80NO8P	O=C(OCC(OC(=O)CCCCCCCCCC=CCC=CCC=CCC)COP(=O)(O)OCCN)CCCCCCCCCCCCCCCCC	0.121396	0.131405	0.115622
PE	18:0_20:4	[M-H]-	C43H78NO8P	O=C(OCC(OC(=O)CCCCCCC=CCC=CCC=CCC=CCC)COP(=O)(O)OCCN)CCCCCCCCCCCCCCCCC	0.61946	0.735002	0.601665
PE	18:0_20:5	[M-H]-	C43H76NO8P	O=C(OCC(OC(=O)CCCC=CCC=CCC=CCC=CCC=CCC)COP(=O)(O)OCCN)CCCCCCCCCCCCCCCCC	0.0886887	0.113465	0.0876933
PE	18:2_20:4	[M-H]-	C43H74NO8P	O=C(OCC(OC(=O)CCCCCCC=CCC=CCC=CCC=CCC)COP(=O)(O)OCCN)CCCCCCCC=CCC=CCCCCC	0.0132367	0.0181559	0.0132957
PE	21:0_18:1	[M-H]-	C44H86NO8P	O=C(OCC(OC(=O)CCCCCCCC=CCCCCCCCC)COP(=O)(O)OCCN)CCCCCCCCCCCCCCCCCCCC	0.00655433	0.00912723	0.00603557
PE	14:0_26:0	[M-H]-	C45H90NO8P	O=C(OCC(OC(=O)CCCCCCCCCCCCCCCCCCCCCCCCC)COP(=O)(O)OCCN)CCCCCCCCCCCCC	0.00877276	0.00676009	0.00872872
PE	20:0_20:1	[M-H]-	C45H88NO8P	O=C(OCC(OC(=O)CCCCCCCCCC=CCCCCCCCC)COP(=O)(O)OCCN)CCCCCCCCCCCCCCCCCCC	0.0273375	0.0428187	0.0296248
PE	20:0_20:2	[M-H]-	C45H86NO8P	O=C(OCC(OC(=O)CCCCCCCCCC=CCC=CCCCCC)COP(=O)(O)OCCN)CCCCCCCCCCCCCCCCCCC	0.0147453	0.02233	0.0156299
PE	22:0_18:3	[M-H]-	C45H84NO8P	O=C(OCC(OC(=O)CCCCCCCC=CCC=CCC=CCC)COP(=O)(O)OCCN)CCCCCCCCCCCCCCCCCCCCC	0.00511319	0.00628721	0.00507248
PE	18:0_22:4	[M-H]-	C45H82NO8P	O=C(OCC(OC(=O)CCCCCCCCC=CCC=CCC=CCC=CCC)COP(=O)(O)OCCN)CCCCCCCCCCCCCCCCC	0.0277303	0.0322838	0.0286257
PE	18:0_22:5	[M-H]-	C45H80NO8P	O=C(OCC(OC(=O)CCCCCC=CCC=CCC=CCC=CCC=CCC)COP(=O)(O)OCCN)CCCCCCCCCCCCCCCCC	0.073452	0.0928875	0.0706255
PE	18:0_22:6	[M-H]-	C45H78NO8P	O=C(OCC(OC(=O)CCC=CCC=CCC=CCC=CCC=CCC=CCC)COP(=O)(O)OCCN)CCCCCCCCCCCCCCCCC	0.0412844	0.0550501	0.0430224
PE	15:0_26:0	[M-H]-	C46H92NO8P	O=C(OCC(OC(=O)CCCCCCCCCCCCCCCCCCCCCCCCC)COP(=O)(O)OCCN)CCCCCCCCCCCCCC	0.198864	0.139815	0.177684
PE	15:0_26:1	[M-H]-	C46H90NO8P	O=C(OCC(OC(=O)CCCCCCCCCCCCCC=CCCCCCCCCCC)COP(=O)(O)OCCN)CCCCCCCCCCCCCC	0.00277296	0.00345706	0.00263407
PE	24:0_18:1	[M-H]-	C47H92NO8P	O=C(OCC(OC(=O)CCCCCCCC=CCCCCCCCC)COP(=O)(O)OCCN)CCCCCCCCCCCCCCCCCCCCCCC	0.00765601	0.0113541	0.00813491
PE	24:0_18:2	[M-H]-	C47H90NO8P	O=C(OCC(OC(=O)CCCCCCCC=CCC=CCCCCC)COP(=O)(O)OCCN)CCCCCCCCCCCCCCCCCCCCCCC	0.00329714	0.00539077	0.00387247
PE	15:0_28:0	[M-H]-	C48H96NO8P	O=C(OCC(OC(=O)CCCCCCCCCCCCCCCCCCCCCCCCCCC)COP(=O)(O)OCCN)CCCCCCCCCCCCCC	0.0138787	0.0103916	0.0134848
PE	25:0_18:1	[M-H]-	C48H94NO8P	O=C(OCC(OC(=O)CCCCCCCC=CCCCCCCCC)COP(=O)(O)OCCN)CCCCCCCCCCCCCCCCCCCCCCCC	0.00217274	0.00236206	0.00222138
PE	18:0_26:0	[M-H]-	C49H98NO8P	O=C(OCC(OC(=O)CCCCCCCCCCCCCCCCCCCCCCCCC)COP(=O)(O)OCCN)CCCCCCCCCCCCCCCCC	0.00200199	0.00117461	0.00161797
PE	26:0_18:1	[M-H]-	C49H96NO8P	O=C(OCC(OC(=O)CCCCCCCC=CCCCCCCCC)COP(=O)(O)OCCN)CCCCCCCCCCCCCCCCCCCCCCCCC	0.0158337	0.0156589	0.0129808
PE	26:0_18:2	[M-H]-	C49H94NO8P	O=C(OCC(OC(=O)CCCCCCCC=CCC=CCCCCC)COP(=O)(O)OCCN)CCCCCCCCCCCCCCCCCCCCCCCCC	0.00877975	0.00882471	0.0081659
PE	28:0_18:1	[M-H]-	C51H100NO8P	O=C(OCC(OC(=O)CCCCCCCC=CCCCCCCCC)COP(=O)(O)OCCN)CCCCCCCCCCCCCCCCCCCCCCCCCCC	0.0021249	0.00199682	0.00160012
PE	26:0_20:2	[M-H]-	C51H98NO8P	O=C(OCC(OC(=O)CCCCCCCCCC=CCC=CCCCCC)COP(=O)(O)OCCN)CCCCCCCCCCCCCCCCCCCCCCCCC	0.0109097	0.00526829	0.00712602
PE	O-16:0_14:0	[M-H]-	C35H72NO7P	O=C(OC(COCCCCCCCCCCCCCCCC)COP(=O)(O)OCCN)CCCCCCCCCCCCC	0.0032184	0.00423604	0.00283175
PE	P-16:0_15:0	[M-H]-	C36H74NO7P	O=C(OC(COCCCCCCCCCCCCCCCC)COP(=O)(O)OCCN)CCCCCCCCCCCCCC	0.0347603	0.040106	0.0310583
PE	P-16:0_16:0	[M-H]-	C37H76NO7P	O=C(OC(COCCCCCCCCCCCCCCCC)COP(=O)(O)OCCN)CCCCCCCCCCCCCCC	0.0755348	0.108772	0.0792461
PE	O-18:1_14:0	[M-H]-	C37H74NO7P	O=C(OC(COC=CCCCCCCCCCCCCCCCC)COP(=O)(O)OCCN)CCCCCCCCCCCCC	0.0422519	0.0667499	0.0496119
PE	O-17:1_15:1	[M-H]-	C37H72NO7P	O=C(OC(COC=CCCCCCCCCCCCCCCC)COP(=O)(O)OCCN)CCCCCCCC=CCCCCC	0.00373383	0.00567624	0.00371097
PE	P-18:0_15:0	[M-H]-	C38H78NO7P	O=C(OC(COCCCCCCCCCCCCCCCCCC)COP(=O)(O)OCCN)CCCCCCCCCCCCCC	0.220408	0.250792	0.195817
PE	P-18:1_15:0	[M-H]-	C38H76NO7P	O=C(OC(COC=CCCCCCCCCCCCCCCCC)COP(=O)(O)OCCN)CCCCCCCCCCCCCC	0.289767	0.289985	0.279716
PE	O-18:2_15:0	[M-H]-	C38H74NO7P	O=C(OC(COC=CCCCCCCC=CCCCCCCCC)COP(=O)(O)OCCN)CCCCCCCCCCCCCC	0.0324121	0.042974	0.0305631
PE	P-18:0_16:0	[M-H]-	C39H80NO7P	O=C(OC(COCCCCCCCCCCCCCCCCCC)COP(=O)(O)OCCN)CCCCCCCCCCCCCCC	0.133968	0.184962	0.147118
PE	P-18:1_16:0	[M-H]-	C39H78NO7P	O=C(OC(COC=CCCCCCCCCCCCCCCCC)COP(=O)(O)OCCN)CCCCCCCCCCCCCCC	0.224067	0.321207	0.218258
PE	P-16:0_18:2	[M-H]-	C39H76NO7P	O=C(OC(COC=CCCCCCCCCCCCCCC)COP(=O)(O)OCCN)CCCCCCCC=CCCCCCCCC	0.174855	0.253386	0.16474
PE	O-18:1_16:2	[M-H]-	C39H74NO7P	O=C(OC(COC=CCCCCCCCCCCCCCCCC)COP(=O)(O)OCCN)CCCCCCCC=CCC=CCCC	0.0291033	0.041267	0.0333787
PE	P-18:0_17:0	[M-H]-	C40H82NO7P	O=C(OC(COCCCCCCCCCCCCCCCCCC)COP(=O)(O)OCCN)CCCCCCCCCCCCCCCC	0.0674785	0.0823405	0.065455
PE	P-18:0_17:1	[M-H]-	C40H80NO7P	O=C(OC(COC=CCCCCCCCCCCCCCCCC)COP(=O)(O)OCCN)CCCCCCCCCCCCCCCC	0.120575	0.145974	0.129075
PE	O-18:1_17:1	[M-H]-	C40H78NO7P	O=C(OC(COC=CCCCCCCCCCCCCCCCC)COP(=O)(O)OCCN)CCCCCCCC=CCCCCCCC	0.0487685	0.0693422	0.0560825
PE	O-18:1_17:2	[M-H]-	C40H76NO7P	O=C(OC(COC=CCCCCCCCCCCCCCCCC)COP(=O)(O)OCCN)CCCCCCCC=CCC=CCCCC	0.00925892	0.013875	0.0104185
PE	P-18:0_18:0	[M-H]-	C41H84NO7P	O=C(OC(COCCCCCCCCCCCCCCCCCC)COP(=O)(O)OCCN)CCCCCCCCCCCCCCCCC	0.0621053	0.0816889	0.0605425
PE	P-18:0_18:1	[M-H]-	C41H82NO7P	O=C(OC(COCCCCCCCCCCCCCCCCCC)COP(=O)(O)OCCN)CCCCCCCC=CCCCCCCCC	0.408362	0.487144	0.428097
PE	P-18:0_18:2	[M-H]-	C41H80NO7P	O=C(OC(COCCCCCCCCCCCCCCCCCC)COP(=O)(O)OCCN)CCCCCCCC=CCC=CCCCCC	0.217272	0.248337	0.210948
PE	O-18:1_18:1	[M-H]-	C41H80NO7P	O=C(OC(COC=CCCCCCCCCCCCCCCCC)COP(=O)(O)OCCN)CCCCCCCC=CCCCCCCCC	0.904198	1.18538	0.960816
PE	P-18:1_18:2	[M-H]-	C41H78NO7P	O=C(OC(COC=CCCCCCCCCCCCCCCCC)COP(=O)(O)OCCN)CCCCCCCC=CCC=CCCCCC	0.490372	0.615154	0.45653
PE	P-16:0_20:4	[M-H]-	C41H76NO7P	O=C(OC(COCCCCCCCCCCCCCCCC)COP(=O)(O)OCCN)CCCCCCC=CCC=CCC=CCC=CCC	0.0567557	0.0742572	0.055861
PE	O-16:1_20:4	[M-H]-	C41H74NO7P	O=C(OC(COC=CCCCCCCCCCCCCCC)COP(=O)(O)OCCN)CCCCCCC=CCC=CCC=CCC=CCC	0.0120315	0.0162051	0.0129515
PE	O-16:1_20:5	[M-H]-	C41H72NO7P	O=C(OC(COC=CCCCCCCCCCCCCCC)COP(=O)(O)OCCN)CCCC=CCC=CCC=CCC=CCC=CCC	0.00159951	0.00218549	0.00140347
PE	O-21:0_16:0	[M-H]-	C42H86NO7P	O=C(OC(COCCCCCCCCCCCCCCCCCCCCC)COP(=O)(O)OCCN)CCCCCCCCCCCCCCC	0.0146887	0.0142047	0.0133452
PE	O-18:0_19:1	[M-H]-	C42H84NO7P	O=C(OC(COCCCCCCCCCCCCCCCCCC)COP(=O)(O)OCCN)CCCCCCCC=CCCCCCCCCC	0.0277561	0.0387341	0.0290057
PE	O-18:1_19:1	[M-H]-	C42H82NO7P	O=C(OC(COC=CCCCCCCCCCCCCCCCC)COP(=O)(O)OCCN)CCCCCCCC=CCCCCCCCCC	0.00715655	0.00936094	0.00696647
PE	O-19:1_18:1	[M-H]-	C42H82NO7P	O=C(OC(COC=CCCCCCCCCCCCCCCCCC)COP(=O)(O)OCCN)CCCCCCCC=CCCCCCCCC	0.0318952	0.0498905	0.0369352
PE	O-19:1_18:2	[M-H]-	C42H80NO7P	O=C(OC(COC=CCCCCCCCCCCCCCCCCC)COP(=O)(O)OCCN)CCCCCCCC=CCC=CCCCCC	0.00753633	0.0113881	0.00935527
PE	O-19:2_18:2	[M-H]-	C42H78NO7P	O=C(OC(COC=CCCCCCCC=CCCCCCCCCC)COP(=O)(O)OCCN)CCCCCCCC=CCC=CCCCCC	0.00299849	0.00412558	0.0029188
PE	O-17:1_20:4	[M-H]-	C42H76NO7P	O=C(OC(COC=CCCCCCCCCCCCCCCC)COP(=O)(O)OCCN)CCCCCCC=CCC=CCC=CCC=CCC	0.00334431	0.00449524	0.00313792
PE	O-21:0_17:0	[M-H]-	C43H88NO7P	O=C(OC(COCCCCCCCCCCCCCCCCCCCCC)COP(=O)(O)OCCN)CCCCCCCCCCCCCCCC	0.00735526	0.00884478	0.00747182
PE	P-18:0_20:1	[M-H]-	C43H86NO7P	O=C(OC(COCCCCCCCCCCCCCCCCCC)COP(=O)(O)OCCN)CCCCCCCCCC=CCCCCCCCC	0.0698174	0.0949176	0.0702493
PE	P-18:0_20:2	[M-H]-	C43H84NO7P	O=C(OC(COCCCCCCCCCCCCCCCCCC)COP(=O)(O)OCCN)CCCCCCCCCC=CCC=CCCCCC	0.295033	0.417214	0.326995
PE	O-20:1_18:1	[M-H]-	C43H84NO7P	O=C(OC(COC=CCCCCCCCCCCCCCCCCCC)COP(=O)(O)OCCN)CCCCCCCC=CCCCCCCCC	0.0699836	0.112271	0.0854138
PE	P-18:0_20:3	[M-H]-	C43H82NO7P	O=C(OC(COCCCCCCCCCCCCCCCCCC)COP(=O)(O)OCCN)CCCCCCCCCC=CCC=CCC=CCC	0.0547109	0.0760739	0.0631432
PE	O-18:1_20:2	[M-H]-	C43H82NO7P	O=C(OC(COC=CCCCCCCCCCCCCCCCC)COP(=O)(O)OCCN)CCCCCCCCCC=CCC=CCCCCC	0.236562	0.3808	0.307574
PE	O-18:1_20:3	[M-H]-	C43H80NO7P	O=C(OC(COC=CCCCCCCCCCCCCCCCC)COP(=O)(O)OCCN)CCCCCCCCCC=CCC=CCC=CCC	0.0743585	0.0948178	0.0904867
PE	P-18:1_20:4	[M-H]-	C43H78NO7P	O=C(OC(COC=CCCCCCCCCCCCCCCCC)COP(=O)(O)OCCN)CCCCCCC=CCC=CCC=CCC=CCC	0.0710875	0.0868939	0.0813383
PE	O-18:2_20:4	[M-H]-	C43H76NO7P	O=C(OC(COC=CCCCCCCC=CCCCCCCCC)COP(=O)(O)OCCN)CCCCCCC=CCC=CCC=CCC=CCC	0.0135111	0.0196438	0.013509
PE	O-16:1_22:6	[M-H]-	C43H74NO7P	O=C(OC(COC=CCCCCCCCCCCCCCC)COP(=O)(O)OCCN)CCC=CCC=CCC=CCC=CCC=CCC=CCC	0.00142606	0.00211411	0.00148118
PE	O-21:0_18:0	[M-H]-	C44H90NO7P	O=C(OC(COCCCCCCCCCCCCCCCCCCCCC)COP(=O)(O)OCCN)CCCCCCCCCCCCCCCCC	0.0044886	0.00500824	0.00447447
PE	O-21:0_18:1	[M-H]-	C44H88NO7P	O=C(OC(COCCCCCCCCCCCCCCCCCCCCC)COP(=O)(O)OCCN)CCCCCCCC=CCCCCCCCC	0.0324309	0.0395143	0.0338777
PE	O-19:0_20:2	[M-H]-	C44H86NO7P	O=C(OC(COCCCCCCCCCCCCCCCCCCC)COP(=O)(O)OCCN)CCCCCCCCCC=CCC=CCCCCC	0.0143892	0.0161784	0.0134199
PE	O-21:1_18:1	[M-H]-	C44H86NO7P	O=C(OC(COC=CCCCCCCCCCCCCCCCCCCC)COP(=O)(O)OCCN)CCCCCCCC=CCCCCCCCC	0.0247755	0.0341159	0.0252404
PE	O-19:1_20:2	[M-H]-	C44H84NO7P	O=C(OC(COC=CCCCCCCCCCCCCCCCCC)COP(=O)(O)OCCN)CCCCCCCCCC=CCC=CCCCCC	0.0134601	0.017157	0.0128533
PE	O-19:1_20:3	[M-H]-	C44H82NO7P	O=C(OC(COC=CCCCCCCCCCCCCCCCCC)COP(=O)(O)OCCN)CCCCCCCCCC=CCC=CCC=CCC	0.00270909	0.00234514	0.00244807
PE	O-19:1_20:4	[M-H]-	C44H80NO7P	O=C(OC(COC=CCCCCCCCCCCCCCCCCC)COP(=O)(O)OCCN)CCCCCCC=CCC=CCC=CCC=CCC	0.00257922	0.00196745	0.00227503
PE	O-17:0_22:6	[M-H]-	C44H78NO7P	O=C(OC(COCCCCCCCCCCCCCCCCC)COP(=O)(O)OCCN)CCC=CCC=CCC=CCC=CCC=CCC=CCC	0.000785249	0.00103105	0.000732941
PE	O-17:1_22:6	[M-H]-	C44H76NO7P	O=C(OC(COC=CCCCCCCCCCCCCCCC)COP(=O)(O)OCCN)CCC=CCC=CCC=CCC=CCC=CCC=CCC	0.000552241	0.000721565	0.000578579
PE	O-18:0_22:0	[M-H]-	C45H92NO7P	O=C(OC(COCCCCCCCCCCCCCCCCCC)COP(=O)(O)OCCN)CCCCCCCCCCCCCCCCCCCCC	0.00280838	0.00387522	0.00277629
PE	O-18:1_22:0	[M-H]-	C45H90NO7P	O=C(OC(COC=CCCCCCCCCCCCCCCCC)COP(=O)(O)OCCN)CCCCCCCCCCCCCCCCCCCCC	0.00452521	0.00621714	0.00494019
PE	O-20:0_20:1	[M-H]-	C45H90NO7P	O=C(OC(COCCCCCCCCCCCCCCCCCCCC)COP(=O)(O)OCCN)CCCCCCCCCC=CCCCCCCCC	0.00251635	0.00412737	0.00303158
PE	O-20:0_20:2	[M-H]-	C45H88NO7P	O=C(OC(COCCCCCCCCCCCCCCCCCCCC)COP(=O)(O)OCCN)CCCCCCCCCC=CCC=CCCCCC	0.00421659	0.00635149	0.00452569
PE	O-20:1_20:2	[M-H]-	C45H86NO7P	O=C(OC(COC=CCCCCCCCCCCCCCCCCCC)COP(=O)(O)OCCN)CCCCCCCCCC=CCC=CCCCCC	0.00800159	0.00930096	0.00841656
PE	P-18:0_22:5	[M-H]-	C45H82NO7P	O=C(OC(COCCCCCCCCCCCCCCCCCC)COP(=O)(O)OCCN)CCCCCC=CCC=CCC=CCC=CCC=CCC	0.00682321	0.00955068	0.00766395
PE	O-20:2_20:4	[M-H]-	C45H80NO7P	O=C(OC(COC=CCCCCCCCCC=CCCCCCCCC)COP(=O)(O)OCCN)CCCCCCC=CCC=CCC=CCC=CCC	0.0106985	0.0168509	0.0135794
PE	O-18:1_22:6	[M-H]-	C45H78NO7P	O=C(OC(COC=CCCCCCCCCCCCCCCCC)COP(=O)(O)OCCN)CCC=CCC=CCC=CCC=CCC=CCC=CCC	0.0109744	0.0169528	0.0149478
PE	O-21:0_20:2	[M-H]-	C46H90NO7P	O=C(OC(COCCCCCCCCCCCCCCCCCCCCC)COP(=O)(O)OCCN)CCCCCCCCCC=CCC=CCCCCC	0.0186266	0.0235683	0.0214313
PE	O-18:0_26:0	[M-H]-	C49H100NO7P	O=C(OC(COCCCCCCCCCCCCCCCCCC)COP(=O)(O)OCCN)CCCCCCCCCCCCCCCCCCCCCCCCC	0.000277083	0.000329597	0.000291082
PE	O-18:1_26:0	[M-H]-	C49H98NO7P	O=C(OC(COC=CCCCCCCCCCCCCCCCC)COP(=O)(O)OCCN)CCCCCCCCCCCCCCCCCCCCCCCCC	0.000339854	0.000345667	0.000342166
PG	18:0_18:1	[M-H]-	C42H81O10P	O=C(OCC(OC(=O)CCCCCCCC=CCCCCCCCC)COP(=O)(O)OCC(O)CO)CCCCCCCCCCCCCCCCC	0.0194133	0.0210858	0.01938
PG	18:0_18:2	[M-H]-	C42H79O10P	O=C(OCC(OC(=O)CCCCCCCC=CCC=CCCCCC)COP(=O)(O)OCC(O)CO)CCCCCCCCCCCCCCCCC	0.00259801	0.00272436	0.00224169
PG	18:2_18:2	[M-H]-	C42H75O10P	O=C(OCC(OC(=O)CCCCCCCC=CCC=CCCCCC)COP(=O)(O)OCC(O)CO)CCCCCCCC=CCC=CCCCCC	0.00170116	0.00151864	0.00148622
PI	15:0_16:0	[M-H]-	C40H77O13P	O=C(OCC(OC(=O)CCCCCCCCCCCCCCC)COP(=O)(O)OC1C(O)C(O)C(O)C(O)C1O)CCCCCCCCCCCCCC	0.0177699	0.0177702	0.0123599
PI	15:0_18:1	[M-H]-	C42H79O13P	O=C(OCC(OC(=O)CCCCCCCC=CCCCCCCCC)COP(=O)(O)OC1C(O)C(O)C(O)C(O)C1O)CCCCCCCCCCCCCC	0.027294	0.0342346	0.0261436
PI	16:0_18:1	[M-H]-	C43H81O13P	O=C(OCC(OC(=O)CCCCCCCC=CCCCCCCCC)COP(=O)(O)OC1C(O)C(O)C(O)C(O)C1O)CCCCCCCCCCCCCCC	0.45225	0.624054	0.484026
PI	16:0_18:3	[M-H]-	C43H77O13P	O=C(OCC(OC(=O)CCCCCCCC=CCC=CCC=CCC)COP(=O)(O)OC1C(O)C(O)C(O)C(O)C1O)CCCCCCCCCCCCCCC	0.105853	0.146214	0.107509
PI	18:0_18:1	[M-H]-	C45H85O13P	O=C(OCC(OC(=O)CCCCCCCC=CCCCCCCCC)COP(=O)(O)OC1C(O)C(O)C(O)C(O)C1O)CCCCCCCCCCCCCCCCC	3.00952	3.71185	3.12891
PI	18:0_18:2	[M-H]-	C45H83O13P	O=C(OCC(OC(=O)CCCCCCCC=CCC=CCCCCC)COP(=O)(O)OC1C(O)C(O)C(O)C(O)C1O)CCCCCCCCCCCCCCCCC	3.50109	3.87641	3.29865
PI	18:2_18:2	[M-H]-	C45H79O13P	O=C(OCC(OC(=O)CCCCCCCC=CCC=CCCCCC)COP(=O)(O)OC1C(O)C(O)C(O)C(O)C1O)CCCCCCCC=CCC=CCCCCC	0.718578	0.828393	0.662449
PI	18:2_18:3	[M-H]-	C45H77O13P	O=C(OCC(OC(=O)CCCCCCCC=CCC=CCC=CCC)COP(=O)(O)OC1C(O)C(O)C(O)C(O)C1O)CCCCCCCC=CCC=CCCCCC	0.108568	0.125494	0.0920844
PI	17:0_20:3	[M-H]-	C46H83O13P	O=C(OCC(OC(=O)CCCCCCCCCC=CCC=CCC=CCC)COP(=O)(O)OC1C(O)C(O)C(O)C(O)C1O)CCCCCCCCCCCCCCCC	0.0648086	0.0713068	0.0672154
PI	17:0_20:4	[M-H]-	C46H81O13P	O=C(OCC(OC(=O)CCCCCCC=CCC=CCC=CCC=CCC)COP(=O)(O)OC1C(O)C(O)C(O)C(O)C1O)CCCCCCCCCCCCCCCC	0.383625	0.411036	0.371599
PI	18:0_20:3	[M-H]-	C47H85O13P	O=C(OCC(OC(=O)CCCCCCCCCC=CCC=CCC=CCC)COP(=O)(O)OC1C(O)C(O)C(O)C(O)C1O)CCCCCCCCCCCCCCCCC	0.780263	0.911435	0.677202
PI	18:0_20:4	[M-H]-	C47H83O13P	O=C(OCC(OC(=O)CCCCCCC=CCC=CCC=CCC=CCC)COP(=O)(O)OC1C(O)C(O)C(O)C(O)C1O)CCCCCCCCCCCCCCCCC	14.5158	13.6659	12.5117
PI	18:0_20:5	[M-H]-	C47H81O13P	O=C(OCC(OC(=O)CCCC=CCC=CCC=CCC=CCC=CCC)COP(=O)(O)OC1C(O)C(O)C(O)C(O)C1O)CCCCCCCCCCCCCCCCC	3.08879	3.20047	2.78244
PI	18:2_20:4	[M-H]-	C47H79O13P	O=C(OCC(OC(=O)CCCCCCC=CCC=CCC=CCC=CCC)COP(=O)(O)OC1C(O)C(O)C(O)C(O)C1O)CCCCCCCC=CCC=CCCCCC	0.404522	0.44039	0.355931
PI	18:1_22:5	[M-H]-	C49H83O13P	O=C(OCC(OC(=O)CCCCCC=CCC=CCC=CCC=CCC=CCC)COP(=O)(O)OC1C(O)C(O)C(O)C(O)C1O)CCCCCCCC=CCCCCCCCC	0.141825	0.194522	0.1683
PI	O-18:0_20:2	[M-H]-	C47H89O12P	O=C(OC(COCCCCCCCCCCCCCCCCCC)COP(=O)(O)OC1C(O)C(O)C(O)C(O)C1O)CCCCCCCCCC=CCC=CCCCCC	0.12494	0.220223	0.21837
PI	O-18:0_18:2	[M-H]-	C45H85O12P	O=C(OC(COCCCCCCCCCCCCCCCCCC)COP(=O)(O)OC1C(O)C(O)C(O)C(O)C1O)CCCCCCCC=CCC=CCCCCC	0.0978827	0.191887	0.15771
PI	O-18:0_20:4	[M-H]-	C47H85O12P	O=C(OC(COCCCCCCCCCCCCCCCCCC)COP(=O)(O)OC1C(O)C(O)C(O)C(O)C1O)CCCCCCC=CCC=CCC=CCC=CCC	0.227917	0.269221	0.270413
PS	17:0_18:1	[M-H]-	C41H78NO10P	O=C(OCC(OC(=O)CCCCCCCC=CCCCCCCCC)COP(=O)(O)OCC(N)C(=O)O)CCCCCCCCCCCCCCCC	0.0143584	0.0164203	0.0163668
PS	18:0_18:1	[M-H]-	C42H80NO10P	O=C(OCC(OC(=O)CCCCCCCC=CCCCCCCCC)COP(=O)(O)OCC(N)C(=O)O)CCCCCCCCCCCCCCCCC	0.541175	0.636964	0.58778
PS	18:0_18:2	[M-H]-	C42H78NO10P	O=C(OCC(OC(=O)CCCCCCCC=CCC=CCCCCC)COP(=O)(O)OCC(N)C(=O)O)CCCCCCCCCCCCCCCCC	0.185276	0.194705	0.189834
PS	18:0_20:2	[M-H]-	C44H82NO10P	O=C(OCC(OC(=O)CCCCCCCCCC=CCC=CCCCCC)COP(=O)(O)OCC(N)C(=O)O)CCCCCCCCCCCCCCCCC	0.198147	0.224769	0.205653
PS	18:0_20:3	[M-H]-	C44H80NO10P	O=C(OCC(OC(=O)CCCCCCCCCC=CCC=CCC=CCC)COP(=O)(O)OCC(N)C(=O)O)CCCCCCCCCCCCCCCCC	0.119028	0.110228	0.121996
PS	26:0_20:2	[M-H]-	C52H98NO10P	O=C(OCC(OC(=O)CCCCCCCCCC=CCC=CCCCCC)COP(=O)(O)OCC(N)C(=O)O)CCCCCCCCCCCCCCCCCCCCCCCCC	0.0656617	0.039923	0.05209
CL	12:0_14:0_14:0_14:0	[M-H]-	C63H122O17P2	O=C(OCC(OC(=O)CCCCCCCCCCC)COP(=O)(O)OCC(O)COP(=O)(O)OCC(OC(=O)CCCCCCCCCCCCC)COC(=O)CCCCCCCCCCCCC)CCCCCCCCCCCCC	0.000411156	0.000478823	0.000369756
CL	14:0_14:0_14:0_16:0	[M-H]-	C67H130O17P2	O=C(OCC(OC(=O)CCCCCCCCCCCCC)COP(=O)(O)OCC(O)COP(=O)(O)OCC(OC(=O)CCCCCCCCCCCCC)COC(=O)CCCCCCCCCCCCCCC)CCCCCCCCCCCCC	0.000115376	0.00012402	8.80734e-05
CL	18:2_18:3_18:2_18:3	[M-H]-	C81H138O17P2	O=C(OCC(OC(=O)CCCCCCCC=CCC=CCCCCC)COP(=O)(O)OCC(O)COP(=O)(O)OCC(OC(=O)CCCCCCCC=CCC=CCCCCC)COC(=O)CCCCCCCC=CCC=CCC=CCC)CCCCCCCC=CCC=CCC=CCC	0.0100889	0.0153	0.0113542
CL	18:2_18:2_18:2_18:3	[M-H]-	C81H140O17P2	O=C(OCC(OC(=O)CCCCCCCC=CCC=CCCCCC)COP(=O)(O)OCC(O)COP(=O)(O)OCC(OC(=O)CCCCCCCC=CCC=CCCCCC)COC(=O)CCCCCCCC=CCC=CCCCCC)CCCCCCCC=CCC=CCC=CCC	0.0501774	0.0840457	0.0491871
CL	18:1_18:3_18:2_18:2	[M-H]-	C81H142O17P2	O=C(OCC(OC(=O)CCCCCCCC=CCCCCCCCC)COP(=O)(O)OCC(O)COP(=O)(O)OCC(OC(=O)CCCCCCCC=CCC=CCCCCC)COC(=O)CCCCCCCC=CCC=CCCCCC)CCCCCCCC=CCC=CCC=CCC	0.121957	0.206341	0.137728
CL	18:0_18:3_18:1_18:2	[M-H]-	C81H146O17P2	O=C(OCC(OC(=O)CCCCCCCC=CCCCCCCCC)COP(=O)(O)OCC(O)COP(=O)(O)OCC(OC(=O)CCCCCCCCCCCCCCCCC)COC(=O)CCCCCCCC=CCC=CCC=CCC)CCCCCCCC=CCC=CCCCCC	0.0362318	0.0602112	0.0309008
CL	18:1_18:1_18:1_18:2	[M-H]-	C81H148O17P2	O=C(OCC(OC(=O)CCCCCCCC=CCCCCCCCC)COP(=O)(O)OCC(O)COP(=O)(O)OCC(OC(=O)CCCCCCCC=CCCCCCCCC)COC(=O)CCCCCCCC=CCCCCCCCC)CCCCCCCC=CCC=CCCCCC	0.00588286	0.00905117	0.00511465
CL	18:2_18:3_18:2_20:3	[M-H]-	C83H142O17P2	O=C(OCC(OC(=O)CCCCCCCC=CCC=CCCCCC)COP(=O)(O)OCC(O)COP(=O)(O)OCC(OC(=O)CCCCCCCC=CCC=CCCCCC)COC(=O)CCCCCCCCCC=CCC=CCC=CCC)CCCCCCCC=CCC=CCC=CCC	0.0155218	0.0198043	0.0147312
CL	18:1_18:3_18:2_20:3	[M-H]-	C83H144O17P2	O=C(OCC(OC(=O)CCCCCCCC=CCCCCCCCC)COP(=O)(O)OCC(O)COP(=O)(O)OCC(OC(=O)CCCCCCCC=CCC=CCCCCC)COC(=O)CCCCCCCCCC=CCC=CCC=CCC)CCCCCCCC=CCC=CCC=CCC	0.0432638	0.053513	0.0404374
CL	18:1_18:2_18:2_20:3	[M-H]-	C83H146O17P2	O=C(OCC(OC(=O)CCCCCCCC=CCCCCCCCC)COP(=O)(O)OCC(O)COP(=O)(O)OCC(OC(=O)CCCCCCCC=CCC=CCCCCC)COC(=O)CCCCCCCCCC=CCC=CCC=CCC)CCCCCCCC=CCC=CCCCCC	0.0184629	0.0255447	0.0172227
CL	18:2_20:3_18:2_20:3	[M-H]-	C85H146O17P2	O=C(OCC(OC(=O)CCCCCCCC=CCC=CCCCCC)COP(=O)(O)OCC(O)COP(=O)(O)OCC(OC(=O)CCCCCCCC=CCC=CCCCCC)COC(=O)CCCCCCCCCC=CCC=CCC=CCC)CCCCCCCCCC=CCC=CCC=CCC	0.0105779	0.0132035	0.0110836
CL	18:1_20:3_18:2_20:3	[M-H]-	C85H148O17P2	O=C(OCC(OC(=O)CCCCCCCC=CCC=CCCCCC)COP(=O)(O)OCC(O)COP(=O)(O)OCC(OC(=O)CCCCCCCC=CCCCCCCCC)COC(=O)CCCCCCCCCC=CCC=CCC=CCC)CCCCCCCCCC=CCC=CCC=CCC	0.00318745	0.00350437	0.00342909
LPC	16:1/0:0	[M+H]+	C24H48NO7P	O=C(OCC(O)COP(=O)([O-])OCC[N+](C)(C)C)CCCCCCCC=CCCCCCC	0.0118661	0.0090202	0.0141092
LPC	17:0/0:0	[M+H]+	C25H52NO7P	O=C(OCC(O)COP(=O)([O-])OCC[N+](C)(C)C)CCCCCCCCCCCCCCCC	0.147211	0.130774	0.166113
LPC	18:2/0:0	[M+H]+	C26H50NO7P	O=C(OCC(O)COP(=O)([O-])OCC[N+](C)(C)C)CCCCCCCC=CCC=CCCCCC	0.366126	0.550381	0.508989
LPC	18:1/0:0	[M+H]+	C26H52NO7P	O=C(OCC(O)COP(=O)([O-])OCC[N+](C)(C)C)CCCCCCCC=CCCCCCCCC	0.878924	1.56501	1.27913
LPC	18:0/0:0	[M+H]+	C26H54NO7P	O=C(OCC(O)COP(=O)([O-])OCC[N+](C)(C)C)CCCCCCCCCCCCCCCCC	1.25064	1.38609	1.32799
LPC	19:1/0:0	[M+H]+	C27H54NO7P	O=C(OCC(O)COP(=O)([O-])OCC[N+](C)(C)C)CCCCCCCC=CCCCCCCCCC	0.0184561	0.0272134	0.0256781
LPC	19:0/0:0	[M+H]+	C27H56NO7P	O=C(OCC(O)COP(=O)([O-])OCC[N+](C)(C)C)CCCCCCCCCCCCCCCCCC	0.0141328	0.0154765	0.0146459
LPC	20:5/0:0	[M+H]+	C28H48NO7P	O=C(OCC(O)COP(=O)([O-])OCC[N+](C)(C)C)CCCC=CCC=CCC=CCC=CCC=CCC	0.0364175	0.0551914	0.0436776
LPC	20:2/0:0	[M+H]+	C28H54NO7P	O=C(OCC(O)COP(=O)([O-])OCC[N+](C)(C)C)CCCCCCCCCC=CCC=CCCCCC	0.201635	0.227009	0.351392
LPC	20:1/0:0	[M+H]+	C28H56NO7P	O=C(OCC(O)COP(=O)([O-])OCC[N+](C)(C)C)CCCCCCCCCC=CCCCCCCCC	0.0310491	0.0427982	0.0459634
LPC	20:0/0:0	[M+H]+	C28H58NO7P	O=C(OCC(O)COP(=O)([O-])OCC[N+](C)(C)C)CCCCCCCCCCCCCCCCCCC	0.0291381	0.0321834	0.0297881
LPC	21:0/0:0	[M+H]+	C29H60NO7P	O=C(OCC(O)COP(=O)([O-])OCC[N+](C)(C)C)CCCCCCCCCCCCCCCCCCCC	0.00480261	0.00428303	0.00526587
LPC	22:6/0:0	[M+H]+	C30H50NO7P	O=C(OCC(O)COP(=O)([O-])OCC[N+](C)(C)C)CCC=CCC=CCC=CCC=CCC=CCC=CCC	0.0797544	0.120288	0.111615
LPC	22:4	[M+H]+	C30H54NO7P	O=C(OCC(O)COP(=O)([O-])OCC[N+](C)(C)C)CCCCCCCCC=CCC=CCC=CCC=CCC	0.0104847	0.017428	0.0142578
LPC	22:0/0:0	[M+H]+	C30H62NO7P	O=C(OCC(O)COP(=O)([O-])OCC[N+](C)(C)C)CCCCCCCCCCCCCCCCCCCCC	0.0173104	0.0169723	0.0125002
LPC	23:0/0:0	[M+H]+	C31H64NO7P	O=C(OCC(O)COP(=O)([O-])OCC[N+](C)(C)C)CCCCCCCCCCCCCCCCCCCCCC	0.00215208	0.00182481	0.00182335
LPC	24:0/0:0	[M+H]+	C32H66NO7P	O=C(OCC(O)COP(=O)([O-])OCC[N+](C)(C)C)CCCCCCCCCCCCCCCCCCCCCCC	0.00381611	0.00416192	0.00364613
LPC	26:0/0:0	[M+H]+	C34H70NO7P	O=C(OCC(O)COP(=O)([O-])OCC[N+](C)(C)C)CCCCCCCCCCCCCCCCCCCCCCCCC	0.00434578	0.0025492	0.00560189
LPE	16:0	[M-H]-	C21H44NO7P	O=C(OCC(O)COP(=O)(O)OCCN)CCCCCCCCCCCCCCC	0.000946367	0.00100961	0.000948661
LPE	18:0	[M-H]-	C23H48NO7P	O=C(OCC(O)COP(=O)(O)OCCN)CCCCCCCCCCCCCCCCC	0.243134	0.245068	0.211765
LPE	18:1	[M-H]-	C23H46NO7P	O=C(OCC(O)COP(=O)(O)OCCN)CCCCCCCC=CCCCCCCCC	0.100447	0.158512	0.122882
LPE	18:2	[M-H]-	C23H44NO7P	O=C(OCC(O)COP(=O)(O)OCCN)CCCCCCCC=CCC=CCCCCC	0.0342803	0.0550804	0.040116
LPE	20:0	[M-H]-	C25H52NO7P	O=C(OCC(O)COP(=O)(O)OCCN)CCCCCCCCCCCCCCCCCCC	0.0180866	0.0198882	0.0172975
LPE	20:2	[M-H]-	C25H48NO7P	O=C(OCC(O)COP(=O)(O)OCCN)CCCCCCCCCC=CCC=CCCCCC	0.0168309	0.0236914	0.0215828
LPE	21:0	[M-H]-	C26H54NO7P	O=C(OCC(O)COP(=O)(O)OCCN)CCCCCCCCCCCCCCCCCCCC	0.000360917	0.000360231	0.000324507
LPE	22:0	[M-H]-	C27H56NO7P	O=C(OCC(O)COP(=O)(O)OCCN)CCCCCCCCCCCCCCCCCCCCC	0.00199174	0.00157636	0.00117301
LPE	23:0	[M-H]-	C28H58NO7P	O=C(OCC(O)COP(=O)(O)OCCN)CCCCCCCCCCCCCCCCCCCCCC	0.000102774	6.35447e-05	9.77547e-05
LPE	24:0	[M-H]-	C29H60NO7P	O=C(OCC(O)COP(=O)(O)OCCN)CCCCCCCCCCCCCCCCCCCCCCC	0.000843728	0.000423849	0.00051832
LPE	26:0	[M-H]-	C31H64NO7P	O=C(OCC(O)COP(=O)(O)OCCN)CCCCCCCCCCCCCCCCCCCCCCCCC	0.0101826	0.00436551	0.00794189
LPE	28:0	[M-H]-	C33H68NO7P	O=C(OCC(O)COP(=O)(O)OCCN)CCCCCCCCCCCCCCCCCCCCCCCCCCC	0.00040917	0.000237129	0.000377501
LPE	O-16:0	[M-H]-	C21H46NO6P	O=P(O)(OCCN)OCC(O)COCCCCCCCCCCCCCCCC	0.084601	0.0837614	0.0744198
LPE	O-16:1	[M-H]-	C21H44NO6P	O=P(O)(OCCN)OCC(O)COCCCCCCCCC=CCCCCCC	0.0660423	0.081446	0.0623599
LPE	O-17:0	[M-H]-	C22H48NO6P	O=P(O)(OCCN)OCC(O)COCCCCCCCCCCCCCCCCC	0.0155789	0.0152748	0.0132917
LPE	O-18:0	[M-H]-	C23H50NO6P	O=P(O)(OCCN)OCC(O)COCCCCCCCCCCCCCCCCCC	0.388566	0.31932	0.28483
LPE	O-18:1	[M-H]-	C23H48NO6P	O=P(O)(OCCN)OCC(O)COCCCCCCCCC=CCCCCCCCC	0.794103	0.797927	0.823663
LPE	O-18:2	[M-H]-	C23H46NO6P	O=P(O)(OCCN)OCC(O)COCCCCCCCCC=CCC=CCCCCC	0.187524	0.213796	0.198597
LPE	O-18:3	[M-H]-	C23H44NO6P	O=P(O)(OCCN)OCC(O)COCCCCCCCCC=CCC=CCC=CCC	0.00335014	0.00427826	0.00343742
LPS	18:1	[M-H]-	C24H46NO9P	O=C(OCC(O)COP(=O)(O)OCC(N)C(=O)O)CCCCCCCC=CCCCCCCCC	0.0020471	0.00407425	0.00267813
LPS	18:0	[M-H]-	C24H48NO9P	O=C(OCC(O)COP(=O)(O)OCC(N)C(=O)O)CCCCCCCCCCCCCCCCC	0.0196305	0.0171193	0.0183674
LPS	13:0	[M-H]-	C19H38NO9P	O=C(OCC(O)COP(=O)(O)OCC(N)C(=O)O)CCCCCCCCCCCC	0.00149312	0.00128036	0.00121617
LPI	18:0	[M-H]-	C27H53O12P	O=C(OCC(O)COP(=O)(O)OC1C(O)C(O)C(O)C(O)C1O)CCCCCCCCCCCCCCCCC	0.545283	0.464387	0.439467
LPI	20:3	[M-H]-	C29H51O12P	O=C(OCC(O)COP(=O)(O)OC1C(O)C(O)C(O)C(O)C1O)CCCCCCCCCC=CCC=CCC=CCC	0.0904417	0.117527	0.0832799
SM	33:1;2O	[M+H]+	C38H77N2O6P	O=C(NC(COP(=O)([O-])OCC[N+](C)(C)C)C(O)C=CCCCCCCC)CCCCCCCCCCCCCCCCCCCC	0.00373111	0.00437206	0.00414
SM	33:0;2O	[M+H]+	C38H79N2O6P	O=C(NC(COP(=O)([O-])OCC[N+](C)(C)C)C(O)CCCCCCCCC)CCCCCCCCCCCCCCCCCCCC	0.00112858	0.00349226	0.00198331
SM	34:2;2O	[M+H]+	C39H77N2O6P	O=C(NC(COP(=O)([O-])OCC[N+](C)(C)C)C(O)C=CCCCCCCC)CCCCCCCCCCCC=CCCCCCCCC	0.00114915	0.00103126	0.0011293
SM	18:1;2O/16:0	[M+H]+	C39H79N2O6P	O=C(NC(COP(=O)([O-])OCC[N+](C)(C)C)C(O)C=CCCCCCCCCCCCCC)CCCCCCCCCCCCCCC	0.00953203	0.00445527	0.00789184
SM	34:0;2O	[M+H]+	C39H81N2O6P	O=C(NC(COP(=O)([O-])OCC[N+](C)(C)C)C(O)CCCCCCCCC)CCCCCCCCCCCCCCCCCCCCC	0.00366049	0.00328154	0.00505548
SM	19:1;2O/16:0	[M+H]+	C40H81N2O6P	O=C(NC(COP(=O)([O-])OCC[N+](C)(C)C)C(O)C=CCCCCCCCCCCCCCC)CCCCCCCCCCCCCCC	0.0124329	0.0255248	0.019708
SM	34:1;3O	[M+H]+	C39H79N2O7P	O=C(NC(COP(=O)([O-])OCC[N+](C)(C)C)C(O)C(O)CCCC=CCCC)CCCCCCCCCCCCCCCCCCCCC	0.000750594	0.000767331	0.000571114
SM	35:1;3O	[M+H]+	C40H81N2O7P	O=C(NC(COP(=O)([O-])OCC[N+](C)(C)C)C(O)C(O)CCCC=CCCC)CCCCCCCCCCCCCCCCCCCCCC	0.00647461	0.00813408	0.00711344
SM	20:0;2O/16:0	[M+H]+	C41H85N2O6P	O=C(NC(COP(=O)([O-])OCC[N+](C)(C)C)C(O)CCCCCCCCCCCCCCCCC)CCCCCCCCCCCCCCC	0.0443551	0.0466625	0.0352128
SM	36:0;3O	[M+H]+	C41H85N2O7P	O=C(NC(COP(=O)([O-])OCC[N+](C)(C)C)C(O)C(O)CCCCCCCC)CCCCCCCCCCCCCCCCCCCCCCC	0.00792755	0.00893412	0.00627902
SM	37:1;3O	[M+H]+	C42H85N2O7P	O=C(NC(COP(=O)([O-])OCC[N+](C)(C)C)C(O)C(O)CCCC=CCCC)CCCCCCCCCCCCCCCCCCCCCCCC	0.0281049	0.0291078	0.028582
SM	38:1;3O	[M+H]+	C43H87N2O7P	O=C(NC(COP(=O)([O-])OCC[N+](C)(C)C)C(O)C(O)CCCC=CCCC)CCCCCCCCCCCCCCCCCCCCCCCCC	0.201129	0.237126	0.1917
SM	39:0;2O	[M+H]+	C44H91N2O6P	O=C(NC(COP(=O)([O-])OCC[N+](C)(C)C)C(O)CCCCCCCCC)CCCCCCCCCCCCCCCCCCCCCCCCCC	0.347648	0.441187	0.34043
SM	38:0;3O	[M+H]+	C43H89N2O7P	O=C(NC(COP(=O)([O-])OCC[N+](C)(C)C)C(O)C(O)CCCCCCCC)CCCCCCCCCCCCCCCCCCCCCCCCC	0.0591853	0.081355	0.059739
SM	18:1;2O/22:1	[M+H]+	C45H89N2O6P	O=C(NC(COP(=O)([O-])OCC[N+](C)(C)C)C(O)C=CCCCCCCCCCCCCC)CCCCCCCCCCCC=CCCCCCCCC	0.0011678	0.0018498	0.00140319
SM	17:1;2O/23:0	[M+H]+	C45H91N2O6P	O=C(NC(COP(=O)([O-])OCC[N+](C)(C)C)C(O)C=CCCCCCCCCCCCC)CCCCCCCCCCCCCCCCCCCCCC	0.0325573	0.0444026	0.0392761
SM	39:1;3O	[M+H]+	C44H89N2O7P	O=C(NC(COP(=O)([O-])OCC[N+](C)(C)C)C(O)C(O)CCCC=CCCC)CCCCCCCCCCCCCCCCCCCCCCCCCC	0.0600065	0.0665097	0.0622178
SM	17:0;2O/23:0	[M+H]+	C45H93N2O6P	O=C(NC(COP(=O)([O-])OCC[N+](C)(C)C)C(O)CCCCCCCCCCCCCC)CCCCCCCCCCCCCCCCCCCCCC	0.220519	0.25011	0.229264
SM	17:1;2O/24:1	[M+H]+	C46H91N2O6P	O=C(NC(COP(=O)([O-])OCC[N+](C)(C)C)C(O)C=CCCCCCCCCCCCC)CCCCCCCCCCCC=CCCCCCCCCCC	0.00631194	0.0075359	0.00717365
SM	40:2;3O	[M+H]+	C45H89N2O7P	O=C(NC(COP(=O)([O-])OCC[N+](C)(C)C)C(O)C(O)CCCC=CCCC)CCCCCCCCCCCCCCCC=CCCCCCCCCCC	0.0146416	0.0195202	0.0176877
SM	17:1;2O/24:0	[M+H]+	C46H93N2O6P	O=C(NC(COP(=O)([O-])OCC[N+](C)(C)C)C(O)C=CCCCCCCCCCCCC)CCCCCCCCCCCCCCCCCCCCCCC	0.209763	0.31122	0.251672
SM	40:1;3O	[M+H]+	C45H91N2O7P	O=C(NC(COP(=O)([O-])OCC[N+](C)(C)C)C(O)C(O)CCCC=CCCC)CCCCCCCCCCCCCCCCCCCCCCCCCCC	0.173761	0.214738	0.185196
SM	40:0;3O	[M+H]+	C45H93N2O7P	O=C(NC(COP(=O)([O-])OCC[N+](C)(C)C)C(O)C(O)CCCCCCCC)CCCCCCCCCCCCCCCCCCCCCCCCCCC	0.0360902	0.0469641	0.0370679
SM	20:1;2O/22:2	[M+H]+	C47H91N2O6P	O=C(NC(COP(=O)([O-])OCC[N+](C)(C)C)C(O)C=CCCCCCCCCCCCCCCC)CCCCCCCCCCCC=CCC=CCCCCC	0.0015937	0.000426399	0.00132738
SM	18:1;2O/24:1	[M+H]+	C47H93N2O6P	O=C(NC(COP(=O)([O-])OCC[N+](C)(C)C)C(O)C=CCCCCCCCCCCCCC)CCCCCCCCCCCC=CCCCCCCCCCC	0.0388966	0.0262367	0.0535825
SM	18:1;2O/24:0	[M+H]+	C47H95N2O6P	O=C(NC(COP(=O)([O-])OCC[N+](C)(C)C)C(O)C=CCCCCCCCCCCCCC)CCCCCCCCCCCCCCCCCCCCCCC	0.0393416	0.0521644	0.0383704
SM	43:2;2O	[M+H]+	C48H95N2O6P	O=C(NC(COP(=O)([O-])OCC[N+](C)(C)C)C(O)C=CCCCCCCC)CCCCCCCCCCCCCCCCCCC=CCCCCCCCCCC	0.00650085	0.00881161	0.00767238
SM	42:2;3O	[M+H]+	C47H93N2O7P	O=C(NC(COP(=O)([O-])OCC[N+](C)(C)C)C(O)C(O)CCCC=CCCC)CCCCCCCCCCCCCCCCCC=CCCCCCCCCCC	0.0144201	0.015842	0.0162452
SM	43:4;3O	[M+H]+	C48H91N2O7P	O=C(NC(COP(=O)([O-])OCC[N+](C)(C)C)C(O)C(O)CCCC=CCCCC)CCCCCCCCCCCCCCC=CCC=CCC=CCCCCCCC	0.00863559	0.00768069	0.0101809
SM	44:2;2O	[M+H]+	C49H97N2O6P	O=C(NC(COP(=O)([O-])OCC[N+](C)(C)C)C(O)C=CCCCCCCC)CCCCCCCCCCCCCCCCCCCC=CCCCCCCCCCC	0.0011094	0.00115822	0.00170364
SM	44:1;2O	[M+H]+	C49H99N2O6P	O=C(NC(COP(=O)([O-])OCC[N+](C)(C)C)C(O)C=CCCCCCCC)CCCCCCCCCCCCCCCCCCCCCCCCCCCCCCC	0.00351678	0.00566154	0.00501943
SM	43:0;3O	[M+H]+	C48H99N2O7P	O=C(NC(COP(=O)([O-])OCC[N+](C)(C)C)C(O)C(O)CCCCCCCC)CCCCCCCCCCCCCCCCCCCCCCCCCCCCCC	0.14712	0.163356	0.121138
SM	44:1;3O	[M+H]+	C49H99N2O7P	O=C(NC(COP(=O)([O-])OCC[N+](C)(C)C)C(O)C(O)CCCC=CCCC)CCCCCCCCCCCCCCCCCCCCCCCCCCCCCCC	0.0381961	0.0514447	0.0455523
SM	47:2;3O	[M+H]+	C52H103N2O7P	O=C(NC(COP(=O)([O-])OCC[N+](C)(C)C)C(O)C(O)CCCC=CCCC)CCCCCCCCCCCCCCCCCCCCCCC=CCCCCCCCCCC	0.000816332	0.00224122	0.00164421
SM	34:1;2O(FA 15:0)	[M+H]+	C54H107N2O7P	O=C(OC(C=CCCCCCCC)C(NC(=O)CCCCCCCCCCCCCCCCCCCCC)COP(=O)([O-])OCC[N+](C)(C)C)CCCCCCCCCCCCCC	0.00333527	0.00293765	0.0047963
SM	34:1;2O(FA 16:1)	[M+H]+	C55H107N2O7P	O=C(OC(C=CCCCCCCC)C(NC(=O)CCCCCCCCCCCCCCCCCCCCC)COP(=O)([O-])OCC[N+](C)(C)C)CCCCCCCC=CCCCCCC	0.0104051	0.0157618	0.0144655
SM	34:1;2O(FA 16:0)	[M+H]+	C55H109N2O7P	O=C(OC(C=CCCCCCCC)C(NC(=O)CCCCCCCCCCCCCCCCCCCCC)COP(=O)([O-])OCC[N+](C)(C)C)CCCCCCCCCCCCCCC	0.016553	0.0167244	0.0248388
SM	33:1;2O(FA 18:1)	[M+H]+	C56H109N2O7P	O=C(OC(C=CCCCCCCC)C(NC(=O)CCCCCCCCCCCCCCCCCCCC)COP(=O)([O-])OCC[N+](C)(C)C)CCCCCCCC=CCCCCCCCC	0.00303884	0.00253325	0.00640069
SM	34:1;2O(FA 17:0)	[M+H]+	C56H111N2O7P	O=C(OC(C=CCCCCCCC)C(NC(=O)CCCCCCCCCCCCCCCCCCCCC)COP(=O)([O-])OCC[N+](C)(C)C)CCCCCCCCCCCCCCCC	0.00316832	0.00297037	0.00797966
SM	34:1;2O(FA 18:2)	[M+H]+	C57H109N2O7P	O=C(OC(C=CCCCCCCC)C(NC(=O)CCCCCCCCCCCCCCCCCCCCC)COP(=O)([O-])OCC[N+](C)(C)C)CCCCCCCC=CCC=CCCCCC	0.0406434	0.0906206	0.0566816
SM	34:1;2O(FA 18:1)	[M+H]+	C57H111N2O7P	O=C(OC(C=CCCCCCCC)C(NC(=O)CCCCCCCCCCCCCCCCCCCCC)COP(=O)([O-])OCC[N+](C)(C)C)CCCCCCCC=CCCCCCCCC	0.0342754	0.0339659	0.0525762
SM	53:4;3O	[M+H]+	C58H111N2O7P	O=C(NC(COP(=O)([O-])OCC[N+](C)(C)C)C(O)C(O)CCCC=CCCCCCC)CCCCCCCCCCCCCCCCCCCCCCC=CCC=CCC=CCCCCCCC	0.00062468	0.000973007	0.00182825
SM	35:1;2O(FA 18:1)	[M+H]+	C58H113N2O7P	O=C(OC(C=CCCCCCCC)C(NC(=O)CCCCCCCCCCCCCCCCCCCCCC)COP(=O)([O-])OCC[N+](C)(C)C)CCCCCCCC=CCCCCCCCC	0.00156602	0.00155507	0.00327322
SM	53:2;3O	[M+H]+	C58H115N2O7P	O=C(NC(COP(=O)([O-])OCC[N+](C)(C)C)C(O)C(O)CCCC=CCCCCCC)CCCCCCCCCCCCCCCCCCCCCCCCCC=CCCCCCCCCCC	0.000737819	0.000791335	0.0011782
SM	54:7;3O	[M+H]+	C59H107N2O7P	O=C(NC(COP(=O)([O-])OCC[N+](C)(C)C)C(O)C(O)CCCC=CCCCCCCC)CCCCCCCCCCCCCCCCCCC=CCC=CCC=CCC=CCC=CCC=CCC	0.00644974	0.0102111	0.00968599
SM	54:6;3O	[M+H]+	C59H109N2O7P	O=C(NC(COP(=O)([O-])OCC[N+](C)(C)C)C(O)C(O)CCCC=CCCCCCCC)CCCCCCCCCCCCCCCCCCCCCC=CCC=CCC=CCC=CCC=CCC	0.00590344	0.00674327	0.00993664
SM	54:5;3O	[M+H]+	C59H111N2O7P	O=C(NC(COP(=O)([O-])OCC[N+](C)(C)C)C(O)C(O)CCCC=CCCCCCCC)CCCCCCCCCCCCCCCCCCCCCCCCC=CCC=CCC=CCC=CCC	0.00288089	0.00448317	0.00556333
SM	54:4;3O	[M+H]+	C59H113N2O7P	O=C(NC(COP(=O)([O-])OCC[N+](C)(C)C)C(O)C(O)CCCC=CCCCCCCC)CCCCCCCCCCCCCCCCCCCCCCC=CCC=CCC=CCCCCCCC	0.00237131	0.00320757	0.0054908
SM	54:3;3O	[M+H]+	C59H115N2O7P	O=C(NC(COP(=O)([O-])OCC[N+](C)(C)C)C(O)C(O)CCCC=CCCCCCCC)CCCCCCCCCCCCCCCCCCCCCCCCCC=CCC=CCCCCCCC	0.00172444	0.00197367	0.00175656
SM	56:8;3O	[M+H]+	C61H109N2O7P	O=C(NC(COP(=O)([O-])OCC[N+](C)(C)C)C(O)C(O)CCCC=CCCC=CCCCCC)CCCCCCCCCCCCCCCCCCC=CCC=CCC=CCC=CCC=CCC=CCC	0.00210873	0.00323555	0.00419713
SM	56:7;3O	[M+H]+	C61H111N2O7P	O=C(NC(COP(=O)([O-])OCC[N+](C)(C)C)C(O)C(O)CCCC=CCCCCCCCCC)CCCCCCCCCCCCCCCCCCC=CCC=CCC=CCC=CCC=CCC=CCC	0.00162809	0.00152928	0.00238361
SM	56:6;3O	[M+H]+	C61H113N2O7P	O=C(NC(COP(=O)([O-])OCC[N+](C)(C)C)C(O)C(O)CCCC=CCCCCCCCCC)CCCCCCCCCCCCCCCCCCCCCC=CCC=CCC=CCC=CCC=CCC	0.000672509	0.000914562	0.0013706
SM	56:3;3O	[M+H]+	C61H119N2O7P	O=C(NC(COP(=O)([O-])OCC[N+](C)(C)C)C(O)C(O)CCCC=CCCCCCCCCC)CCCCCCCCCCCCCCCCCCCCCCCCCC=CCC=CCCCCCCC	0.000468011	0.000255251	0.000761709
SM	57:3;3O	[M+H]+	C62H121N2O7P	O=C(NC(COP(=O)([O-])OCC[N+](C)(C)C)C(O)C(O)CCCC=CCCCCCCCCCC)CCCCCCCCCCCCCCCCCCCCCCCCCC=CCC=CCCCCCCC	0.00112523	0.00103215	0.00161002
SM	58:4;3O	[M+H]+	C63H121N2O7P	O=C(NC(COP(=O)([O-])OCC[N+](C)(C)C)C(O)C(O)CCCC=CCCCCCCCCCCC)CCCCCCCCCCCCCCCCCCCCCCC=CCC=CCC=CCCCCCCC	0.00198909	0.00210397	0.00226512
SM	42:2;2O(FA 16:0)	[M+H]+	C63H123N2O7P	O=C(OC(C=CCCCCCCC)C(NC(=O)CCCCCCCCCCCCCCCCCC=CCCCCCCCCCC)COP(=O)([O-])OCC[N+](C)(C)C)CCCCCCCCCCCCCCC	0.00466941	0.0045487	0.0065366
SM	59:4;3O	[M+H]+	C64H123N2O7P	O=C(NC(COP(=O)([O-])OCC[N+](C)(C)C)C(O)C(O)CCCC=CCCCCCCCCCCCC)CCCCCCCCCCCCCCCCCCCCCCC=CCC=CCC=CCCCCCCC	0.000935782	0.000865517	0.00121021
SM	59:3;3O	[M+H]+	C64H125N2O7P	O=C(NC(COP(=O)([O-])OCC[N+](C)(C)C)C(O)C(O)CCCC=CCCCCCCCCCCCC)CCCCCCCCCCCCCCCCCCCCCCCCCC=CCC=CCCCCCCC	0.00142953	0.00142257	0.00254223
SM	60:6;3O	[M+H]+	C65H121N2O7P	O=C(NC(COP(=O)([O-])OCC[N+](C)(C)C)C(O)C(O)CCCC=CCCCCCCCCCCCCC)CCCCCCCCCCCCCCCCCCCCCC=CCC=CCC=CCC=CCC=CCC	0.00216009	0.0023383	0.00256554
SM	42:2;2O(FA 18:2)	[M+H]+	C65H123N2O7P	O=C(OC(C=CCCCCCCC)C(NC(=O)CCCCCCCCCCCCCCCCCC=CCCCCCCCCCC)COP(=O)([O-])OCC[N+](C)(C)C)CCCCCCCC=CCC=CCCCCC	0.00500384	0.00438914	0.00732477
SM	42:2;2O(FA 18:1)	[M+H]+	C65H125N2O7P	O=C(OC(C=CCCCCCCC)C(NC(=O)CCCCCCCCCCCCCCCCCC=CCCCCCCCCCC)COP(=O)([O-])OCC[N+](C)(C)C)CCCCCCCC=CCCCCCCCC	0.00701651	0.00657615	0.00968417
SM	60:3;3O	[M+H]+	C65H127N2O7P	O=C(NC(COP(=O)([O-])OCC[N+](C)(C)C)C(O)C(O)CCCC=CCCCCCCCCCCCCC)CCCCCCCCCCCCCCCCCCCCCCCCCC=CCC=CCCCCCCC	0.00373269	0.0034859	0.0067368
SM	62:7;3O	[M+H]+	C67H123N2O7P	O=C(NC(COP(=O)([O-])OCC[N+](C)(C)C)C(O)C(O)CCCC=CCCCCCCCCCCCCCCC)CCCCCCCCCCCCCCCCCCC=CCC=CCC=CCC=CCC=CCC=CCC	0.000899251	0.00117692	0.00104541
Cer	17:1;2O/20:0;(2OH)	[M-H]-	C37H73NO4	O=C(NC(CO)C(O)C=CCCCCCCCCCCCC)C(O)CCCCCCCCCCCCCCCCCC	0.00278351	0.00342866	0.00357608
Cer	18:0;2O/16:0	[M-H]-	C34H69NO3	O=C(NC(CO)C(O)CCCCCCCCCCCCCCC)CCCCCCCCCCCCCCC	0.000552728	0.000464325	0.00126452
Cer	18:1;2O/16:0	[M-H]-	C34H67NO3	O=C(NC(CO)C(O)C=CCCCCCCCCCCCCC)CCCCCCCCCCCCCCC	0.00210197	0.00141801	0.00462398
Cer	17:0;2O/18:0	[M-H]-	C35H71NO3	O=C(NC(CO)C(O)CCCCCCCCCCCCCC)CCCCCCCCCCCCCCCCC	0.00250246	0.00314814	0.00277086
Cer	17:1;2O/18:0	[M-H]-	C35H69NO3	O=C(NC(CO)C(O)C=CCCCCCCCCCCCC)CCCCCCCCCCCCCCCCC	0.00241147	0.00415679	0.00397594
Cer	17:1;2O/18:0;(2OH)	[M-H]-	C35H69NO4	O=C(NC(CO)C(O)C=CCCCCCCCCCCCC)C(O)CCCCCCCCCCCCCCCC	0.00120895	0.00129783	0.00124534
Cer	18:0;2O/18:0	[M-H]-	C36H73NO3	O=C(NC(CO)C(O)CCCCCCCCCCCCCCC)CCCCCCCCCCCCCCCCC	0.000365509	0.000408714	0.000664329
Cer	20:1;2O/16:0	[M-H]-	C36H71NO3	O=C(NC(CO)C(O)C=CCCCCCCCCCCCCCCC)CCCCCCCCCCCCCCC	0.000625553	0.000453228	0.00108422
Cer	17:0;2O/20:0	[M-H]-	C37H75NO3	O=C(NC(CO)C(O)CCCCCCCCCCCCCC)CCCCCCCCCCCCCCCCCCC	0.00149423	0.00229575	0.00181793
Cer	17:1;2O/20:0	[M-H]-	C37H73NO3	O=C(NC(CO)C(O)C=CCCCCCCCCCCCC)CCCCCCCCCCCCCCCCCCC	0.00138697	0.002234	0.00243386
Cer	17:1;2O/20:0;(2OH)	[M-H]-	C37H73NO4	O=C(NC(CO)C(O)C=CCCCCCCCCCCCC)C(O)CCCCCCCCCCCCCCCCCC	0.00278351	0.00342866	0.00357608
Cer	16:0;2O/22:0	[M-H]-	C38H77NO3	O=C(NC(CO)C(O)CCCCCCCCCCCCC)CCCCCCCCCCCCCCCCCCCCC	0.00530669	0.00672273	0.00519079
Cer	16:0;2O/22:0;(2OH)	[M-H]-	C38H77NO4	O=C(NC(CO)C(O)CCCCCCCCCCCCC)C(O)CCCCCCCCCCCCCCCCCCCC	0.00450656	0.00445453	0.00486883
Cer	16:0;3O/22:0;(2OH)	[M-H]-	C38H77NO5	O=C(NC(CO)C(O)C(O)CCCCCCCCCCCC)C(O)CCCCCCCCCCCCCCCCCCCC	0.00175815	0.00124568	0.00216803
Cer	17:1;2O/21:0	[M-H]-	C38H75NO3	O=C(NC(CO)C(O)C=CCCCCCCCCCCCC)CCCCCCCCCCCCCCCCCCCC	0.00240445	0.00346257	0.00360986
Cer	17:1;2O/21:0;(2OH)	[M-H]-	C38H75NO4	O=C(NC(CO)C(O)C=CCCCCCCCCCCCC)C(O)CCCCCCCCCCCCCCCCCCC	0.0288712	0.0298411	0.0354368
Cer	17:0;2O/22:0	[M-H]-	C39H79NO3	O=C(NC(CO)C(O)CCCCCCCCCCCCCC)CCCCCCCCCCCCCCCCCCCCC	0.0354043	0.0528967	0.0360107
Cer	17:0;2O/22:0;(2OH)	[M-H]-	C39H79NO4	O=C(NC(CO)C(O)CCCCCCCCCCCCCC)C(O)CCCCCCCCCCCCCCCCCCCC	0.0332059	0.0385772	0.0375582
Cer	17:0;3O/22:0;(2OH)	[M-H]-	C39H79NO5	O=C(NC(CO)C(O)C(O)CCCCCCCCCCCCC)C(O)CCCCCCCCCCCCCCCCCCCC	0.0173883	0.0168064	0.0212052
Cer	17:1;2O/22:0	[M-H]-	C39H77NO3	O=C(NC(CO)C(O)C=CCCCCCCCCCCCC)CCCCCCCCCCCCCCCCCCCCC	0.0299228	0.0405867	0.0348053
Cer	17:1;2O/22:0;(2OH)	[M-H]-	C39H77NO4	O=C(NC(CO)C(O)C=CCCCCCCCCCCCC)C(O)CCCCCCCCCCCCCCCCCCCC	0.343794	0.309211	0.374594
Cer	17:1;2O/22:1;(2OH)	[M-H]-	C39H75NO4	O=C(NC(CO)C(O)C=CCCCCCCCCCCCC)C(O)CCCCCCCCCCC=CCCCCCCCC	0.00202155	0.00172568	0.00182078
Cer	17:0;2O/23:0	[M-H]-	C40H81NO3	O=C(NC(CO)C(O)CCCCCCCCCCCCCC)CCCCCCCCCCCCCCCCCCCCCC	0.0132033	0.0184422	0.0153214
Cer	17:0;2O/23:0;(2OH)	[M-H]-	C40H81NO4	O=C(NC(CO)C(O)CCCCCCCCCCCCCC)C(O)CCCCCCCCCCCCCCCCCCCCC	0.0130011	0.0152121	0.0169784
Cer	17:0;3O/23:0;(2OH)	[M-H]-	C40H81NO5	O=C(NC(CO)C(O)C(O)CCCCCCCCCCCCC)C(O)CCCCCCCCCCCCCCCCCCCCC	0.00754713	0.00720865	0.00982462
Cer	18:1;2O/22:0	[M-H]-	C40H79NO3	O=C(NC(CO)C(O)C=CCCCCCCCCCCCCC)CCCCCCCCCCCCCCCCCCCCC	0.00958598	0.0122364	0.0136404
Cer	17:1;2O/23:0;(2OH)	[M-H]-	C40H79NO4	O=C(NC(CO)C(O)C=CCCCCCCCCCCCC)C(O)CCCCCCCCCCCCCCCCCCCCC	0.138035	0.125111	0.164214
Cer	17:1;2O/23:1;(2OH)	[M-H]-	C40H77NO4	O=C(NC(CO)C(O)C=CCCCCCCCCCCCC)C(O)CCCCCCCCCC=CCCCCCCCCCC	0.00181942	0.00165827	0.00221275
Cer	17:0;2O/24:0	[M-H]-	C41H83NO3	O=C(NC(CO)C(O)CCCCCCCCCCCCCC)CCCCCCCCCCCCCCCCCCCCCCC	0.144523	0.235465	0.158744
Cer	17:0;2O/24:0;(2OH)	[M-H]-	C41H83NO4	O=C(NC(CO)C(O)CCCCCCCCCCCCCC)C(O)CCCCCCCCCCCCCCCCCCCCCC	0.116147	0.1523	0.15059
Cer	17:0;3O/24:0;(2OH)	[M-H]-	C41H83NO5	O=C(NC(CO)C(O)C(O)CCCCCCCCCCCCC)C(O)CCCCCCCCCCCCCCCCCCCCCC	0.101452	0.0871699	0.133692
Cer	17:1;2O/24:0	[M-H]-	C41H81NO3	O=C(NC(CO)C(O)C=CCCCCCCCCCCCC)CCCCCCCCCCCCCCCCCCCCCCC	0.0609178	0.095259	0.0826587
Cer	17:1;2O/24:0;(2OH)	[M-H]-	C41H81NO4	O=C(NC(CO)C(O)C=CCCCCCCCCCCCC)C(O)CCCCCCCCCCCCCCCCCCCCCC	1.02196	1.02164	1.19649
Cer	17:1;2O/24:1	[M-H]-	C41H79NO3	O=C(NC(CO)C(O)C=CCCCCCCCCCCCC)CCCCCCCCCCCC=CCCCCCCCCCC	0.00125834	0.00198296	0.00212383
Cer	18:2;2O/23:0	[M-H]-	C41H79NO3	O=C(NC(CO)C(O)C=CCCC=CCCCCCCCCC)CCCCCCCCCCCCCCCCCCCCCC	0.00343156	0.00354713	0.00430768
Cer	17:1;2O/24:1;(2OH)	[M-H]-	C41H79NO4	O=C(NC(CO)C(O)C=CCCCCCCCCCCCC)C(O)CCCCCCCCCCC=CCCCCCCCCCC	0.0121274	0.0119779	0.0141269
Cer	19:2;2O/22:0;(2OH)	[M-H]-	C41H79NO4	O=C(NC(CO)C(O)C=CCCC=CCCCCCCCCCC)C(O)CCCCCCCCCCCCCCCCCCCC	0.0224253	0.0244289	0.0256606
Cer	17:0;2O/25:0	[M-H]-	C42H85NO3	O=C(NC(CO)C(O)CCCCCCCCCCCCCC)CCCCCCCCCCCCCCCCCCCCCCCC	0.0210367	0.0302904	0.0236033
Cer	17:0;2O/25:0;(2OH)	[M-H]-	C42H85NO4	O=C(NC(CO)C(O)CCCCCCCCCCCCCC)C(O)CCCCCCCCCCCCCCCCCCCCCCC	0.0194233	0.025028	0.0269578
Cer	17:0;3O/25:0;(2OH)	[M-H]-	C42H85NO5	O=C(NC(CO)C(O)C(O)CCCCCCCCCCCCC)C(O)CCCCCCCCCCCCCCCCCCCCCCC	0.0337289	0.0297333	0.0498104
Cer	18:1;2O/24:0	[M-H]-	C42H83NO3	O=C(NC(CO)C(O)C=CCCCCCCCCCCCCC)CCCCCCCCCCCCCCCCCCCCCCC	0.0112418	0.017593	0.0178459
Cer	17:1;2O/25:0;(2OH)	[M-H]-	C42H83NO4	O=C(NC(CO)C(O)C=CCCCCCCCCCCCC)C(O)CCCCCCCCCCCCCCCCCCCCCCC	0.261664	0.261553	0.321074
Cer	18:1;3O/24:0;(2OH)	[M-H]-	C42H83NO5	O=C(NC(CO)C(O)C(O)CCCC=CCCCCCCCCC)C(O)CCCCCCCCCCCCCCCCCCCCCC	0.000446892	0.000506056	0.000653098
Cer	18:1;2O/24:1	[M-H]-	C42H81NO3	O=C(NC(CO)C(O)C=CCCCCCCCCCCCCC)CCCCCCCCCCCC=CCCCCCCCCCC	0.0101895	0.00923573	0.0233759
Cer	17:1;2O/25:1;(2OH)	[M-H]-	C42H81NO4	O=C(NC(CO)C(O)C=CCCCCCCCCCCCC)C(O)CCCCCCCCCCCC=CCCCCCCCCCC	0.00501243	0.0053327	0.0076797
Cer	19:2;2O/23:0;(2OH)	[M-H]-	C42H81NO4	O=C(NC(CO)C(O)C=CCCC=CCCCCCCCCCC)C(O)CCCCCCCCCCCCCCCCCCCCC	0.00598934	0.00558346	0.00663473
Cer	18:1;2O/24:2	[M-H]-	C42H79NO3	O=C(NC(CO)C(O)C=CCCCCCCCCCCCCC)CCCCCCCCCCCC=CCC=CCCCCCCC	0.000829563	0.000701949	0.00181076
Cer	17:0;2O/26:0	[M-H]-	C43H87NO3	O=C(NC(CO)C(O)CCCCCCCCCCCCCC)CCCCCCCCCCCCCCCCCCCCCCCCC	0.0831051	0.120524	0.0919382
Cer	17:0;2O/26:0;(2OH)	[M-H]-	C43H87NO4	O=C(NC(CO)C(O)CCCCCCCCCCCCCC)C(O)CCCCCCCCCCCCCCCCCCCCCCCC	0.0620704	0.0706324	0.075109
Cer	17:0;3O/26:0;(2OH)	[M-H]-	C43H87NO5	O=C(NC(CO)C(O)C(O)CCCCCCCCCCCCC)C(O)CCCCCCCCCCCCCCCCCCCCCCCC	0.135435	0.230333	0.158013
Cer	19:1;2O/24:0	[M-H]-	C43H85NO3	O=C(NC(CO)C(O)C=CCCCCCCCCCCCCCC)CCCCCCCCCCCCCCCCCCCCCCC	0.0341686	0.0448522	0.0355647
Cer	17:1;2O/26:0;(2OH)	[M-H]-	C43H85NO4	O=C(NC(CO)C(O)C=CCCCCCCCCCCCC)C(O)CCCCCCCCCCCCCCCCCCCCCCCC	0.684483	0.631214	0.730141
Cer	17:0;3O/26:1;(2OH)	[M-H]-	C43H85NO5	O=C(NC(CO)C(O)C(O)CCCCCCCCCCCCC)C(O)CCCCCCCCCCCCC=CCCCCCCCCCC	0.00465909	0.00454719	0.00727554
Cer	19:2;2O/24:0	[M-H]-	C43H83NO3	O=C(NC(CO)C(O)C=CCCC=CCCCCCCCCCC)CCCCCCCCCCCCCCCCCCCCCCC	0.00365476	0.00579075	0.00470225
Cer	17:1;2O/26:1;(2OH)	[M-H]-	C43H83NO4	O=C(NC(CO)C(O)C=CCCCCCCCCCCCC)C(O)CCCCCCCCCCCCC=CCCCCCCCCCC	0.033455	0.0356675	0.0435508
Cer	19:2;2O/24:0;(2OH)	[M-H]-	C43H83NO4	O=C(NC(CO)C(O)C=CCCC=CCCCCCCCCCC)C(O)CCCCCCCCCCCCCCCCCCCCCC	0.0806299	0.0900084	0.0984111
Cer	17:0;2O/27:0	[M-H]-	C44H89NO3	O=C(NC(CO)C(O)CCCCCCCCCCCCCC)CCCCCCCCCCCCCCCCCCCCCCCCCC	0.00627198	0.0104869	0.00797598
Cer	18:0;3O/26:0	[M-H]-	C44H89NO4	O=C(NC(CO)C(O)C(O)CCCCCCCCCCCCCC)CCCCCCCCCCCCCCCCCCCCCCCCC	0.00369886	0.00608852	0.00585971
Cer	19:0;3O/25:0;(2OH)	[M-H]-	C44H89NO5	O=C(NC(CO)C(O)C(O)CCCCCCCCCCCCCCC)C(O)CCCCCCCCCCCCCCCCCCCCCCC	0.0109972	0.0110237	0.0168109
Cer	17:1;2O/27:0	[M-H]-	C44H87NO3	O=C(NC(CO)C(O)C=CCCCCCCCCCCCC)CCCCCCCCCCCCCCCCCCCCCCCCCC	0.00295484	0.00409141	0.00453714
Cer	17:1;2O/27:0;(2OH)	[M-H]-	C44H87NO4	O=C(NC(CO)C(O)C=CCCCCCCCCCCCC)C(O)CCCCCCCCCCCCCCCCCCCCCCCCC	0.0337931	0.0391237	0.0518588
Cer	18:1;3O/26:0;(2OH)	[M-H]-	C44H87NO5	O=C(NC(CO)C(O)C(O)CCCC=CCCCCCCCCC)C(O)CCCCCCCCCCCCCCCCCCCCCCCC	0.00057404	0.000855838	0.00120359
Cer	20:1;2O/24:1	[M-H]-	C44H85NO3	O=C(NC(CO)C(O)C=CCCCCCCCCCCCCCCC)CCCCCCCCCCCC=CCCCCCCCCCC	0.000416451	0.000431477	0.0008977
Cer	19:2;2O/25:0;(2OH)	[M-H]-	C44H85NO4	O=C(NC(CO)C(O)C=CCCC=CCCCCCCCCCC)C(O)CCCCCCCCCCCCCCCCCCCCCCC	0.0176445	0.0179556	0.0232403
Cer	44:3;2O	[M-H]-	C44H83NO3	O=C(NC(CO)C(O)CCCCCCCCCCCCC)CCCCCCCCCCCCC=CCC=CCC=CCCCCCCC	0.000545302	0.000860161	0.000722587
Cer	28:2;3O(FA 16:0)	[M-H]-	C44H83NO5	O=C(OCCCCCCCCCCCCCCC(=O)NC(CO)C(O)C=CCCC=CCCCC)CCCCCCCCCCCCCCC	0.000514941	0.000543886	0.00144819
Cer	19:0;2O/26:0	[M-H]-	C45H91NO3	O=C(NC(CO)C(O)CCCCCCCCCCCCCCCC)CCCCCCCCCCCCCCCCCCCCCCCCC	0.00483113	0.00616731	0.00501951
Cer	19:0;3O/26:0;(2OH)	[M-H]-	C45H91NO5	O=C(NC(CO)C(O)C(O)CCCCCCCCCCCCCCC)C(O)CCCCCCCCCCCCCCCCCCCCCCCC	0.00907502	0.0100297	0.0165884
Cer	20:1;2O/25:0	[M-H]-	C45H89NO3	O=C(NC(CO)C(O)C=CCCCCCCCCCCCCCCC)CCCCCCCCCCCCCCCCCCCCCCCC	0.00577907	0.00604054	0.00525321
Cer	17:1;2O/28:0;(2OH)	[M-H]-	C45H89NO4	O=C(NC(CO)C(O)C=CCCCCCCCCCCCC)C(O)CCCCCCCCCCCCCCCCCCCCCCCCCC	0.0269734	0.0345324	0.0415315
Cer	19:2;2O/26:0	[M-H]-	C45H87NO3	O=C(NC(CO)C(O)C=CCCC=CCCCCCCCCCC)CCCCCCCCCCCCCCCCCCCCCCCCC	0.00263107	0.0032033	0.00277003
Cer	19:2;2O/26:0;(2OH)	[M-H]-	C45H87NO4	O=C(NC(CO)C(O)C=CCCC=CCCCCCCCCCC)C(O)CCCCCCCCCCCCCCCCCCCCCCCC	0.0497883	0.0469279	0.0589772
Cer	19:2;2O/26:1;(2OH)	[M-H]-	C45H85NO4	O=C(NC(CO)C(O)C=CCCC=CCCCCCCCCCC)C(O)CCCCCCCCCCCCC=CCCCCCCCCCC	0.00211772	0.00233156	0.00294344
HexCer	16:1;2O/19:0;O	[M-H]-	C41H79NO9	O=C(NC(COC1OC(CO)C(O)C(O)C1O)C(O)C=CCCCCCCCCCCC)C(O)CCCCCCCCCCCCCCCCC	0.00030998	0.000447531	0.000305577
HexCer	21:1;2O/17:0;O	[M-H]-	C44H85NO9	O=C(NC(COC1OC(CO)C(O)C(O)C1O)C(O)C=CCCCCCCCCCCCCCCCC)C(O)CCCCCCCCCCCCCCC	0.00249169	0.00284035	0.00222971
HexCer	22:0;2O/17:0;O	[M-H]-	C45H89NO9	O=C(NC(COC1OC(CO)C(O)C(O)C1O)C(O)CCCCCCCCCCCCCCCCCCC)C(O)CCCCCCCCCCCCCCC	0.0140426	0.01473	0.01104
HexCer	17:0;3O/22:0;(2OH)	[M-H]-	C45H89NO10	O=C(NC(COC1OC(CO)C(O)C(O)C1O)C(O)C(O)CCCCCCCCCCCCC)C(O)CCCCCCCCCCCCCCCCCCCC	0.00235228	0.00197534	0.00203783
HexCer	21:0;2O/18:1;O	[M-H]-	C45H87NO9	O=C(NC(COC1OC(CO)C(O)C(O)C1O)C(O)CCCCCCCCCCCCCCCCCC)C(O)CCCCCCC=CCCCCCCCC	0.0319571	0.0380181	0.0331846
HexCer	17:0;3O/23:0;(2OH)	[M-H]-	C46H91NO10	O=C(NC(COC1OC(CO)C(O)C(O)C1O)C(O)C(O)CCCCCCCCCCCCC)C(O)CCCCCCCCCCCCCCCCCCCCC	0.00121042	0.00107537	0.00149641
HexCer	16:1;2O/24:0;O	[M-H]-	C46H89NO9	O=C(NC(COC1OC(CO)C(O)C(O)C1O)C(O)C=CCCCCCCCCCCC)C(O)CCCCCCCCCCCCCCCCCCCCCC	0.0156945	0.0192896	0.0177432
HexCer	17:0;3O/24:0;(2OH)	[M-H]-	C47H93NO10	O=C(NC(COC1OC(CO)C(O)C(O)C1O)C(O)C(O)CCCCCCCCCCCCC)C(O)CCCCCCCCCCCCCCCCCCCCCC	0.0233186	0.0291285	0.0289379
HexCer	17:1;2O/24:0;O	[M-H]-	C47H91NO9	O=C(NC(COC1OC(CO)C(O)C(O)C1O)C(O)C=CCCCCCCCCCCCC)C(O)CCCCCCCCCCCCCCCCCCCCCC	0.108557	0.13756	0.102187
HexCer	17:2;2O/24:0;O	[M-H]-	C47H89NO9	O=C(NC(COC1OC(CO)C(O)C(O)C1O)C(O)C=CCCC=CCCCCCCCC)C(O)CCCCCCCCCCCCCCCCCCCCCC	0.00129249	0.0015767	0.00139972
HexCer	20:0;3O/22:0;(2OH)	[M-H]-	C48H95NO10	O=C(NC(COC1OC(CO)C(O)C(O)C1O)C(O)C(O)CCCCCCCCCCCCCCCC)C(O)CCCCCCCCCCCCCCCCCCCC	0.00858149	0.00693052	0.00969105
HexCer	16:1;2O/26:0;O	[M-H]-	C48H93NO9	O=C(NC(COC1OC(CO)C(O)C(O)C1O)C(O)C=CCCCCCCCCCCC)C(O)CCCCCCCCCCCCCCCCCCCCCCCC	0.0313093	0.0460427	0.0353093
HexCer	17:0;2O/26:0;O	[M-H]-	C49H97NO9	O=C(NC(COC1OC(CO)C(O)C(O)C1O)C(O)CCCCCCCCCCCCCC)C(O)CCCCCCCCCCCCCCCCCCCCCCCC	0.0497304	0.0522917	0.0429228
HexCer	17:0;3O/26:0;(2OH)	[M-H]-	C49H97NO10	O=C(NC(COC1OC(CO)C(O)C(O)C1O)C(O)C(O)CCCCCCCCCCCCC)C(O)CCCCCCCCCCCCCCCCCCCCCCCC	0.0520085	0.0374975	0.062704
HexCer	17:1;2O/26:0;O	[M-H]-	C49H95NO9	O=C(NC(COC1OC(CO)C(O)C(O)C1O)C(O)C=CCCCCCCCCCCCC)C(O)CCCCCCCCCCCCCCCCCCCCCCCC	0.0857952	0.109927	0.0880122
HexCer	17:2;2O/26:0;O	[M-H]-	C49H93NO9	O=C(NC(COC1OC(CO)C(O)C(O)C1O)C(O)C=CCCC=CCCCCCCCC)C(O)CCCCCCCCCCCCCCCCCCCCCCCC	0.0112164	0.0153236	0.011423
HexCer	18:1;2O/26:0;O	[M-H]-	C50H97NO9	O=C(NC(COC1OC(CO)C(O)C(O)C1O)C(O)C=CCCCCCCCCCCCCC)C(O)CCCCCCCCCCCCCCCCCCCCCCCC	0.00315741	0.00519513	0.00381359
HexCer	18:1;2O/26:1;O	[M-H]-	C50H95NO9	O=C(NC(COC1OC(CO)C(O)C(O)C1O)C(O)C=CCCCCCCCCCCCCC)C(O)CCCCCCCCCCCCC=CCCCCCCCCCC	0.000200578	0.000287569	0.000235975
HexCer	18:1;2O/27:0;O	[M-H]-	C51H99NO9	O=C(NC(COC1OC(CO)C(O)C(O)C1O)C(O)C=CCCCCCCCCCCCCC)C(O)CCCCCCCCCCCCCCCCCCCCCCCCC	0.00323286	0.00399746	0.0034748
HexCer	17:2;2O/28:0;O	[M-H]-	C51H97NO9	O=C(NC(COC1OC(CO)C(O)C(O)C1O)C(O)C=CCCC=CCCCCCCCC)C(O)CCCCCCCCCCCCCCCCCCCCCCCCCC	0.0052586	0.00776062	0.00621957
HexCer	18:1;2O/28:0;O	[M-H]-	C52H101NO9	O=C(NC(COC1OC(CO)C(O)C(O)C1O)C(O)C=CCCCCCCCCCCCCC)C(O)CCCCCCCCCCCCCCCCCCCCCCCCCC	0.000246702	0.000506075	0.000329799
SHexCer	44:1;3O	[M-H]-	C50H97NO12S	O=C(NC(COC1OC(CO)C(O)C(OS(=O)(=O)O)C1O)C(O)C=CCCCCCCCCCCC)C(O)CCCCCCCCCCCCCCCCCCCCCCCCCC	0.000704989	0.00103888	0.00166948
SHexCer	48:3;2O	[M-H]-	C54H101NO11S	O=C(NC(COC1OC(CO)C(O)C(OS(=O)(=O)O)C1O)C(O)C=CCCCCCCCCCCCCCCC)CCCCCCCCCCCCCCCC=CCC=CCCCCCCC	0.000297451	0.000305422	0.000341296
CE	18:1	[M+NH4]+	C45H78O2	O=C(OC1CC2=CCC3C(CCC4(C)C(CCC34)C(C)CCCC(C)C)C2(C)CC1)CCCCCCCC=CCCCCCCCC	1.65088	1.03646	1.85004
CE	20:4	[M+NH4]+	C47H76O2	O=C(OC1CC2=CCC3C(CCC4(C)C(CCC34)C(C)CCCC(C)C)C2(C)CC1)CCCCCCC=CCC=CCC=CCC=CCC	2.30625	1.17011	2.14893
CE	20:3	[M+NH4]+	C47H78O2	O=C(OC1CC2=CCC3C(CCC4(C)C(CCC34)C(C)CCCC(C)C)C2(C)CC1)CCCCCCCCCC=CCC=CCC=CCC	1.19165	0.62875	0.961703
CE	22:6	[M+NH4]+	C49H76O2	O=C(OC1CC2=CCC3C(CCC4(C)C(CCC34)C(C)CCCC(C)C)C2(C)CC1)CCC=CCC=CCC=CCC=CCC=CCC=CCC	6.22899	3.2298	4.56843
Abbreviations: MG, monoradylglycerols; DG, diradylglycerols; TG, triradylglycerols; PC, glycerophosphocholines; PE, glycerophosphoethanolamines; PG, glycerophosphoglycerols; PI, glycerophosphoinositols; PS, glycerophosphoserines; CL, cardiolipins; SM, sphingomyelins; Cer, ceramide; HexCer, hexosylceramide; ShexCer, sulfatides hexosylceramide; CE, cholesteryl ester Note: For LPC, LPE, LPI and LPS,…
